# Supplementary material for: Cholesterol and steroid synthesis pathways may be involved in the inhibition of osteosarcoma cell viability by calcium-sensing receptor antagonism
Source: PeerJ. 2026 Jan 5;14:e20546. doi: 10.7717/peerj.20546 (PMC12782028; doi:10.7717/peerj.20546)
Supplement: Supplemental Information 2 [file peerj-14-20546-s002.csv]

Number	Pathway ID	Pathway description	Database	Ratio_in_study	Ratio_in_pop	Rich factor	Pvalue	Padjust	First Category	Second Category	Gene_ids	Gene_names
8	hsa00100	Steroid biosynthesis	KEGG PATHWAY	8/ 47	18/ 15002	0.444444444	2.12E-16	1.25E-14	Metabolism	Lipid metabolism	ENSG00000147383|ENSG00000104549|ENSG00000160285|ENSG00000147155|ENSG00000116133|ENSG00000001630|ENSG00000079459|ENSG00000052802	NSDHL;SQLE;LSS;EBP;DHCR24;CYP51A1;FDFT1;MSMO1
7	hsa00900	Terpenoid backbone biosynthesis	KEGG PATHWAY	7/ 47	21/ 15002	0.333333333	2.09E-13	6.16E-12	Metabolism	Metabolism of terpenoids and polyketides	ENSG00000160752|ENSG00000167508|ENSG00000113161|ENSG00000112972|ENSG00000110921|ENSG00000067064|ENSG00000120437	FDPS;MVD;HMGCR;HMGCS1;MVK;IDI1;ACAT2
5	hsa03320	PPAR signaling pathway	KEGG PATHWAY	5/ 47	71/ 15002	0.070422535	2.71E-06	5.32E-05	Organismal Systems	Endocrine system	ENSG00000121769|ENSG00000112972|ENSG00000155368|ENSG00000134824|ENSG00000099194	FABP3;HMGCS1;DBI;FADS2;SCD
3	hsa00650	Butanoate metabolism	KEGG PATHWAY	3/ 47	27/ 15002	0.111111111	8.00E-05	0.000943589	Metabolism	Carbohydrate metabolism	ENSG00000112972|ENSG00000081760|ENSG00000120437	HMGCS1;AACS;ACAT2
3	hsa01040	Biosynthesis of unsaturated fatty acids	KEGG PATHWAY	3/ 47	26/ 15002	0.115384615	7.12E-05	0.001050739	Metabolism	Lipid metabolism	ENSG00000099194|ENSG00000134824|ENSG00000149485	SCD;FADS2;FADS1
3	hsa00280	Valine, leucine and isoleucine degradation	KEGG PATHWAY	3/ 47	46/ 15002	0.065217391	0.000398042	0.003914084	Metabolism	Amino acid metabolism	ENSG00000112972|ENSG00000081760|ENSG00000120437	HMGCS1;AACS;ACAT2
2	hsa00630	Glyoxylate and dicarboxylate metabolism	KEGG PATHWAY	2/ 47	28/ 15002	0.071428571	0.003447698	0.029059172	Metabolism	Carbohydrate metabolism	ENSG00000131069|ENSG00000120437	ACSS2;ACAT2
3	hsa04152	AMPK signaling pathway	KEGG PATHWAY	3/ 47	113/ 15002	0.026548673	0.005302902	0.039108902	Environmental Information Processing	Signal transduction	ENSG00000099194|ENSG00000169710|ENSG00000113161	SCD;FASN;HMGCR
2	hsa00620	Pyruvate metabolism	KEGG PATHWAY	2/ 47	45/ 15002	0.044444444	0.008729594	0.05722734	Metabolism	Carbohydrate metabolism	ENSG00000131069|ENSG00000120437	ACSS2;ACAT2
1	hsa00440	Phosphonate and phosphinate metabolism	KEGG PATHWAY	1/ 47	5/ 15002	0.2	0.015568796	0.091855897	Metabolism	Metabolism of other amino acids	ENSG00000185813	PCYT2
1	hsa00061	Fatty acid biosynthesis	KEGG PATHWAY	1/ 47	16/ 15002	0.0625	0.048989801	0.262763476	Metabolism	Lipid metabolism	ENSG00000169710	FASN
2	hsa04936	Alcoholic liver disease	KEGG PATHWAY	2/ 47	131/ 15002	0.015267176	0.06340136	0.311723351	Human Diseases	Endocrine and metabolic disease	ENSG00000099194|ENSG00000169710	SCD;FASN
2	hsa05164	Influenza A	KEGG PATHWAY	2/ 47	151/ 15002	0.013245033	0.081109522	0.341818702	Human Diseases	Infectious disease: viral	ENSG00000160752|ENSG00000105810	FDPS;CDK6
1	hsa00592	alpha-Linolenic acid metabolism	KEGG PATHWAY	1/ 47	26/ 15002	0.038461538	0.078407228	0.355848187	Metabolism	Lipid metabolism	ENSG00000134824	FADS2
1	hsa00640	Propanoate metabolism	KEGG PATHWAY	1/ 47	31/ 15002	0.032258065	0.092780074	0.36493496	Metabolism	Carbohydrate metabolism	ENSG00000131069	ACSS2
1	hsa00860	Porphyrin metabolism	KEGG PATHWAY	1/ 47	43/ 15002	0.023255814	0.126385754	0.392461025	Metabolism	Metabolism of cofactors and vitamins	ENSG00000139428	MMAB
1	hsa00380	Tryptophan metabolism	KEGG PATHWAY	1/ 47	43/ 15002	0.023255814	0.126385754	0.392461025	Metabolism	Amino acid metabolism	ENSG00000120437	ACAT2
1	hsa00510	N-Glycan biosynthesis	KEGG PATHWAY	1/ 47	48/ 15002	0.020833333	0.140025732	0.393405628	Metabolism	Glycan biosynthesis and metabolism	ENSG00000198162	MAN1A2
1	hsa04975	Fat digestion and absorption	KEGG PATHWAY	1/ 47	42/ 15002	0.023809524	0.12363246	0.40523973	Organismal Systems	Digestive system	ENSG00000120437	ACAT2
1	hsa05212	Pancreatic cancer	KEGG PATHWAY	1/ 47	71/ 15002	0.014084507	0.200131865	0.40716483	Human Diseases	Cancer: specific types	ENSG00000105810	CDK6
1	hsa05214	Glioma	KEGG PATHWAY	1/ 47	71/ 15002	0.014084507	0.200131865	0.40716483	Human Diseases	Cancer: specific types	ENSG00000105810	CDK6
1	hsa05220	Chronic myeloid leukemia	KEGG PATHWAY	1/ 47	69/ 15002	0.014492754	0.195072828	0.411046316	Human Diseases	Cancer: specific types	ENSG00000105810	CDK6
1	hsa05222	Small cell lung cancer	KEGG PATHWAY	1/ 47	79/ 15002	0.012658228	0.220058643	0.418821288	Human Diseases	Cancer: specific types	ENSG00000105810	CDK6
1	hsa00071	Fatty acid degradation	KEGG PATHWAY	1/ 47	41/ 15002	0.024390244	0.120870674	0.41949234	Metabolism	Lipid metabolism	ENSG00000120437	ACAT2
1	hsa04976	Bile secretion	KEGG PATHWAY	1/ 47	85/ 15002	0.011764706	0.234684068	0.419586666	Organismal Systems	Digestive system	ENSG00000113161	HMGCR
1	hsa05218	Melanoma	KEGG PATHWAY	1/ 47	68/ 15002	0.014705882	0.192531579	0.420717153	Human Diseases	Cancer: specific types	ENSG00000105810	CDK6
1	hsa04146	Peroxisome	KEGG PATHWAY	1/ 47	83/ 15002	0.012048193	0.229839003	0.423765662	Cellular Processes	Transport and catabolism	ENSG00000110921	MVK
1	hsa00513	Various types of N-glycan biosynthesis	KEGG PATHWAY	1/ 47	39/ 15002	0.025641026	0.115321524	0.425248118	Metabolism	Glycan biosynthesis and metabolism	ENSG00000198162	MAN1A2
1	hsa00310	Lysine degradation	KEGG PATHWAY	1/ 47	55/ 15002	0.018181818	0.158772117	0.425797951	Metabolism	Amino acid metabolism	ENSG00000120437	ACAT2
1	hsa04115	p53 signaling pathway	KEGG PATHWAY	1/ 47	67/ 15002	0.014925373	0.189982478	0.431114084	Cellular Processes	Cell growth and death	ENSG00000105810	CDK6
1	hsa00010	Glycolysis / Gluconeogenesis	KEGG PATHWAY	1/ 47	66/ 15002	0.015151515	0.187425501	0.442324183	Metabolism	Carbohydrate metabolism	ENSG00000131069	ACSS2
1	hsa00561	Glycerolipid metabolism	KEGG PATHWAY	1/ 47	61/ 15002	0.016393443	0.17452165	0.447685972	Metabolism	Lipid metabolism	ENSG00000100344	PNPLA3
1	hsa05223	Non-small cell lung cancer	KEGG PATHWAY	1/ 47	64/ 15002	0.015625	0.182287826	0.448124239	Human Diseases	Cancer: specific types	ENSG00000105810	CDK6
1	hsa00564	Glycerophospholipid metabolism	KEGG PATHWAY	1/ 47	96/ 15002	0.010416667	0.260803405	0.452570614	Metabolism	Lipid metabolism	ENSG00000185813	PCYT2
1	hsa03013	Nucleocytoplasmic transport	KEGG PATHWAY	1/ 47	100/ 15002	0.01	0.270083354	0.455283368	Genetic Information Processing	Translation	ENSG00000153207	AHCTF1
1	hsa04110	Cell cycle	KEGG PATHWAY	1/ 47	152/ 15002	0.006578947	0.380827347	0.478059862	Cellular Processes	Cell growth and death	ENSG00000105810	CDK6
1	hsa05225	Hepatocellular carcinoma	KEGG PATHWAY	1/ 47	157/ 15002	0.006369427	0.390565178	0.480069698	Human Diseases	Cancer: specific types	ENSG00000105810	CDK6
1	hsa04514	Cell adhesion molecules	KEGG PATHWAY	1/ 47	149/ 15002	0.006711409	0.374911725	0.491550928	Environmental Information Processing	Signaling molecules and interaction	ENSG00000038427	VCAN
1	hsa05203	Viral carcinogenesis	KEGG PATHWAY	1/ 47	181/ 15002	0.005524862	0.435259027	0.493851588	Human Diseases	Cancer: overview	ENSG00000105810	CDK6
1	hsa04814	Motor proteins	KEGG PATHWAY	1/ 47	181/ 15002	0.005524862	0.435259027	0.493851588	Cellular Processes	Cell motility	ENSG00000138160	KIF11
1	hsa05202	Transcriptional misregulation in cancer	KEGG PATHWAY	1/ 47	179/ 15002	0.005586592	0.431660497	0.499371947	Human Diseases	Cancer: overview	ENSG00000176046	NUPR1
1	hsa04141	Protein processing in endoplasmic reticulum	KEGG PATHWAY	1/ 47	148/ 15002	0.006756757	0.372927586	0.50006199	Genetic Information Processing	Folding, sorting and degradation	ENSG00000198162	MAN1A2
1	hsa05166	Human T-cell leukemia virus 1 infection	KEGG PATHWAY	1/ 47	201/ 15002	0.004975124	0.470039722	0.50422443	Human Diseases	Infectious disease: viral	ENSG00000160752	FDPS
1	hsa05163	Human cytomegalovirus infection	KEGG PATHWAY	1/ 47	196/ 15002	0.005102041	0.461546363	0.504282138	Human Diseases	Infectious disease: viral	ENSG00000105810	CDK6
1	hsa05162	Measles	KEGG PATHWAY	1/ 47	117/ 15002	0.008547009	0.308267201	0.50521569	Human Diseases	Infectious disease: viral	ENSG00000105810	CDK6
1	hsa05169	Epstein-Barr virus infection	KEGG PATHWAY	1/ 47	174/ 15002	0.005747126	0.422565701	0.508803599	Human Diseases	Infectious disease: viral	ENSG00000105810	CDK6
1	hsa05167	Kaposi sarcoma-associated herpesvirus infection	KEGG PATHWAY	1/ 47	174/ 15002	0.005747126	0.422565701	0.508803599	Human Diseases	Infectious disease: viral	ENSG00000105810	CDK6
1	hsa04218	Cellular senescence	KEGG PATHWAY	1/ 47	147/ 15002	0.006802721	0.370937283	0.508960458	Cellular Processes	Cell growth and death	ENSG00000105810	CDK6
1	hsa04934	Cushing syndrome	KEGG PATHWAY	1/ 47	146/ 15002	0.006849315	0.368940798	0.518273978	Human Diseases	Endocrine and metabolic disease	ENSG00000105810	CDK6
1	hsa05206	MicroRNAs in cancer	KEGG PATHWAY	1/ 47	145/ 15002	0.006896552	0.366938112	0.528032892	Human Diseases	Cancer: overview	ENSG00000105810	CDK6
1	hsa04910	Insulin signaling pathway	KEGG PATHWAY	1/ 47	128/ 15002	0.0078125	0.331925202	0.529286133	Organismal Systems	Endocrine system	ENSG00000169710	FASN
1	hsa04550	Signaling pathways regulating pluripotency of stem cells	KEGG PATHWAY	1/ 47	135/ 15002	0.007407407	0.346566016	0.538089341	Cellular Processes	Cellular community - eukaryotes	ENSG00000083168	KAT6A
1	hsa05160	Hepatitis C	KEGG PATHWAY	1/ 47	140/ 15002	0.007142857	0.356831003	0.53982126	Human Diseases	Infectious disease: viral	ENSG00000105810	CDK6
1	hsa05224	Breast cancer	KEGG PATHWAY	1/ 47	140/ 15002	0.007142857	0.356831003	0.53982126	Human Diseases	Cancer: specific types	ENSG00000105810	CDK6
1	hsa04010	MAPK signaling pathway	KEGG PATHWAY	1/ 47	282/ 15002	0.003546099	0.590686823	0.62233076	Environmental Information Processing	Signal transduction	ENSG00000160551	TAOK1
1	hsa05165	Human papillomavirus infection	KEGG PATHWAY	1/ 47	305/ 15002	0.003278689	0.619734203	0.641479263	Human Diseases	Infectious disease: viral	ENSG00000105810	CDK6
1	hsa04151	PI3K-Akt signaling pathway	KEGG PATHWAY	1/ 47	338/ 15002	0.00295858	0.657916724	0.669260116	Environmental Information Processing	Signal transduction	ENSG00000105810	CDK6
1	hsa05200	Pathways in cancer	KEGG PATHWAY	1/ 47	481/ 15002	0.002079002	0.784331189	0.784331189	Human Diseases	Cancer: overview	ENSG00000105810	CDK6
