# Supplementary material for: Cholesterol and steroid synthesis pathways may be involved in the inhibition of osteosarcoma cell viability by calcium-sensing receptor antagonism
Source: PeerJ. 2026 Jan 5;14:e20546. doi: 10.7717/peerj.20546 (PMC12782028; doi:10.7717/peerj.20546)
Supplement: Supplemental Information 3 [file peerj-14-20546-s003.csv]

Number	Category	Pathway ID	Pathway description	Ratio_in_study	Ratio_in_pop	Rich factor	Pvalue	Padjust	Gene_ids	Gene_names
15	Metabolism	R-HSA-191273	Cholesterol biosynthesis	15/ 40	26/ 10598	0.57692307692308	1.67615150659E-31	2.8997421064E-29	ENSG00000147383;ENSG00000160752;ENSG00000052802;ENSG00000104549;ENSG00000167508;ENSG00000160285;ENSG00000147155;ENSG00000116133;ENSG00000001630;ENSG00000079459;ENSG00000113161;ENSG00000112972;ENSG00000110921;ENSG00000067064;ENSG00000120437	NSDHL;FDPS;MSMO1;SQLE;MVD;LSS;EBP;DHCR24;CYP51A1;FDFT1;HMGCR;HMGCS1;MVK;IDI1;ACAT2
18	Metabolism	R-HSA-8957322	Metabolism of steroids	18/ 40	149/ 10598	0.12080536912752	1.40220774549E-23	1.21290969985E-21	ENSG00000147383;ENSG00000160752;ENSG00000052802;ENSG00000186480;ENSG00000104549;ENSG00000167508;ENSG00000160285;ENSG00000099194;ENSG00000147155;ENSG00000116133;ENSG00000001630;ENSG00000079459;ENSG00000113161;ENSG00000112972;ENSG00000110921;ENSG00000067064;ENSG00000120437;ENSG00000169710	NSDHL;FDPS;MSMO1;INSIG1;SQLE;MVD;LSS;SCD;EBP;DHCR24;CYP51A1;FDFT1;HMGCR;HMGCS1;MVK;IDI1;ACAT2;FASN
13	Metabolism	R-HSA-1655829	Regulation of cholesterol biosynthesis by SREBP (SREBF)	13/ 40	53/ 10598	0.24528301886792	2.71450982682E-21	1.56536733346E-19	ENSG00000160752;ENSG00000099194;ENSG00000186480;ENSG00000104549;ENSG00000167508;ENSG00000160285;ENSG00000169710;ENSG00000001630;ENSG00000079459;ENSG00000113161;ENSG00000112972;ENSG00000110921;ENSG00000067064	FDPS;SCD;INSIG1;SQLE;MVD;LSS;FASN;CYP51A1;FDFT1;HMGCR;HMGCS1;MVK;IDI1
12	Metabolism	R-HSA-2426168	Activation of gene expression by SREBF (SREBP)	12/ 40	40/ 10598	0.3	6.99736759901E-21	3.02636148657E-19	ENSG00000160752;ENSG00000099194;ENSG00000104549;ENSG00000167508;ENSG00000160285;ENSG00000169710;ENSG00000001630;ENSG00000079459;ENSG00000113161;ENSG00000112972;ENSG00000110921;ENSG00000067064	FDPS;SCD;SQLE;MVD;LSS;FASN;CYP51A1;FDFT1;HMGCR;HMGCS1;MVK;IDI1
25	Metabolism	R-HSA-556833	Metabolism of lipids	25/ 40	706/ 10598	0.035410764872521	4.01002774593E-20	1.38746960009E-18	ENSG00000121769;ENSG00000081760;ENSG00000079459;ENSG00000113161;ENSG00000067064;ENSG00000155368;ENSG00000149485;ENSG00000147155;ENSG00000116133;ENSG00000001630;ENSG00000160285;ENSG00000110921;ENSG00000134824;ENSG00000147383;ENSG00000160752;ENSG00000186480;ENSG00000104549;ENSG00000185813;ENSG00000167508;ENSG00000112972;ENSG00000052802;ENSG00000099194;ENSG00000100344;ENSG00000120437;ENSG00000169710	FABP3;AACS;FDFT1;HMGCR;IDI1;DBI;FADS1;EBP;DHCR24;CYP51A1;LSS;MVK;FADS2;NSDHL;FDPS;INSIG1;SQLE;PCYT2;MVD;HMGCS1;MSMO1;SCD;PNPLA3;ACAT2;FASN
28	Metabolism	R-HSA-1430728	Metabolism	28/ 40	2029/ 10598	0.013799901429276	3.37513315558E-12	9.73163393191E-11	ENSG00000121769;ENSG00000081760;ENSG00000079459;ENSG00000113161;ENSG00000067064;ENSG00000155368;ENSG00000149485;ENSG00000147155;ENSG00000116133;ENSG00000001630;ENSG00000160285;ENSG00000110921;ENSG00000139428;ENSG00000134824;ENSG00000147383;ENSG00000160752;ENSG00000186480;ENSG00000104549;ENSG00000185813;ENSG00000167508;ENSG00000099194;ENSG00000112972;ENSG00000052802;ENSG00000131069;ENSG00000038427…	FABP3;AACS;FDFT1;HMGCR;IDI1;DBI;FADS1;EBP;DHCR24;CYP51A1;LSS;MVK;MMAB;FADS2;NSDHL;FDPS;INSIG1;SQLE;PCYT2;MVD;SCD;HMGCS1;MSMO1;ACSS2;VCAN;PNPLA3;ACAT2;FASN
2	Metabolism	R-HSA-6807062	Cholesterol biosynthesis via lathosterol	2/ 40	3/ 10598	0.66666666666667	4.1571857698E-5	0.00102741876882	ENSG00000116133;ENSG00000147155	DHCR24;EBP
2	Metabolism	R-HSA-6807047	Cholesterol biosynthesis via desmosterol	2/ 40	3/ 10598	0.66666666666667	4.1571857698E-5	0.00102741876882	ENSG00000116133;ENSG00000147155	DHCR24;EBP
3	Developmental Biology	R-HSA-9619665	EGR2 and SOX10-mediated initiation of Schwann cell myelination	3/ 40	24/ 10598	0.125	9.54279166657E-5	0.00183433662035	ENSG00000001630;ENSG00000152818;ENSG00000113161	CYP51A1;UTRN;HMGCR
2	Metabolism	R-HSA-2046105	Linoleic acid (LA) metabolism	2/ 40	7/ 10598	0.28571428571429	0.000288231585305	0.00498640642577	ENSG00000134824;ENSG00000149485	FADS2;FADS1
2	Signal Transduction	R-HSA-9029558	NR1H2 & NR1H3 regulate gene expression linked to lipogenesis	2/ 40	9/ 10598	0.22222222222222	0.000491754405982	0.00708945935291	ENSG00000099194;ENSG00000169710	SCD;FASN
5	Metabolism	R-HSA-8978868	Fatty acid metabolism	5/ 40	174/ 10598	0.028735632183908	0.000465321751701	0.00731824209494	ENSG00000169710;ENSG00000155368;ENSG00000134824;ENSG00000099194;ENSG00000149485	FASN;DBI;FADS2;SCD;FADS1
4	Metabolism	R-HSA-400206	Regulation of lipid metabolism by PPARalpha	4/ 40	113/ 10598	0.035398230088496	0.000833038745001	0.0102939787775	ENSG00000112972;ENSG00000149485;ENSG00000079459;ENSG00000113161	HMGCS1;FADS1;FDFT1;HMGCR
2	Metabolism	R-HSA-2046104	alpha-linolenic (omega3) and linoleic (omega6) acid metabolism	2/ 40	12/ 10598	0.16666666666667	0.000895110636163	0.0103236093371	ENSG00000134824;ENSG00000149485	FADS2;FADS1
2	Metabolism	R-HSA-2046106	alpha-linolenic acid (ALA) metabolism	2/ 40	12/ 10598	0.16666666666667	0.000895110636163	0.0103236093371	ENSG00000134824;ENSG00000149485	FADS2;FADS1
4	Metabolism	R-HSA-1989781	PPARA activates gene expression	4/ 40	112/ 10598	0.035714285714286	0.000805731474845	0.0107224265499	ENSG00000112972;ENSG00000149485;ENSG00000079459;ENSG00000113161	HMGCS1;FADS1;FDFT1;HMGCR
1	Disease	R-HSA-3359471	Defective MMAB causes MMA, cblB type	1/ 40	1/ 10598	1	0.00377429703716	0.0384090227899	ENSG00000139428	MMAB
2	Metabolism	R-HSA-75105	Fatty acyl-CoA biosynthesis	2/ 40	36/ 10598	0.055555555555556	0.00806952476135	0.0634558083506	ENSG00000099194;ENSG00000169710	SCD;FASN
1	Disease	R-HSA-9630750	Evasion of Oncogene Induced Senescence Due to p16INK4A Defects	1/ 40	2/ 10598	0.5	0.00753470357848	0.0724168732821	ENSG00000105810	CDK6
1	Disease	R-HSA-9632700	Evasion of Oxidative Stress Induced Senescence Due to Defective p16INK4A binding to CDK4 and CDK6	1/ 40	2/ 10598	0.5	0.00753470357848	0.0724168732821	ENSG00000105810	CDK6
1	Disease	R-HSA-9632693	Evasion of Oxidative Stress Induced Senescence Due to p16INK4A Defects	1/ 40	2/ 10598	0.5	0.00753470357848	0.0724168732821	ENSG00000105810	CDK6
1	Disease	R-HSA-9630794	Evasion of Oncogene Induced Senescence Due to Defective p16INK4A binding to CDK4 and CDK6	1/ 40	2/ 10598	0.5	0.00753470357848	0.0724168732821	ENSG00000105810	CDK6
1	Disease	R-HSA-9675132	Diseases of cellular response to stress	1/ 40	3/ 10598	0.33333333333333	0.0112812694389	0.081319150539	ENSG00000105810	CDK6
1	Metabolism of proteins	R-HSA-964827	Progressive trimming of alpha-1,2-linked mannose residues from Man9/8/7GlcNAc2 to produce Man5GlcNAc2	1/ 40	3/ 10598	0.33333333333333	0.0112812694389	0.081319150539	ENSG00000198162	MAN1A2
1	Disease	R-HSA-9630747	Diseases of Cellular Senescence	1/ 40	3/ 10598	0.33333333333333	0.0112812694389	0.081319150539	ENSG00000105810	CDK6
2	Signal Transduction	R-HSA-9024446	NR1H2 and NR1H3-mediated signaling	2/ 40	42/ 10598	0.047619047619048	0.0108724206615	0.0817795119318	ENSG00000099194;ENSG00000169710	SCD;FASN
1	Cell Cycle	R-HSA-9754119	Drug-mediated inhibition of CDK4/CDK6 activity	1/ 40	4/ 10598	0.25	0.0150140442592	0.0962010984017	ENSG00000105810	CDK6
1	Metabolism of proteins	R-HSA-964739	N-glycan trimming and elongation in the cis-Golgi	1/ 40	5/ 10598	0.2	0.0187330775069	0.115743657453	ENSG00000198162	MAN1A2
1	Metabolism of proteins	R-HSA-446199	Synthesis of Dolichyl-phosphate	1/ 40	5/ 10598	0.2	0.0187330775069	0.115743657453	ENSG00000167508	MVD
1	Metabolism	R-HSA-1482883	Acyl chain remodeling of DAG and TAG	1/ 40	7/ 10598	0.14285714285714	0.0261301162933	0.150683670625	ENSG00000100344	PNPLA3
1	Metabolism	R-HSA-9759218	Cobalamin (Cbl) metabolism	1/ 40	7/ 10598	0.14285714285714	0.0261301162933	0.150683670625	ENSG00000139428	MMAB
1	Disease	R-HSA-3595174	Defective CHST14 causes EDS, musculocontractural type	1/ 40	8/ 10598	0.125	0.0298082199048	0.16115068886	ENSG00000038427	VCAN
1	Disease	R-HSA-3595177	Defective CHSY1 causes TPBS	1/ 40	8/ 10598	0.125	0.0298082199048	0.16115068886	ENSG00000038427	VCAN
1	Disease	R-HSA-3595172	Defective CHST3 causes SEDCJD	1/ 40	8/ 10598	0.125	0.0298082199048	0.16115068886	ENSG00000038427	VCAN
1	Metabolism	R-HSA-77111	Synthesis of Ketone Bodies	1/ 40	8/ 10598	0.125	0.0298082199048	0.16115068886	ENSG00000081760	AACS
1	Metabolism	R-HSA-163765	ChREBP activates metabolic gene expression	1/ 40	8/ 10598	0.125	0.0298082199048	0.16115068886	ENSG00000169710	FASN
1	Metabolism	R-HSA-74182	Ketone body metabolism	1/ 40	10/ 10598	0.1	0.0371238394653	0.173579033176	ENSG00000081760	AACS
1	Gene expression (Transcription)	R-HSA-8934593	Regulation of RUNX1 Expression and Activity	1/ 40	12/ 10598	0.083333333333333	0.0443856653562	0.182826669205	ENSG00000105810	CDK6
1	Metabolism	R-HSA-71384	Ethanol oxidation	1/ 40	12/ 10598	0.083333333333333	0.0443856653562	0.182826669205	ENSG00000131069	ACSS2
2	Cell Cycle	R-HSA-141444	Amplification of signal from unattached kinetochores via a MAD2 inhibitory signal	2/ 40	87/ 10598	0.022988505747126	0.0424831069314	0.183739437478	ENSG00000153207;ENSG00000160551	AHCTF1;TAOK1
2	Cell Cycle	R-HSA-141424	Amplification of signal from the kinetochores	2/ 40	87/ 10598	0.022988505747126	0.0424831069314	0.183739437478	ENSG00000153207;ENSG00000160551	AHCTF1;TAOK1
1	Metabolism	R-HSA-2022923	Dermatan sulfate biosynthesis	1/ 40	11/ 10598	0.090909090909091	0.0407614524636	0.185571875689	ENSG00000038427	VCAN
1	Metabolism	R-HSA-1483213	Synthesis of PE	1/ 40	11/ 10598	0.090909090909091	0.0407614524636	0.185571875689	ENSG00000185813	PCYT2
1	Disease	R-HSA-3296469	Defects in cobalamin (B12) metabolism	1/ 40	13/ 10598	0.076923076923077	0.0479965262462	0.188713614559	ENSG00000139428	MMAB
1	Metabolism	R-HSA-2024101	CS/DS degradation	1/ 40	14/ 10598	0.071428571428571	0.0515940830677	0.198350586016	ENSG00000038427	VCAN
3	Disease	R-HSA-5668914	Diseases of metabolism	3/ 40	238/ 10598	0.012605042016807	0.060159150298	0.208150660031	ENSG00000038427;ENSG00000139428;ENSG00000138316	VCAN;MMAB;ADAMTS14
1	Disease	R-HSA-9661069	Defective binding of RB1 mutants to E2F1,(E2F2, E2F3)	1/ 40	16/ 10598	0.0625	0.058749475397	0.21174290091	ENSG00000105810	CDK6
1	Disease	R-HSA-9659787	Aberrant regulation of mitotic G1/S transition in cancer due to RB1 defects	1/ 40	16/ 10598	0.0625	0.058749475397	0.21174290091	ENSG00000105810	CDK6
2	Cell Cycle	R-HSA-69618	Mitotic Spindle Checkpoint	2/ 40	104/ 10598	0.019230769230769	0.0584508311927	0.215148804178	ENSG00000153207;ENSG00000160551	AHCTF1;TAOK1
2	Cell Cycle	R-HSA-9648025	EML4 and NUDC in mitotic spindle formation	2/ 40	109/ 10598	0.018348623853211	0.0634896414469	0.215366822947	ENSG00000153207;ENSG00000160551	AHCTF1;TAOK1
2	Metabolism	R-HSA-211945	Phase I - Functionalization of compounds	2/ 40	103/ 10598	0.019417475728155	0.0574608192525	0.216102646319	ENSG00000001630;ENSG00000131069	CYP51A1;ACSS2
2	Metabolism	R-HSA-196849	Metabolism of water-soluble vitamins and cofactors	2/ 40	120/ 10598	0.016666666666667	0.0750681241689	0.220115008156	ENSG00000139428;ENSG00000169710	MMAB;FASN
1	Metabolism	R-HSA-196741	Cobalamin (Cbl, vitamin B12) transport and metabolism	1/ 40	21/ 10598	0.047619047619048	0.0764084582391	0.220311054589	ENSG00000139428	MMAB
2	Cell Cycle	R-HSA-2500257	Resolution of Sister Chromatid Cohesion	2/ 40	119/ 10598	0.016806722689076	0.0739888684988	0.22069093535	ENSG00000153207;ENSG00000160551	AHCTF1;TAOK1
2	Metabolism	R-HSA-1483206	Glycerophospholipid biosynthesis	2/ 40	123/ 10598	0.016260162601626	0.0783364189973	0.222167221091	ENSG00000185813;ENSG00000100344	PCYT2;PNPLA3
1	Metabolism	R-HSA-163560	Triglyceride catabolism	1/ 40	22/ 10598	0.045454545454545	0.0799012881215	0.222950368468	ENSG00000121769	FABP3
1	Disease	R-HSA-3296482	Defects in vitamin and cofactor metabolism	1/ 40	19/ 10598	0.052631578947368	0.0693839721052	0.230835137965	ENSG00000139428	MMAB
1	Metabolism	R-HSA-2022870	Chondroitin sulfate biosynthesis	1/ 40	19/ 10598	0.052631578947368	0.0693839721052	0.230835137965	ENSG00000038427	VCAN
1	Cell Cycle	R-HSA-9615933	Postmitotic nuclear pore complex (NPC) reformation	1/ 40	24/ 10598	0.041666666666667	0.0868483537495	0.231150233826	ENSG00000153207	AHCTF1
5	Cell Cycle	R-HSA-1640170	Cell Cycle	5/ 40	649/ 10598	0.0077041602465331	0.0953587495524	0.232353009473	ENSG00000153207;ENSG00000105810;ENSG00000054654;ENSG00000160551;ENSG00000092853	AHCTF1;CDK6;SYNE2;TAOK1;CLSPN
1	Metabolism	R-HSA-211976	Endogenous sterols	1/ 40	27/ 10598	0.037037037037037	0.0971731586685	0.233485506245	ENSG00000001630	CYP51A1
1	Disease	R-HSA-3560801	Defective B3GAT3 causes JDSSDHD	1/ 40	20/ 10598	0.05	0.07290270177	0.233558655671	ENSG00000038427	VCAN
1	Disease	R-HSA-4420332	Defective B3GALT6 causes EDSP2 and SEMDJL1	1/ 40	20/ 10598	0.05	0.07290270177	0.233558655671	ENSG00000038427	VCAN
1	Metabolism	R-HSA-199220	Vitamin B5 (pantothenate) metabolism	1/ 40	20/ 10598	0.05	0.07290270177	0.233558655671	ENSG00000169710	FASN
1	Disease	R-HSA-3560783	Defective B4GALT7 causes EDS, progeroid type	1/ 40	20/ 10598	0.05	0.07290270177	0.233558655671	ENSG00000038427	VCAN
2	Disease	R-HSA-3781865	Diseases of glycosylation	2/ 40	135/ 10598	0.014814814814815	0.0918432196837	0.23365995596	ENSG00000038427;ENSG00000138316	VCAN;ADAMTS14
3	Cell Cycle	R-HSA-69620	Cell Cycle Checkpoints	3/ 40	278/ 10598	0.010791366906475	0.0867632867793	0.234532009575	ENSG00000153207;ENSG00000160551;ENSG00000092853	AHCTF1;TAOK1;CLSPN
1	Gene expression (Transcription)	R-HSA-76061	RNA Polymerase III Transcription Initiation From Type 1 Promoter	1/ 40	26/ 10598	0.038461538461538	0.0937442682718	0.235039976971	ENSG00000145734	BDP1
1	Metabolism	R-HSA-1971475	A tetrasaccharide linker sequence is required for GAG synthesis	1/ 40	26/ 10598	0.038461538461538	0.0937442682718	0.235039976971	ENSG00000038427	VCAN
2	Signal Transduction	R-HSA-5663220	RHO GTPases Activate Formins	2/ 40	130/ 10598	0.015384615384615	0.0861339763446	0.236526633454	ENSG00000153207;ENSG00000160551	AHCTF1;TAOK1
1	Gene expression (Transcription)	R-HSA-76071	RNA Polymerase III Transcription Initiation From Type 3 Promoter	1/ 40	25/ 10598	0.04	0.0903026818975	0.236702484368	ENSG00000145734	BDP1
1	Gene expression (Transcription)	R-HSA-76066	RNA Polymerase III Transcription Initiation From Type 2 Promoter	1/ 40	25/ 10598	0.04	0.0903026818975	0.236702484368	ENSG00000145734	BDP1
1	Gene expression (Transcription)	R-HSA-6804758	Regulation of TP53 Activity through Acetylation	1/ 40	28/ 10598	0.035714285714286	0.100589398727	0.238383095614	ENSG00000083168	KAT6A
1	Metabolism of proteins	R-HSA-5173214	O-glycosylation of TSR domain-containing proteins	1/ 40	38/ 10598	0.026315789473684	0.134065957698	0.272863655079	ENSG00000138316	ADAMTS14
1	Gene expression (Transcription)	R-HSA-76046	RNA Polymerase III Transcription Initiation	1/ 40	33/ 10598	0.03030303030303	0.117482430145	0.274654870474	ENSG00000145734	BDP1
1	Cellular responses to stimuli	R-HSA-2559585	Oncogene Induced Senescence	1/ 40	33/ 10598	0.03030303030303	0.117482430145	0.274654870474	ENSG00000105810	CDK6
1	Programmed Cell Death	R-HSA-111465	Apoptotic cleavage of cellular proteins	1/ 40	34/ 10598	0.029411764705882	0.120823717677	0.275032936292	ENSG00000092853	CLSPN
1	Metabolism	R-HSA-8979227	Triglyceride metabolism	1/ 40	34/ 10598	0.029411764705882	0.120823717677	0.275032936292	ENSG00000121769	FABP3
1	Disease	R-HSA-9687139	Aberrant regulation of mitotic cell cycle due to RB1 defects	1/ 40	35/ 10598	0.028571428571429	0.124152669903	0.275364255042	ENSG00000105810	CDK6
1	Vesicle-mediated transport	R-HSA-6811438	Intra-Golgi traffic	1/ 40	39/ 10598	0.025641025641026	0.137346010886	0.276289068411	ENSG00000198162	MAN1A2
1	Cell Cycle	R-HSA-176187	Activation of ATR in response to replication stress	1/ 40	36/ 10598	0.027777777777778	0.127469331193	0.279141699954	ENSG00000092853	CLSPN
1	Disease	R-HSA-9675126	Diseases of mitotic cell cycle	1/ 40	36/ 10598	0.027777777777778	0.127469331193	0.279141699954	ENSG00000105810	CDK6
1	Disease	R-HSA-5083635	Defective B3GALTL causes PpS	1/ 40	37/ 10598	0.027027027027027	0.130773745769	0.279306889111	ENSG00000138316	ADAMTS14
1	Gene expression (Transcription)	R-HSA-749476	RNA Polymerase III Abortive And Retractive Initiation	1/ 40	37/ 10598	0.027027027027027	0.130773745769	0.279306889111	ENSG00000145734	BDP1
1	Metabolism	R-HSA-77289	Mitochondrial Fatty Acid Beta-Oxidation	1/ 40	37/ 10598	0.027027027027027	0.130773745769	0.279306889111	ENSG00000155368	DBI
1	Gene expression (Transcription)	R-HSA-74158	RNA Polymerase III Transcription	1/ 40	37/ 10598	0.027027027027027	0.130773745769	0.279306889111	ENSG00000145734	BDP1
1	Disease	R-HSA-3560782	Diseases associated with glycosaminoglycan metabolism	1/ 40	41/ 10598	0.024390243902439	0.143869815933	0.286085955821	ENSG00000038427	VCAN
2	Metabolism	R-HSA-196854	Metabolism of vitamins and cofactors	2/ 40	185/ 10598	0.010810810810811	0.154044028156	0.292852932647	ENSG00000139428;ENSG00000169710	MMAB;FASN
2	Cell Cycle	R-HSA-2467813	Separation of Sister Chromatids	2/ 40	182/ 10598	0.010989010989011	0.150100770701	0.295084469674	ENSG00000153207;ENSG00000160551	AHCTF1;TAOK1
1	Cell Cycle	R-HSA-69236	G1 Phase	1/ 40	44/ 10598	0.022727272727273	0.153565421928	0.298503572961	ENSG00000105810	CDK6
1	Cell Cycle	R-HSA-69231	Cyclin D associated events in G1	1/ 40	44/ 10598	0.022727272727273	0.153565421928	0.298503572961	ENSG00000105810	CDK6
2	Cell Cycle	R-HSA-68877	Mitotic Prometaphase	2/ 40	189/ 10598	0.010582010582011	0.159334094283	0.299617372945	ENSG00000153207;ENSG00000160551	AHCTF1;TAOK1
2	Vesicle-mediated transport	R-HSA-6811442	Intra-Golgi and retrograde Golgi-to-ER traffic	2/ 40	191/ 10598	0.010471204188482	0.161992384006	0.301340671323	ENSG00000138160;ENSG00000198162	KIF11;MAN1A2
2	Metabolism	R-HSA-1483257	Phospholipid metabolism	2/ 40	195/ 10598	0.01025641025641	0.167334116862	0.304724233865	ENSG00000185813;ENSG00000100344	PCYT2;PNPLA3
1	Metabolism	R-HSA-1793185	Chondroitin sulfate/dermatan sulfate metabolism	1/ 40	49/ 10598	0.020408163265306	0.169487363327	0.305430352663	ENSG00000038427	VCAN
1	Programmed Cell Death	R-HSA-75153	Apoptotic execution phase	1/ 40	48/ 10598	0.020833333333333	0.166326515996	0.306111566673	ENSG00000092853	CLSPN
1	Organelle biogenesis and maintenance	R-HSA-2151201	Transcriptional activation of mitochondrial biogenesis	1/ 40	52/ 10598	0.019230769230769	0.178899959037	0.319068999108	ENSG00000131069	ACSS2
1	Transport of small molecules	R-HSA-936837	Ion transport by P-type ATPases	1/ 40	54/ 10598	0.018518518518519	0.185117153406	0.326788444278	ENSG00000101974	ATP11C
2	Cell Cycle	R-HSA-2555396	Mitotic Metaphase and Anaphase	2/ 40	222/ 10598	0.009009009009009	0.204120368018	0.339546381414	ENSG00000153207;ENSG00000160551	AHCTF1;TAOK1
1	Metabolism	R-HSA-1638091	Heparan sulfate/heparin (HS-GAG) metabolism	1/ 40	57/ 10598	0.017543859649123	0.194356972512	0.339633901461	ENSG00000038427	VCAN
2	Metabolism	R-HSA-211859	Biological oxidations	2/ 40	218/ 10598	0.0091743119266055	0.198603040885	0.340181446268	ENSG00000001630;ENSG00000131069	CYP51A1;ACSS2
1	Hemostasis	R-HSA-983189	Kinesins	1/ 40	58/ 10598	0.017241379310345	0.197414151256	0.341526481672	ENSG00000138160	KIF11
1	Metabolism of proteins	R-HSA-446219	Synthesis of substrates in N-glycan biosythesis	1/ 40	60/ 10598	0.016666666666667	0.203494613098	0.34179192297	ENSG00000167508	MVD
2	Cell Cycle	R-HSA-68882	Mitotic Anaphase	2/ 40	221/ 10598	0.0090497737556561	0.202739213896	0.343861607882	ENSG00000153207;ENSG00000160551	AHCTF1;TAOK1
1	Extracellular matrix organization	R-HSA-1650814	Collagen biosynthesis and modifying enzymes	1/ 40	63/ 10598	0.015873015873016	0.21253117644	0.350170414515	ENSG00000138316	ADAMTS14
1	Disease	R-HSA-3906995	Diseases associated with O-glycosylation of proteins	1/ 40	63/ 10598	0.015873015873016	0.21253117644	0.350170414515	ENSG00000138316	ADAMTS14
1	Metabolism	R-HSA-211897	Cytochrome P450 - arranged by substrate type	1/ 40	65/ 10598	0.015384615384615	0.218499936587	0.353275598406	ENSG00000001630	CYP51A1
1	Cell Cycle	R-HSA-2995410	Nuclear Envelope (NE) Reassembly	1/ 40	69/ 10598	0.014492753623188	0.230305418845	0.368915161668	ENSG00000153207	AHCTF1
1	Extracellular matrix organization	R-HSA-3000178	ECM proteoglycans	1/ 40	74/ 10598	0.013513513513514	0.244817957647	0.388564281404	ENSG00000038427	VCAN
1	Cell Cycle	R-HSA-1221632	Meiotic synapsis	1/ 40	74/ 10598	0.013513513513514	0.244817957647	0.388564281404	ENSG00000054654	SYNE2
1	Metabolism of proteins	R-HSA-446193	Biosynthesis of the N-glycan precursor (dolichol lipid-linked oligosaccharide, LLO) and transfer to a nascent protein	1/ 40	74/ 10598	0.013513513513514	0.244817957647	0.388564281404	ENSG00000167508	MVD
1	Extracellular matrix organization	R-HSA-1474290	Collagen formation	1/ 40	83/ 10598	0.012048192771084	0.270271112587	0.41747234355	ENSG00000138316	ADAMTS14
2	Signal Transduction	R-HSA-9006931	Signaling by Nuclear Receptors	2/ 40	277/ 10598	0.0072202166064982	0.281182227077	0.43048252464	ENSG00000099194;ENSG00000169710	SCD;FASN
2	Extracellular matrix organization	R-HSA-1474244	Extracellular matrix organization	2/ 40	285/ 10598	0.0070175438596491	0.292448484374	0.432423827322	ENSG00000038427;ENSG00000138316	VCAN;ADAMTS14
2	Metabolism of proteins	R-HSA-446203	Asparagine N-linked glycosylation	2/ 40	281/ 10598	0.0071174377224199	0.286816762427	0.435257016665	ENSG00000167508;ENSG00000198162	MVD;MAN1A2
1	Organelle biogenesis and maintenance	R-HSA-1592230	Mitochondrial biogenesis	1/ 40	91/ 10598	0.010989010989011	0.292192504301	0.439559158644	ENSG00000131069	ACSS2
1	DNA Repair	R-HSA-5693607	Processing of DNA double-strand break ends	1/ 40	91/ 10598	0.010989010989011	0.292192504301	0.439559158644	ENSG00000092853	CLSPN
1	Metabolism	R-HSA-163685	Integration of energy metabolism	1/ 40	96/ 10598	0.010416666666667	0.305565902529	0.447990687607	ENSG00000169710	FASN
1	Vesicle-mediated transport	R-HSA-6811434	COPI-dependent Golgi-to-ER retrograde traffic	1/ 40	97/ 10598	0.010309278350515	0.308210861956	0.448071253096	ENSG00000138160	KIF11
1	Metabolism of proteins	R-HSA-5173105	O-linked glycosylation	1/ 40	102/ 10598	0.0098039215686275	0.321289020231	0.451894313008	ENSG00000138316	ADAMTS14
3	Cell Cycle	R-HSA-69278	Cell Cycle, Mitotic	3/ 40	528/ 10598	0.0056818181818182	0.321242965848	0.455533058129	ENSG00000153207;ENSG00000105810;ENSG00000160551	AHCTF1;CDK6;TAOK1
1	Metabolism of proteins	R-HSA-8957275	Post-translational protein phosphorylation	1/ 40	101/ 10598	0.0099009900990099	0.318692822545	0.45565172149	ENSG00000038427	VCAN
2	Signal Transduction	R-HSA-195258	RHO GTPase Effectors	2/ 40	302/ 10598	0.0066225165562914	0.316325598412	0.456036071044	ENSG00000153207;ENSG00000160551	AHCTF1;TAOK1
1	Cellular responses to stimuli	R-HSA-2559582	Senescence-Associated Secretory Phenotype (SASP)	1/ 40	107/ 10598	0.0093457943925234	0.334126004963	0.466159668214	ENSG00000105810	CDK6
3	Developmental Biology	R-HSA-9675108	Nervous system development	3/ 40	545/ 10598	0.0055045871559633	0.339099337259	0.469313482767	ENSG00000001630;ENSG00000152818;ENSG00000113161	CYP51A1;UTRN;HMGCR
1	Immune System	R-HSA-2132295	MHC class II antigen presentation	1/ 40	112/ 10598	0.0089285714285714	0.346726151618	0.47231200181	ENSG00000138160	KIF11
1	Cell Cycle	R-HSA-1500620	Meiosis	1/ 40	111/ 10598	0.009009009009009	0.344224863785	0.472626201864	ENSG00000054654	SYNE2
1	Metabolism of proteins	R-HSA-381426	Regulation of Insulin-like Growth Factor (IGF) transport and uptake by Insulin-like Growth Factor Binding Proteins (IGFBPs)	1/ 40	118/ 10598	0.0084745762711864	0.361539693547	0.48864349206	ENSG00000038427	VCAN
1	Cellular responses to stimuli	R-HSA-2559580	Oxidative Stress Induced Senescence	1/ 40	118/ 10598	0.0084745762711864	0.361539693547	0.48864349206	ENSG00000105810	CDK6
1	Metabolism	R-HSA-1630316	Glycosaminoglycan metabolism	1/ 40	124/ 10598	0.0080645161290323	0.3760255374	0.500403215155	ENSG00000038427	VCAN
1	DNA Repair	R-HSA-5693567	HDR through Homologous Recombination (HRR) or Single Strand Annealing (SSA)	1/ 40	124/ 10598	0.0080645161290323	0.3760255374	0.500403215155	ENSG00000092853	CLSPN
1	Vesicle-mediated transport	R-HSA-8856688	Golgi-to-ER retrograde transport	1/ 40	128/ 10598	0.0078125	0.385504208312	0.505244151803	ENSG00000138160	KIF11
1	DNA Repair	R-HSA-5693538	Homology Directed Repair	1/ 40	130/ 10598	0.0076923076923077	0.390190750485	0.507541352135	ENSG00000092853	CLSPN
1	Chromatin organization	R-HSA-3214847	HATs acetylate histones	1/ 40	135/ 10598	0.0074074074074074	0.401755164435	0.518683906323	ENSG00000083168	KAT6A
1	Cell Cycle	R-HSA-453279	Mitotic G1 phase and G1/S transition	1/ 40	144/ 10598	0.0069444444444444	0.422034609997	0.540829537256	ENSG00000105810	CDK6
1	Gene expression (Transcription)	R-HSA-5633007	Regulation of TP53 Activity	1/ 40	144/ 10598	0.0069444444444444	0.422034609997	0.540829537256	ENSG00000083168	KAT6A
1	Reproduction	R-HSA-1474165	Reproduction	1/ 40	148/ 10598	0.0067567567567568	0.430831069173	0.544042153044	ENSG00000054654	SYNE2
2	Cell Cycle	R-HSA-68886	M Phase	2/ 40	391/ 10598	0.0051150895140665	0.437322877828	0.548238100466	ENSG00000153207;ENSG00000160551	AHCTF1;TAOK1
1	Hemostasis	R-HSA-983231	Factors involved in megakaryocyte development and platelet production	1/ 40	155/ 10598	0.0064516129032258	0.445911796924	0.554983747251	ENSG00000138160	KIF11
1	DNA Repair	R-HSA-5693532	DNA Double-Strand Break Repair	1/ 40	157/ 10598	0.0063694267515924	0.45014853706	0.556254977939	ENSG00000092853	CLSPN
1	Cell Cycle	R-HSA-69481	G2/M Checkpoints	1/ 40	161/ 10598	0.0062111801242236	0.458527471945	0.562590444301	ENSG00000092853	CLSPN
1	Programmed Cell Death	R-HSA-109581	Apoptosis	1/ 40	170/ 10598	0.0058823529411765	0.476927478931	0.581045449683	ENSG00000092853	CLSPN
1	Metabolism of proteins	R-HSA-948021	Transport to the Golgi and subsequent modification	1/ 40	172/ 10598	0.0058139534883721	0.480932805358	0.581827799489	ENSG00000198162	MAN1A2
1	Transport of small molecules	R-HSA-983712	Ion channel transport	1/ 40	174/ 10598	0.0057471264367816	0.484908222786	0.582563350986	ENSG00000101974	ATP11C
1	Cellular responses to stimuli	R-HSA-2559583	Cellular Senescence	1/ 40	186/ 10598	0.0053763440860215	0.508144719917	0.606269217556	ENSG00000105810	CDK6
1	Programmed Cell Death	R-HSA-5357801	Programmed Cell Death	1/ 40	202/ 10598	0.004950495049505	0.537542748143	0.636951338553	ENSG00000092853	CLSPN
1	Metabolism of proteins	R-HSA-5689880	Ub-specific processing proteases	1/ 40	209/ 10598	0.0047846889952153	0.549858969623	0.647112937039	ENSG00000092853	CLSPN
1	Gene expression (Transcription)	R-HSA-8878171	Transcriptional regulation by RUNX1	1/ 40	217/ 10598	0.0046082949308756	0.563543264652	0.658736383681	ENSG00000105810	CDK6
5	Metabolism of proteins	R-HSA-597592	Post-translational protein modification	5/ 40	1370/ 10598	0.0036496350364964	0.603119349019	0.700266089801	ENSG00000038427;ENSG00000167508;ENSG00000138316;ENSG00000092853;ENSG00000198162	VCAN;MVD;ADAMTS14;CLSPN;MAN1A2
1	Chromatin organization	R-HSA-3247509	Chromatin modifying enzymes	1/ 40	253/ 10598	0.0039525691699605	0.620265975183	0.715373424711	ENSG00000083168	KAT6A
1	Chromatin organization	R-HSA-4839726	Chromatin organization	1/ 40	253/ 10598	0.0039525691699605	0.620265975183	0.715373424711	ENSG00000083168	KAT6A
1	Metabolism of proteins	R-HSA-5688426	Deubiquitination	1/ 40	283/ 10598	0.0035335689045936	0.661986905201	0.743660614284	ENSG00000092853	CLSPN
2	Vesicle-mediated transport	R-HSA-199991	Membrane Trafficking	2/ 40	587/ 10598	0.0034071550255537	0.658097197887	0.744122975389	ENSG00000138160;ENSG00000198162	KIF11;MAN1A2
1	Organelle biogenesis and maintenance	R-HSA-1852241	Organelle biogenesis and maintenance	1/ 40	277/ 10598	0.0036101083032491	0.654017210881	0.744374851858	ENSG00000131069	ACSS2
1	Metabolism	R-HSA-71387	Metabolism of carbohydrates	1/ 40	289/ 10598	0.0034602076124567	0.669777504265	0.747558117663	ENSG00000038427	VCAN
1	DNA Repair	R-HSA-73894	DNA Repair	1/ 40	305/ 10598	0.0032786885245902	0.689706433137	0.764866749569	ENSG00000092853	CLSPN
2	Signal Transduction	R-HSA-194315	Signaling by Rho GTPases	2/ 40	644/ 10598	0.0031055900621118	0.708293015861	0.780475743592	ENSG00000153207;ENSG00000160551	AHCTF1;TAOK1
2	Signal Transduction	R-HSA-9716542	Signaling by Rho GTPases, Miro GTPases and RHOBTB3	2/ 40	657/ 10598	0.0030441400304414	0.71887589539	0.787123606977	ENSG00000153207;ENSG00000160551	AHCTF1;TAOK1
1	Gene expression (Transcription)	R-HSA-3700989	Transcriptional Regulation by TP53	1/ 40	335/ 10598	0.0029850746268657	0.723960922278	0.787705909145	ENSG00000083168	KAT6A
2	Vesicle-mediated transport	R-HSA-5653656	Vesicle-mediated transport	2/ 40	680/ 10598	0.0029411764705882	0.736836630319	0.796704606532	ENSG00000138160;ENSG00000198162	KIF11;MAN1A2
3	Developmental Biology	R-HSA-1266738	Developmental Biology	3/ 40	1193/ 10598	0.0025146689019279	0.843664238995	0.906546045628	ENSG00000001630;ENSG00000152818;ENSG00000113161	CYP51A1;UTRN;HMGCR
5	Metabolism of proteins	R-HSA-392499	Metabolism of proteins	5/ 40	1870/ 10598	0.0026737967914439	0.858305970078	0.916586005083	ENSG00000038427;ENSG00000167508;ENSG00000138316;ENSG00000092853;ENSG00000198162	VCAN;MVD;ADAMTS14;CLSPN;MAN1A2
4	Disease	R-HSA-1643685	Disease	4/ 40	1661/ 10598	0.0024081878386514	0.892427912586	0.947178091272	ENSG00000038427;ENSG00000139428;ENSG00000138316;ENSG00000105810	VCAN;MMAB;ADAMTS14;CDK6
1	Hemostasis	R-HSA-109582	Hemostasis	1/ 40	639/ 10598	0.0015649452269171	0.917278855652	0.967617329438	ENSG00000138160	KIF11
1	Cellular responses to stimuli	R-HSA-8953897	Cellular responses to stimuli	1/ 40	777/ 10598	0.0012870012870013	0.952713578452	0.969526171013	ENSG00000105810	CDK6
1	Transport of small molecules	R-HSA-382551	Transport of small molecules	1/ 40	686/ 10598	0.0014577259475219	0.931565159782	0.970848027965	ENSG00000101974	ATP11C
1	Immune System	R-HSA-1280218	Adaptive Immune System	1/ 40	769/ 10598	0.0013003901170351	0.951144938971	0.973657245219	ENSG00000138160	KIF11
3	Gene expression (Transcription)	R-HSA-74160	Gene expression (Transcription)	3/ 40	1474/ 10598	0.0020352781546811	0.930732689841	0.975859123288	ENSG00000083168;ENSG00000145734;ENSG00000105810	KAT6A;BDP1;CDK6
2	Gene expression (Transcription)	R-HSA-73857	RNA Polymerase II Transcription	2/ 40	1313/ 10598	0.0015232292460015	0.96668933913	0.97799564719	ENSG00000105810;ENSG00000083168	CDK6;KAT6A
1	Cellular responses to stimuli	R-HSA-2262752	Cellular responses to stress	1/ 40	763/ 10598	0.0013106159895151	0.949935277937	0.978207161209	ENSG00000105810	CDK6
2	Gene expression (Transcription)	R-HSA-212436	Generic Transcription Pathway	2/ 40	1189/ 10598	0.0016820857863751	0.948437514591	0.982513113917	ENSG00000105810;ENSG00000083168	CDK6;KAT6A
4	Signal Transduction	R-HSA-162582	Signal Transduction	4/ 40	2432/ 10598	0.0016447368421053	0.989945696244	0.995701194478	ENSG00000153207;ENSG00000169710;ENSG00000099194;ENSG00000160551	AHCTF1;FASN;SCD;TAOK1
1	Immune System	R-HSA-168256	Immune System	1/ 40	1982/ 10598	0.00050454086781029	0.999751172847	0.999751172847	ENSG00000138160	KIF11
