# Supplementary material for: Cholesterol and steroid synthesis pathways may be involved in the inhibition of osteosarcoma cell viability by calcium-sensing receptor antagonism
Source: PeerJ. 2026 Jan 5;14:e20546. doi: 10.7717/peerj.20546 (PMC12782028; doi:10.7717/peerj.20546)
Supplement: Supplemental Information 4 [file peerj-14-20546-s004.csv]

Number	Pathway ID	Pathway description	Database	Ratio_in_study	Ratio_in_pop	Rich factor	Pvalue	Padjust	First Category	Second Category	Gene_ids	Gene_names
10	hsa00100	Steroid biosynthesis	KEGG PATHWAY	10/ 770	18/ 15002	0.55555555555556	3.60222688009E-9	1.12389478659E-6	Metabolism	Lipid metabolism	ENSG00000107798|ENSG00000143815|ENSG00000132196|ENSG00000160285|ENSG00000147155|ENSG00000116133|ENSG00000001630|ENSG00000079459|ENSG00000104549|ENSG00000052802	LIPA;LBR;HSD17B7;LSS;EBP;DHCR24;CYP51A1;FDFT1;SQLE;MSMO1
27	hsa04510	Focal adhesion	KEGG PATHWAY	27/ 770	184/ 15002	0.14673913043478	7.79352273513E-7	8.10526364454E-5	Cellular Processes	Cellular community - eukaryotes	ENSG00000196924|ENSG00000100852|ENSG00000127314|ENSG00000035403|ENSG00000101335|ENSG00000145431|ENSG00000128591|ENSG00000134531|ENSG00000130402|ENSG00000140443|ENSG00000072110|ENSG00000154229|ENSG00000115414|ENSG00000091136|ENSG00000082781|ENSG00000159840|ENSG00000105974|ENSG00000050748|ENSG00000118680|ENSG00000184009|ENSG00000132470|ENSG00000137801|ENSG00000101608|ENSG00000108821|ENSG00000171914…	FLNA;ARHGAP5;RAP1B;VCL;MYL9;PDGFC;FLNC;EMP1;ACTN4;IGF1R;ACTN1;PRKCA;FN1;LAMB1;ITGB5;ZYX;CAV1;MAPK9;MYL12B;ACTG1;ITGB4;THBS1;MYL12A;COL1A1;TLN2;IBSP;ACTB
31	hsa04144	Endocytosis	KEGG PATHWAY	31/ 770	234/ 15002	0.13247863247863	1.18738885302E-6	9.26163305352E-5	Cellular Processes	Transport and catabolism	ENSG00000069869|ENSG00000197081|ENSG00000131242|ENSG00000101199|ENSG00000198898|ENSG00000144711|ENSG00000170759|ENSG00000130429|ENSG00000140443|ENSG00000013016|ENSG00000186635|ENSG00000114520|ENSG00000135679|ENSG00000099290|ENSG00000109971|ENSG00000141367|ENSG00000130164|ENSG00000111540|ENSG00000090487|ENSG00000172661|ENSG00000103966|ENSG00000090565|ENSG00000122705|ENSG00000068078|ENSG00000105974…	NEDD4;IGF2R;RAB11FIP4;ARFGAP1;CAPZA2;IQSEC1;KIF5B;ARPC1B;IGF1R;EHD3;ARAP1;SNX4;MDM2;WASHC2A;HSPA8;CLTC;LDLR;RAB5B;SPG21;WASHC2C;EHD4;RAB11FIP3;CLTA;FGFR3;CAV1;ACTR3;ACAP3;ARPC5;CAPZA1;ZFYVE16;RAB31
30	hsa05131	Shigellosis	KEGG PATHWAY	30/ 770	225/ 15002	0.13333333333333	1.5379272472E-6	9.59666602253E-5	Human Diseases	Infectious disease: bacterial	ENSG00000177889|ENSG00000035403|ENSG00000101335|ENSG00000118689|ENSG00000172115|ENSG00000130402|ENSG00000130429|ENSG00000072110|ENSG00000116954|ENSG00000070087|ENSG00000122565|ENSG00000122545|ENSG00000135679|ENSG00000140941|ENSG00000118680|ENSG00000108518|ENSG00000115594|ENSG00000143947|ENSG00000171914|ENSG00000070540|ENSG00000025039|ENSG00000115091|ENSG00000161011|ENSG00000184009|ENSG00000101608…	UBE2N;VCL;MYL9;FOXO3;CYCS;ACTN4;ARPC1B;ACTN1;RRAGC;PFN2;CBX3;SEPTIN7;MDM2;MAP1LC3B;MYL12B;PFN1;IL1R1;RPS27A;TLN2;WIPI1;RRAGD;ACTR3;SQSTM1;ACTG1;MYL12A;ARPC5;SEPTIN11;H3-3A;MAPK9;ACTB
31	hsa05132	Salmonella infection	KEGG PATHWAY	31/ 770	229/ 15002	0.1353711790393	7.40298931165E-7	0.000115486633262	Human Diseases	Infectious disease: bacterial	ENSG00000196924|ENSG00000124207|ENSG00000167553|ENSG00000115091|ENSG00000101335|ENSG00000182827|ENSG00000108518|ENSG00000196230|ENSG00000172115|ENSG00000128591|ENSG00000130429|ENSG00000123416|ENSG00000124942|ENSG00000104142|ENSG00000070087|ENSG00000197747|ENSG00000178996|ENSG00000188229|ENSG00000003056|ENSG00000111540|ENSG00000118680|ENSG00000136810|ENSG00000170759|ENSG00000165169|ENSG00000050748…	FLNA;CSE1L;TUBA1C;ACTR3;MYL9;ACBD3;PFN1;TUBB;CYCS;FLNC;ARPC1B;TUBA1B;AHNAK;VPS18;PFN2;S100A10;SNX18;TUBB4B;M6PR;RAB5B;MYL12B;TXN;KIF5B;DYNLT3;MAPK9;ACTG1;MYL12A;ARPC5;TCF7;TUBA4A;ACTB
27	hsa04810	Regulation of actin cytoskeleton	KEGG PATHWAY	27/ 770	210/ 15002	0.12857142857143	1.00759159465E-5	0.000523947629216	Cellular Processes	Cell motility	ENSG00000035403|ENSG00000101335|ENSG00000145431|ENSG00000175866|ENSG00000130402|ENSG00000130429|ENSG00000102760|ENSG00000072110|ENSG00000070087|ENSG00000115414|ENSG00000156299|ENSG00000154380|ENSG00000118680|ENSG00000165410|ENSG00000082781|ENSG00000108518|ENSG00000205542|ENSG00000181104|ENSG00000068078|ENSG00000115091|ENSG00000184009|ENSG00000132470|ENSG00000101608|ENSG00000162704|ENSG00000139734…	VCL;MYL9;PDGFC;BAIAP2;ACTN4;ARPC1B;RGCC;ACTN1;PFN2;FN1;TIAM1;ENAH;MYL12B;CFL2;ITGB5;PFN1;TMSB4X;F2R;FGFR3;ACTR3;ACTG1;ITGB4;MYL12A;ARPC5;DIAPH3;ACTB;CFL1
19	hsa04142	Lysosome	KEGG PATHWAY	19/ 770	124/ 15002	0.15322580645161	1.77139461754E-5	0.000789535886675	Cellular Processes	Transport and catabolism	ENSG00000117984|ENSG00000107798|ENSG00000065000|ENSG00000204386|ENSG00000135404|ENSG00000159720|ENSG00000104341|ENSG00000141367|ENSG00000197081|ENSG00000003056|ENSG00000197746|ENSG00000119899|ENSG00000166340|ENSG00000185883|ENSG00000135677|ENSG00000119655|ENSG00000141458|ENSG00000122705|ENSG00000064601	CTSD;LIPA;AP3D1;NEU1;CD63;ATP6V0D1;LAPTM4B;CLTC;IGF2R;M6PR;PSAP;SLC17A5;TPP1;ATP6V0C;GNS;NPC2;NPC1;CLTA;CTSA
36	hsa05014	Amyotrophic lateral sclerosis	KEGG PATHWAY	36/ 770	341/ 15002	0.10557184750733	3.27664443811E-5	0.00127789133086	Human Diseases	Neurodegenerative disease	ENSG00000134001|ENSG00000094631|ENSG00000176994|ENSG00000167553|ENSG00000015479|ENSG00000100567|ENSG00000198888|ENSG00000172071|ENSG00000198727|ENSG00000111581|ENSG00000196230|ENSG00000198804|ENSG00000106588|ENSG00000172115|ENSG00000163002|ENSG00000123416|ENSG00000070087|ENSG00000175197|ENSG00000198786|ENSG00000188229|ENSG00000140941|ENSG00000100519|ENSG00000058804|ENSG00000112081|ENSG00000132182…	EIF2S1;HDAC6;SMCR8;TUBA1C;MATR3;PSMA3;MT-ND1;EIF2AK3;MT-CYB;NUP107;TUBB;MT-CO1;PSMA2;CYCS;NUP35;TUBA1B;PFN2;DDIT3;MT-ND5;TUBB4B;MAP1LC3B;PSMC6;NDC1;SRSF3;NUP210;KIF5B;MT-CO3;WIPI1;RANBP2;SQSTM1;PFN1;ACTG1;PSMD14;TUBA4A;ACTB;NDUFA12
7	hsa00900	Terpenoid backbone biosynthesis	KEGG PATHWAY	7/ 770	21/ 15002	0.33333333333333	5.63647747875E-5	0.00159870997579	Metabolism	Metabolism of terpenoids and polyketides	ENSG00000160752|ENSG00000167508|ENSG00000113161|ENSG00000112972|ENSG00000110921|ENSG00000067064|ENSG00000120437	FDPS;MVD;HMGCR;HMGCS1;MVK;IDI1;ACAT2
21	hsa04530	Tight junction	KEGG PATHWAY	21/ 770	156/ 15002	0.13461538461538	4.83682775659E-5	0.00167676695562	Cellular Processes	Cellular community - eukaryotes	ENSG00000101335|ENSG00000114019|ENSG00000130402|ENSG00000069869|ENSG00000171992|ENSG00000156299|ENSG00000075711|ENSG00000092841|ENSG00000127824|ENSG00000132849|ENSG00000167553|ENSG00000184009|ENSG00000130429|ENSG00000118680|ENSG00000123416|ENSG00000101608|ENSG00000072110|ENSG00000162704|ENSG00000115091|ENSG00000050748|ENSG00000075624	MYL9;AMOTL2;ACTN4;NEDD4;SYNPO;TIAM1;DLG1;MYL6;TUBA4A;PATJ;TUBA1C;ACTG1;ARPC1B;MYL12B;TUBA1B;MYL12A;ACTN1;ARPC5;ACTR3;MAPK9;ACTB
23	hsa04814	Motor proteins	KEGG PATHWAY	23/ 770	181/ 15002	0.12707182320442	5.41213495229E-5	0.00168858610511	Cellular Processes	Cell motility	ENSG00000121621|ENSG00000167553|ENSG00000138778|ENSG00000101335|ENSG00000196230|ENSG00000107796|ENSG00000123416|ENSG00000198898|ENSG00000188229|ENSG00000167460|ENSG00000118680|ENSG00000176658|ENSG00000170759|ENSG00000140416|ENSG00000165169|ENSG00000092841|ENSG00000184009|ENSG00000198467|ENSG00000101608|ENSG00000116489|ENSG00000118193|ENSG00000127824|ENSG00000075624	KIF18A;TUBA1C;CENPE;MYL9;TUBB;ACTA2;TUBA1B;CAPZA2;TUBB4B;TPM4;MYL12B;MYO1D;KIF5B;TPM1;DYNLT3;MYL6;ACTG1;TPM2;MYL12A;CAPZA1;KIF14;TUBA4A;ACTB
20	hsa04140	Autophagy - animal	KEGG PATHWAY	20/ 770	149/ 15002	0.13422818791946	7.56993594025E-5	0.00196818334446	Cellular Processes	Transport and catabolism	ENSG00000117984|ENSG00000152223|ENSG00000070540|ENSG00000025039|ENSG00000062716|ENSG00000161011|ENSG00000134001|ENSG00000140941|ENSG00000176994|ENSG00000168209|ENSG00000078804|ENSG00000140443|ENSG00000188554|ENSG00000165699|ENSG00000104142|ENSG00000116954|ENSG00000050748|ENSG00000189403|ENSG00000143947|ENSG00000172071	CTSD;EPG5;WIPI1;RRAGD;VMP1;SQSTM1;EIF2S1;MAP1LC3B;SMCR8;DDIT4;TP53INP2;IGF1R;NBR1;TSC1;VPS18;RRAGC;MAPK9;HMGB1;RPS27A;EIF2AK3
27	hsa05012	Parkinson disease	KEGG PATHWAY	27/ 770	250/ 15002	0.108	0.000212729862436	0.00510551669847	Human Diseases	Neurodegenerative disease	ENSG00000134001|ENSG00000120129|ENSG00000167553|ENSG00000198938|ENSG00000143933|ENSG00000100567|ENSG00000198888|ENSG00000198727|ENSG00000196230|ENSG00000198804|ENSG00000106588|ENSG00000172115|ENSG00000172071|ENSG00000123416|ENSG00000175197|ENSG00000198786|ENSG00000065135|ENSG00000188229|ENSG00000112473|ENSG00000100519|ENSG00000136810|ENSG00000143947|ENSG00000170759|ENSG00000050748|ENSG00000115233…	EIF2S1;DUSP1;TUBA1C;MT-CO3;CALM2;PSMA3;MT-ND1;MT-CYB;TUBB;MT-CO1;PSMA2;CYCS;EIF2AK3;TUBA1B;DDIT3;MT-ND5;GNAI3;TUBB4B;SLC39A7;PSMC6;TXN;RPS27A;KIF5B;MAPK9;PSMD14;TUBA4A;NDUFA12
22	hsa05205	Proteoglycans in cancer	KEGG PATHWAY	22/ 770	187/ 15002	0.11764705882353	0.000242283632443	0.00539946380872	Human Diseases	Cancer: overview	ENSG00000196924|ENSG00000011422|ENSG00000139329|ENSG00000128602|ENSG00000128591|ENSG00000124762|ENSG00000140443|ENSG00000124145|ENSG00000154229|ENSG00000135679|ENSG00000115414|ENSG00000085741|ENSG00000156299|ENSG00000092969|ENSG00000082781|ENSG00000142798|ENSG00000135404|ENSG00000105974|ENSG00000184009|ENSG00000137801|ENSG00000108821|ENSG00000075624	FLNA;PLAUR;LUM;SMO;FLNC;CDKN1A;IGF1R;SDC4;PRKCA;MDM2;FN1;WNT11;TIAM1;TGFB2;ITGB5;HSPG2;CD63;CAV1;ACTG1;THBS1;COL1A1;ACTB
17	hsa03040	Spliceosome	KEGG PATHWAY	17/ 770	127/ 15002	0.13385826771654	0.000264748870654	0.0055067765096	Genetic Information Processing	Transcription	ENSG00000196504|ENSG00000164548|ENSG00000182004|ENSG00000145833|ENSG00000109971|ENSG00000137168|ENSG00000265241|ENSG00000163714|ENSG00000153187|ENSG00000115128|ENSG00000109606|ENSG00000147274|ENSG00000131876|ENSG00000112081|ENSG00000136450|ENSG00000170860|ENSG00000167088	PRPF40A;TRA2A;SNRPE;DDX46;HSPA8;PPIL1;RBM8A;U2SURP;HNRNPU;SF3B6;DHX15;RBMX;SNRPA1;SRSF3;SRSF1;LSM3;SNRPD1
13	hsa04520	Adherens junction	KEGG PATHWAY	13/ 770	86/ 15002	0.15116279069767	0.000419159890448	0.00769281681293	Cellular Processes	Cellular community - eukaryotes	ENSG00000110400|ENSG00000101335|ENSG00000130402|ENSG00000118680|ENSG00000175866|ENSG00000184009|ENSG00000140443|ENSG00000101608|ENSG00000072110|ENSG00000081059|ENSG00000127314|ENSG00000035403|ENSG00000075624	NECTIN1;MYL9;ACTN4;MYL12B;BAIAP2;ACTG1;IGF1R;MYL12A;ACTN1;TCF7;RAP1B;VCL;ACTB
9	hsa00620	Pyruvate metabolism	KEGG PATHWAY	9/ 770	45/ 15002	0.2	0.000394750053044	0.00769762603436	Metabolism	Carbohydrate metabolism	ENSG00000131069|ENSG00000134333|ENSG00000137124|ENSG00000091140|ENSG00000111716|ENSG00000278540|ENSG00000067225|ENSG00000120437|ENSG00000124767	ACSS2;LDHA;ALDH1B1;DLD;LDHB;ACACA;PKM;ACAT2;GLO1
18	hsa05206	MicroRNAs in cancer	KEGG PATHWAY	18/ 770	145/ 15002	0.12413793103448	0.000453152973236	0.00785465153609	Human Diseases	Cancer: overview	ENSG00000113328|ENSG00000124762|ENSG00000139514|ENSG00000140416|ENSG00000068078|ENSG00000175305|ENSG00000104081|ENSG00000026025|ENSG00000092969|ENSG00000146670|ENSG00000115419|ENSG00000153094|ENSG00000196591|ENSG00000168209|ENSG00000137801|ENSG00000100292|ENSG00000154229|ENSG00000135679	CCNG1;CDKN1A;SLC7A1;TPM1;FGFR3;CCNE2;BMF;VIM;TGFB2;CDCA5;GLS;BCL2L11;HDAC2;DDIT4;THBS1;HMOX1;PRKCA;MDM2
18	hsa04141	Protein processing in endoplasmic reticulum	KEGG PATHWAY	18/ 770	148/ 15002	0.12162162162162	0.000580848461156	0.00906123599404	Genetic Information Processing	Folding, sorting and degradation	ENSG00000125844|ENSG00000120694|ENSG00000176986|ENSG00000102595|ENSG00000138674|ENSG00000109971|ENSG00000175197|ENSG00000150961|ENSG00000134001|ENSG00000086061|ENSG00000112208|ENSG00000172071|ENSG00000138942|ENSG00000132002|ENSG00000113615|ENSG00000117643|ENSG00000050748|ENSG00000163527	RRBP1;HSPH1;SEC24C;UGGT2;SEC31A;HSPA8;DDIT3;SEC24D;EIF2S1;DNAJA1;BAG2;EIF2AK3;RNF185;DNAJB1;SEC24A;MAN1C1;MAPK9;STT3B
11	hsa04115	p53 signaling pathway	KEGG PATHWAY	11/ 770	67/ 15002	0.16417910447761	0.000559611338445	0.00918940724183	Cellular Processes	Cell growth and death	ENSG00000113328|ENSG00000170312|ENSG00000175305|ENSG00000172115|ENSG00000124762|ENSG00000137801|ENSG00000171848|ENSG00000135679|ENSG00000106366|ENSG00000115107|ENSG00000172667	CCNG1;CDK1;CCNE2;CYCS;CDKN1A;THBS1;RRM2;MDM2;SERPINE1;STEAP3;ZMAT3
15	hsa04210	Apoptosis	KEGG PATHWAY	15/ 770	114/ 15002	0.13157894736842	0.000716838487398	0.0106501718128	Cellular Processes	Cell growth and death	ENSG00000117984|ENSG00000006062|ENSG00000172115|ENSG00000175197|ENSG00000134001|ENSG00000127824|ENSG00000153094|ENSG00000167553|ENSG00000184009|ENSG00000143799|ENSG00000123416|ENSG00000163629|ENSG00000050748|ENSG00000075624|ENSG00000172071	CTSD;MAP3K14;CYCS;DDIT3;EIF2S1;TUBA4A;BCL2L11;TUBA1C;ACTG1;PARP1;TUBA1B;PTPN13;MAPK9;ACTB;EIF2AK3
11	hsa05100	Bacterial invasion of epithelial cells	KEGG PATHWAY	11/ 770	72/ 15002	0.15277777777778	0.00104296930578	0.0135586009751	Human Diseases	Infectious disease: bacterial	ENSG00000115414|ENSG00000105974|ENSG00000141367|ENSG00000115091|ENSG00000184009|ENSG00000130429|ENSG00000162704|ENSG00000138758|ENSG00000122705|ENSG00000035403|ENSG00000075624	FN1;CAV1;CLTC;ACTR3;ACTG1;ARPC1B;ARPC5;SEPTIN11;CLTA;VCL;ACTB
20	hsa05130	Pathogenic Escherichia coli infection	KEGG PATHWAY	20/ 770	181/ 15002	0.11049723756906	0.00101520736285	0.0137715085743	Human Diseases	Infectious disease: bacterial	ENSG00000176986|ENSG00000196230|ENSG00000188229|ENSG00000127824|ENSG00000150961|ENSG00000172115|ENSG00000175866|ENSG00000115053|ENSG00000184009|ENSG00000130429|ENSG00000115091|ENSG00000162704|ENSG00000113615|ENSG00000176658|ENSG00000123416|ENSG00000167553|ENSG00000050748|ENSG00000115594|ENSG00000075624|ENSG00000181104	SEC24C;TUBB;TUBB4B;TUBA4A;SEC24D;CYCS;BAIAP2;NCL;ACTG1;ARPC1B;ACTR3;ARPC5;SEC24A;MYO1D;TUBA1B;TUBA1C;MAPK9;IL1R1;ACTB;F2R
21	hsa04015	Rap1 signaling pathway	KEGG PATHWAY	21/ 770	194/ 15002	0.10824742268041	0.00100293741341	0.0142234760447	Environmental Information Processing	Signal transduction	ENSG00000142627|ENSG00000064300|ENSG00000156299|ENSG00000145431|ENSG00000065135|ENSG00000160271|ENSG00000127314|ENSG00000140443|ENSG00000108518|ENSG00000154380|ENSG00000184009|ENSG00000137801|ENSG00000143933|ENSG00000154188|ENSG00000184371|ENSG00000075624|ENSG00000070087|ENSG00000171914|ENSG00000154229|ENSG00000181104|ENSG00000068078	EPHA2;NGFR;TIAM1;PDGFC;GNAI3;RALGDS;RAP1B;IGF1R;PFN1;ENAH;ACTG1;THBS1;CALM2;ANGPT1;CSF1;ACTB;PFN2;TLN2;PRKCA;F2R;FGFR3
13	hsa03013	Nucleocytoplasmic transport	KEGG PATHWAY	13/ 770	100/ 15002	0.13	0.00177335686655	0.0212802823986	Genetic Information Processing	Translation	ENSG00000153207|ENSG00000108424|ENSG00000153201|ENSG00000205339|ENSG00000116030|ENSG00000124207|ENSG00000132182|ENSG00000163002|ENSG00000083312|ENSG00000265241|ENSG00000058804|ENSG00000132341|ENSG00000111581	AHCTF1;KPNB1;RANBP2;IPO7;SUMO1;CSE1L;NUP210;NUP35;TNPO1;RBM8A;NDC1;RAN;NUP107
6	hsa01040	Biosynthesis of unsaturated fatty acids	KEGG PATHWAY	6/ 770	26/ 15002	0.23076923076923	0.00170565126284	0.0212865277603	Metabolism	Lipid metabolism	ENSG00000012660|ENSG00000099194|ENSG00000149485|ENSG00000097021|ENSG00000099797|ENSG00000134824	ELOVL5;SCD;FADS1;ACOT7;TECR;FADS2
17	hsa04110	Cell cycle	KEGG PATHWAY	17/ 770	152/ 15002	0.11184210526316	0.00206492086496	0.0238613077729	Cellular Processes	Cell growth and death	ENSG00000147883|ENSG00000170312|ENSG00000094804|ENSG00000175305|ENSG00000121892|ENSG00000071539|ENSG00000146670|ENSG00000112029|ENSG00000092969|ENSG00000164109|ENSG00000124762|ENSG00000137812|ENSG00000108055|ENSG00000164754|ENSG00000097046|ENSG00000196591|ENSG00000135679	CDKN2B;CDK1;CDC6;CCNE2;PDS5A;TRIP13;CDCA5;FBXO5;TGFB2;MAD2L1;CDKN1A;KNL1;SMC3;RAD21;CDC7;HDAC2;MDM2
8	hsa05110	Vibrio cholerae infection	KEGG PATHWAY	8/ 770	47/ 15002	0.17021276595745	0.00246229580368	0.0264909065776	Human Diseases	Infectious disease: bacterial	ENSG00000159720|ENSG00000185883|ENSG00000113732|ENSG00000184009|ENSG00000105438|ENSG00000075624|ENSG00000154229|ENSG00000136240	ATP6V0D1;ATP6V0C;ATP6V0E1;ACTG1;KDELR1;ACTB;PRKCA;KDELR2
19	hsa05203	Viral carcinogenesis	KEGG PATHWAY	19/ 770	181/ 15002	0.10497237569061	0.00243411929438	0.027123043566	Human Diseases	Cancer: overview	ENSG00000134352|ENSG00000147883|ENSG00000170312|ENSG00000094631|ENSG00000159720|ENSG00000175305|ENSG00000270276|ENSG00000075711|ENSG00000270882|ENSG00000130402|ENSG00000168214|ENSG00000124762|ENSG00000072110|ENSG00000157613|ENSG00000099901|ENSG00000112658|ENSG00000067225|ENSG00000196591|ENSG00000135679	IL6ST;CDKN2B;CDK1;HDAC6;ATP6V0D1;CCNE2;H4C15;DLG1;H4C14;ACTN4;RBPJ;CDKN1A;ACTN1;CREB3L1;RANBP1;SRF;PKM;HDAC2;MDM2
24	hsa05020	Prion disease	KEGG PATHWAY	24/ 770	257/ 15002	0.093385214007782	0.00342743135773	0.034495438181	Human Diseases	Neurodegenerative disease	ENSG00000172115|ENSG00000167553|ENSG00000198938|ENSG00000100567|ENSG00000198888|ENSG00000198727|ENSG00000196230|ENSG00000198804|ENSG00000106588|ENSG00000134001|ENSG00000172071|ENSG00000123416|ENSG00000157613|ENSG00000175197|ENSG00000198786|ENSG00000109971|ENSG00000188229|ENSG00000100519|ENSG00000170759|ENSG00000105974|ENSG00000050748|ENSG00000115233|ENSG00000127824|ENSG00000184752	CYCS;TUBA1C;MT-CO3;PSMA3;MT-ND1;MT-CYB;TUBB;MT-CO1;PSMA2;EIF2S1;EIF2AK3;TUBA1B;CREB3L1;DDIT3;MT-ND5;HSPA8;TUBB4B;PSMC6;KIF5B;CAV1;MAPK9;PSMD14;TUBA4A;NDUFA12
7	hsa00970	Aminoacyl-tRNA biosynthesis	KEGG PATHWAY	7/ 770	39/ 15002	0.17948717948718	0.00333142397074	0.0346468092957	Genetic Information Processing	Translation	ENSG00000204394|ENSG00000134684|ENSG00000166986|ENSG00000133706|ENSG00000196305|ENSG00000116120|ENSG00000113407	VARS1;YARS1;MARS1;LARS1;IARS1;FARSB;TARS1
14	hsa05418	Fluid shear stress and atherosclerosis	KEGG PATHWAY	14/ 770	122/ 15002	0.11475409836066	0.00391176727917	0.0381397309719	Human Diseases	Cardiovascular disease	ENSG00000124145|ENSG00000105974|ENSG00000116030|ENSG00000161011|ENSG00000120129|ENSG00000100292|ENSG00000115594|ENSG00000184009|ENSG00000143933|ENSG00000125378|ENSG00000136810|ENSG00000050748|ENSG00000178726|ENSG00000075624	SDC4;CAV1;SUMO1;SQSTM1;DUSP1;HMOX1;IL1R1;ACTG1;CALM2;BMP4;TXN;MAPK9;THBD;ACTB
6	hsa00640	Propanoate metabolism	KEGG PATHWAY	6/ 770	31/ 15002	0.19354838709677	0.00438492334418	0.0414574570722	Metabolism	Carbohydrate metabolism	ENSG00000131069|ENSG00000134333|ENSG00000091140|ENSG00000111716|ENSG00000278540|ENSG00000136143	ACSS2;LDHA;DLD;LDHB;ACACA;SUCLA2
11	hsa04512	ECM-receptor interaction	KEGG PATHWAY	11/ 770	87/ 15002	0.1264367816092	0.00482575430123	0.0442833924113	Environmental Information Processing	Signaling molecules and interaction	ENSG00000115414|ENSG00000142798|ENSG00000159164|ENSG00000137801|ENSG00000132470|ENSG00000072571|ENSG00000082781|ENSG00000091136|ENSG00000124145|ENSG00000029559|ENSG00000108821	FN1;HSPG2;SV2A;THBS1;ITGB4;HMMR;ITGB5;LAMB1;SDC4;IBSP;COL1A1
4	hsa00730	Thiamine metabolism	KEGG PATHWAY	4/ 770	15/ 15002	0.26666666666667	0.00596749252351	0.0531959333524	Metabolism	Metabolism of cofactors and vitamins	ENSG00000154027|ENSG00000004455|ENSG00000162551|ENSG00000163295	AK5;AK2;ALPL;ALPI
12	hsa04670	Leukocyte transendothelial migration	KEGG PATHWAY	12/ 770	105/ 15002	0.11428571428571	0.00750350620799	0.0632728091052	Organismal Systems	Immune system	ENSG00000101335|ENSG00000130402|ENSG00000065135|ENSG00000035403|ENSG00000184009|ENSG00000118680|ENSG00000100852|ENSG00000072110|ENSG00000101608|ENSG00000127314|ENSG00000154229|ENSG00000075624	MYL9;ACTN4;GNAI3;VCL;ACTG1;MYL12B;ARHGAP5;ACTN1;MYL12A;RAP1B;PRKCA;ACTB
14	hsa04145	Phagosome	KEGG PATHWAY	14/ 770	131/ 15002	0.10687022900763	0.00734607232131	0.063665960118	Cellular Processes	Transport and catabolism	ENSG00000196230|ENSG00000159720|ENSG00000188229|ENSG00000003056|ENSG00000113732|ENSG00000111540|ENSG00000185883|ENSG00000184009|ENSG00000137801|ENSG00000123416|ENSG00000082781|ENSG00000167553|ENSG00000127824|ENSG00000075624	TUBB;ATP6V0D1;TUBB4B;M6PR;ATP6V0E1;RAB5B;ATP6V0C;ACTG1;THBS1;TUBA1B;ITGB5;TUBA1C;TUBA4A;ACTB
15	hsa04150	mTOR signaling pathway	KEGG PATHWAY	15/ 770	146/ 15002	0.1027397260274	0.0080617828279	0.0661914800607	Environmental Information Processing	Signal transduction	ENSG00000085741|ENSG00000103257|ENSG00000025039|ENSG00000168003|ENSG00000151247|ENSG00000154803|ENSG00000176641|ENSG00000168209|ENSG00000140443|ENSG00000134324|ENSG00000165699|ENSG00000116954|ENSG00000217128|ENSG00000052795|ENSG00000154229	WNT11;SLC7A5;RRAGD;SLC3A2;EIF4E;FLCN;RNF152;DDIT4;IGF1R;LPIN1;TSC1;RRAGC;FNIP1;FNIP2;PRKCA
10	hsa04540	Gap junction	KEGG PATHWAY	10/ 770	81/ 15002	0.12345679012346	0.00831565967989	0.0665252774391	Cellular Processes	Cellular community - eukaryotes	ENSG00000170312|ENSG00000065135|ENSG00000145431|ENSG00000188229|ENSG00000167553|ENSG00000123416|ENSG00000152661|ENSG00000127824|ENSG00000154229|ENSG00000196230	CDK1;GNAI3;PDGFC;TUBB4B;TUBA1C;TUBA1B;GJA1;TUBA4A;PRKCA;TUBB
28	hsa04151	PI3K-Akt signaling pathway	KEGG PATHWAY	28/ 770	338/ 15002	0.082840236686391	0.00868908426402	0.0677748572593	Environmental Information Processing	Signal transduction	ENSG00000165699|ENSG00000112964|ENSG00000091136|ENSG00000124762|ENSG00000145431|ENSG00000153094|ENSG00000168209|ENSG00000140443|ENSG00000154188|ENSG00000157613|ENSG00000154229|ENSG00000135679|ENSG00000115414|ENSG00000142627|ENSG00000064300|ENSG00000175305|ENSG00000242616|ENSG00000082781|ENSG00000118689|ENSG00000181104|ENSG00000168685|ENSG00000068078|ENSG00000151247|ENSG00000132470|ENSG00000137801…	TSC1;GHR;LAMB1;CDKN1A;PDGFC;BCL2L11;DDIT4;IGF1R;ANGPT1;CREB3L1;PRKCA;MDM2;FN1;EPHA2;NGFR;CCNE2;GNG10;ITGB5;FOXO3;F2R;IL7R;FGFR3;EIF4E;ITGB4;THBS1;CSF1;COL1A1;IBSP
6	hsa04216	Ferroptosis	KEGG PATHWAY	6/ 770	36/ 15002	0.16666666666667	0.00933686581368	0.0693595746159	Cellular Processes	Cell growth and death	ENSG00000168003|ENSG00000151012|ENSG00000140941|ENSG00000100292|ENSG00000167996|ENSG00000115107	SLC3A2;SLC7A11;MAP1LC3B;HMOX1;FTH1;STEAP3
11	hsa05146	Amoebiasis	KEGG PATHWAY	11/ 770	95/ 15002	0.11578947368421	0.009310977025	0.0708542641902	Human Diseases	Infectious disease: parasitic	ENSG00000115414|ENSG00000117450|ENSG00000108821|ENSG00000092969|ENSG00000111540|ENSG00000115594|ENSG00000130402|ENSG00000035403|ENSG00000072110|ENSG00000091136|ENSG00000154229	FN1;PRDX1;COL1A1;TGFB2;RAB5B;IL1R1;ACTN4;VCL;ACTN1;LAMB1;PRKCA
29	hsa05010	Alzheimer disease	KEGG PATHWAY	29/ 770	358/ 15002	0.081005586592179	0.0102845143455	0.072926556268	Human Diseases	Neurodegenerative disease	ENSG00000172115|ENSG00000167553|ENSG00000198938|ENSG00000143933|ENSG00000100567|ENSG00000198888|ENSG00000198727|ENSG00000196230|ENSG00000198804|ENSG00000106588|ENSG00000134001|ENSG00000172071|ENSG00000196549|ENSG00000123416|ENSG00000175197|ENSG00000085741|ENSG00000198786|ENSG00000188229|ENSG00000112473|ENSG00000100519|ENSG00000159593|ENSG00000170759|ENSG00000070540|ENSG00000127824|ENSG00000184371…	CYCS;TUBA1C;MT-CO3;CALM2;PSMA3;MT-ND1;MT-CYB;TUBB;MT-CO1;PSMA2;EIF2S1;EIF2AK3;MME;TUBA1B;DDIT3;WNT11;MT-ND5;TUBB4B;SLC39A7;PSMC6;NAE1;KIF5B;WIPI1;TUBA4A;CSF1;PSMD14;ADAM10;MAPK9;NDUFA12
11	hsa04066	HIF-1 signaling pathway	KEGG PATHWAY	11/ 770	101/ 15002	0.10891089108911	0.0143955514985	0.0998091570565	Environmental Information Processing	Signal transduction	ENSG00000134333|ENSG00000151247|ENSG00000109107|ENSG00000100292|ENSG00000124762|ENSG00000140443|ENSG00000111716|ENSG00000074800|ENSG00000106366|ENSG00000154229|ENSG00000154188	LDHA;EIF4E;ALDOC;HMOX1;CDKN1A;IGF1R;LDHB;ENO1;SERPINE1;PRKCA;ANGPT1
16	hsa05169	Epstein-Barr virus infection	KEGG PATHWAY	16/ 770	174/ 15002	0.091954022988506	0.0172732494361	0.117157691827	Human Diseases	Infectious disease: viral	ENSG00000006062|ENSG00000069869|ENSG00000170581|ENSG00000175305|ENSG00000026025|ENSG00000172115|ENSG00000020633|ENSG00000100519|ENSG00000153094|ENSG00000124762|ENSG00000168214|ENSG00000115233|ENSG00000088888|ENSG00000050748|ENSG00000196591|ENSG00000135679	MAP3K14;NEDD4;STAT2;CCNE2;VIM;CYCS;RUNX3;PSMC6;BCL2L11;CDKN1A;RBPJ;PSMD14;MAVS;MAPK9;HDAC2;MDM2
8	hsa00010	Glycolysis / Gluconeogenesis	KEGG PATHWAY	8/ 770	66/ 15002	0.12121212121212	0.019223450165	0.127610988329	Metabolism	Carbohydrate metabolism	ENSG00000131069|ENSG00000134333|ENSG00000137124|ENSG00000109107|ENSG00000091140|ENSG00000111716|ENSG00000074800|ENSG00000067225	ACSS2;LDHA;ALDH1B1;ALDOC;DLD;LDHB;ENO1;PKM
12	hsa04068	FoxO signaling pathway	KEGG PATHWAY	12/ 770	123/ 15002	0.097560975609756	0.0241361509676	0.150609582038	Environmental Information Processing	Signal transduction	ENSG00000168685|ENSG00000147883|ENSG00000092969|ENSG00000153094|ENSG00000124762|ENSG00000140443|ENSG00000142731|ENSG00000126457|ENSG00000156804|ENSG00000118689|ENSG00000050748|ENSG00000135679	IL7R;CDKN2B;TGFB2;BCL2L11;CDKN1A;IGF1R;PLK4;PRMT1;FBXO32;FOXO3;MAPK9;MDM2
23	hsa05016	Huntington disease	KEGG PATHWAY	23/ 770	288/ 15002	0.079861111111111	0.0239667651124	0.152604708471	Human Diseases	Neurodegenerative disease	ENSG00000167553|ENSG00000198938|ENSG00000100567|ENSG00000198888|ENSG00000196591|ENSG00000198727|ENSG00000196230|ENSG00000198804|ENSG00000106588|ENSG00000172115|ENSG00000141367|ENSG00000123416|ENSG00000157613|ENSG00000198786|ENSG00000188229|ENSG00000100519|ENSG00000170759|ENSG00000070540|ENSG00000050748|ENSG00000115233|ENSG00000122705|ENSG00000127824|ENSG00000184752	TUBA1C;MT-CO3;PSMA3;MT-ND1;HDAC2;MT-CYB;TUBB;MT-CO1;PSMA2;CYCS;CLTC;TUBA1B;CREB3L1;MT-ND5;TUBB4B;PSMC6;KIF5B;WIPI1;MAPK9;PSMD14;CLTA;TUBA4A;NDUFA12
10	hsa04137	Mitophagy - animal	KEGG PATHWAY	10/ 770	95/ 15002	0.10526315789474	0.0236911135087	0.153992237806	Cellular Processes	Transport and catabolism	ENSG00000161011|ENSG00000134001|ENSG00000140941|ENSG00000111540|ENSG00000198836|ENSG00000172071|ENSG00000188554|ENSG00000118689|ENSG00000050748|ENSG00000143947	SQSTM1;EIF2S1;MAP1LC3B;RAB5B;OPA1;EIF2AK3;NBR1;FOXO3;MAPK9;RPS27A
8	hsa01521	EGFR tyrosine kinase inhibitor resistance	KEGG PATHWAY	8/ 770	71/ 15002	0.11267605633803	0.0285390324221	0.174591727759	Human Diseases	Drug resistance: antineoplastic	ENSG00000068078|ENSG00000145431|ENSG00000167601|ENSG00000151247|ENSG00000153094|ENSG00000140443|ENSG00000118689|ENSG00000154229	FGFR3;PDGFC;AXL;EIF4E;BCL2L11;IGF1R;FOXO3;PRKCA
10	hsa04974	Protein digestion and absorption	KEGG PATHWAY	10/ 770	99/ 15002	0.1010101010101	0.0304944798843	0.179514674036	Organismal Systems	Digestive system	ENSG00000060718|ENSG00000183023|ENSG00000163399|ENSG00000168003|ENSG00000111799|ENSG00000092068|ENSG00000196739|ENSG00000196549|ENSG00000108821|ENSG00000204262	COL11A1;SLC8A1;ATP1A1;SLC3A2;COL12A1;SLC7A8;COL27A1;MME;COL1A1;COL5A2
11	hsa04152	AMPK signaling pathway	KEGG PATHWAY	11/ 770	113/ 15002	0.097345132743363	0.0304706151822	0.182823691093	Environmental Information Processing	Signal transduction	ENSG00000099194|ENSG00000072310|ENSG00000114268|ENSG00000157613|ENSG00000169710|ENSG00000123836|ENSG00000140443|ENSG00000165699|ENSG00000278540|ENSG00000113161|ENSG00000118689	SCD;SREBF1;PFKFB4;CREB3L1;FASN;PFKFB2;IGF1R;TSC1;ACACA;HMGCR;FOXO3
18	hsa04014	Ras signaling pathway	KEGG PATHWAY	18/ 770	218/ 15002	0.08256880733945	0.0319463580482	0.184578957612	Environmental Information Processing	Signal transduction	ENSG00000142627|ENSG00000050748|ENSG00000064300|ENSG00000156299|ENSG00000068078|ENSG00000145431|ENSG00000160271|ENSG00000111540|ENSG00000237441|ENSG00000140443|ENSG00000143933|ENSG00000154188|ENSG00000184371|ENSG00000127314|ENSG00000197283|ENSG00000154229|ENSG00000188559|ENSG00000242616	EPHA2;MAPK9;NGFR;TIAM1;FGFR3;PDGFC;RALGDS;RAB5B;RGL2;IGF1R;CALM2;ANGPT1;CSF1;RAP1B;SYNGAP1;PRKCA;RALGAPA2;GNG10
8	hsa04721	Synaptic vesicle cycle	KEGG PATHWAY	8/ 770	73/ 15002	0.10958904109589	0.0330128482114	0.187272884399	Organismal Systems	Nervous system	ENSG00000136854|ENSG00000159720|ENSG00000141367|ENSG00000104888|ENSG00000113732|ENSG00000185883|ENSG00000166900|ENSG00000122705	STXBP1;ATP6V0D1;CLTC;SLC17A7;ATP6V0E1;ATP6V0C;STX3;CLTA
2	hsa00750	Vitamin B6 metabolism	KEGG PATHWAY	2/ 770	6/ 15002	0.33333333333333	0.0343804650764	0.191548305426	Metabolism	Metabolism of cofactors and vitamins	ENSG00000160209|ENSG00000135069	PDXK;PSAT1
6	hsa04961	Endocrine and other factor-regulated calcium reabsorption	KEGG PATHWAY	6/ 770	48/ 15002	0.125	0.035133903356	0.192311892054	Organismal Systems	Excretory system	ENSG00000183023|ENSG00000163399|ENSG00000141367|ENSG00000160801|ENSG00000122705|ENSG00000154229	SLC8A1;ATP1A1;CLTC;PTH1R;CLTA;PRKCA
12	hsa04936	Alcoholic liver disease	KEGG PATHWAY	12/ 770	131/ 15002	0.091603053435115	0.0369280945078	0.198647680801	Human Diseases	Endocrine and metabolic disease	ENSG00000006062|ENSG00000099194|ENSG00000134324|ENSG00000164548|ENSG00000137124|ENSG00000169710|ENSG00000072310|ENSG00000186951|ENSG00000278540|ENSG00000081059|ENSG00000118689|ENSG00000050748	MAP3K14;SCD;LPIN1;TRA2A;ALDH1B1;FASN;SREBF1;PPARA;ACACA;TCF7;FOXO3;MAPK9
6	hsa00270	Cysteine and methionine metabolism	KEGG PATHWAY	6/ 770	49/ 15002	0.12244897959184	0.0383673753239	0.202891883069	Metabolism	Amino acid metabolism	ENSG00000102172|ENSG00000134333|ENSG00000060982|ENSG00000111716|ENSG00000135069|ENSG00000123505	SMS;LDHA;BCAT1;LDHB;PSAT1;AMD1
23	hsa05165	Human papillomavirus infection	KEGG PATHWAY	23/ 770	305/ 15002	0.075409836065574	0.0421002092966	0.211859117751	Human Diseases	Infectious disease: viral	ENSG00000170581|ENSG00000165699|ENSG00000091136|ENSG00000067225|ENSG00000196591|ENSG00000075711|ENSG00000113732|ENSG00000124762|ENSG00000157613|ENSG00000135679|ENSG00000115414|ENSG00000132849|ENSG00000085741|ENSG00000159720|ENSG00000175305|ENSG00000168214|ENSG00000082781|ENSG00000185883|ENSG00000132470|ENSG00000137801|ENSG00000081059|ENSG00000108821|ENSG00000029559	STAT2;TSC1;LAMB1;PKM;HDAC2;DLG1;ATP6V0E1;CDKN1A;CREB3L1;MDM2;FN1;PATJ;WNT11;ATP6V0D1;CCNE2;RBPJ;ITGB5;ATP6V0C;ITGB4;THBS1;TCF7;COL1A1;IBSP
9	hsa05410	Hypertrophic cardiomyopathy	KEGG PATHWAY	9/ 770	90/ 15002	0.1	0.0410973648749	0.213706297349	Human Diseases	Cardiovascular disease	ENSG00000183023|ENSG00000140416|ENSG00000198467|ENSG00000092969|ENSG00000167460|ENSG00000184009|ENSG00000132470|ENSG00000082781|ENSG00000075624	SLC8A1;TPM1;TPM2;TGFB2;TPM4;ACTG1;ITGB4;ITGB5;ACTB
7	hsa05230	Central carbon metabolism in cancer	KEGG PATHWAY	7/ 770	63/ 15002	0.11111111111111	0.0418221234684	0.213909877412	Human Diseases	Cancer: overview	ENSG00000068078|ENSG00000103257|ENSG00000134333|ENSG00000115419|ENSG00000138413|ENSG00000111716|ENSG00000067225	FGFR3;SLC7A5;LDHA;GLS;IDH1;LDHB;PKM
8	hsa05210	Colorectal cancer	KEGG PATHWAY	8/ 770	77/ 15002	0.1038961038961	0.0433404326349	0.214638333049	Human Diseases	Cancer: specific types	ENSG00000172115|ENSG00000160271|ENSG00000092969|ENSG00000153094|ENSG00000124762|ENSG00000081059|ENSG00000050748|ENSG00000095002	CYCS;RALGDS;TGFB2;BCL2L11;CDKN1A;TCF7;MAPK9;MSH2
4	hsa00630	Glyoxylate and dicarboxylate metabolism	KEGG PATHWAY	4/ 770	28/ 15002	0.14285714285714	0.0529619868923	0.250365756218	Metabolism	Carbohydrate metabolism	ENSG00000135821|ENSG00000131069|ENSG00000091140|ENSG00000120437	GLUL;ACSS2;DLD;ACAT2
9	hsa05414	Dilated cardiomyopathy	KEGG PATHWAY	9/ 770	94/ 15002	0.095744680851064	0.0518307899499	0.252675101006	Human Diseases	Cardiovascular disease	ENSG00000183023|ENSG00000140416|ENSG00000198467|ENSG00000092969|ENSG00000167460|ENSG00000184009|ENSG00000132470|ENSG00000082781|ENSG00000075624	SLC8A1;TPM1;TPM2;TGFB2;TPM4;ACTG1;ITGB4;ITGB5;ACTB
21	hsa04010	MAPK signaling pathway	KEGG PATHWAY	21/ 770	282/ 15002	0.074468085106383	0.0561437292746	0.261445425876	Environmental Information Processing	Signal transduction	ENSG00000006062|ENSG00000142627|ENSG00000064300|ENSG00000068078|ENSG00000145431|ENSG00000109971|ENSG00000120129|ENSG00000175197|ENSG00000092969|ENSG00000128591|ENSG00000112658|ENSG00000115594|ENSG00000196924|ENSG00000140443|ENSG00000154188|ENSG00000184371|ENSG00000127314|ENSG00000138834|ENSG00000050748|ENSG00000154229|ENSG00000196557	MAP3K14;EPHA2;NGFR;FGFR3;PDGFC;HSPA8;DUSP1;DDIT3;TGFB2;FLNC;SRF;IL1R1;FLNA;IGF1R;ANGPT1;CSF1;RAP1B;MAPK8IP3;MAPK9;PRKCA;CACNA1H
4	hsa00020	Citrate cycle (TCA cycle)	KEGG PATHWAY	4/ 770	29/ 15002	0.13793103448276	0.0590411132453	0.270894519596	Metabolism	Carbohydrate metabolism	ENSG00000136143|ENSG00000091140|ENSG00000138413|ENSG00000131473	SUCLA2;DLD;IDH1;ACLY
12	hsa04932	Non-alcoholic fatty liver disease	KEGG PATHWAY	12/ 770	143/ 15002	0.083916083916084	0.0640895704524	0.289796318567	Human Diseases	Endocrine and metabolic disease	ENSG00000172071|ENSG00000198727|ENSG00000072310|ENSG00000198804|ENSG00000175197|ENSG00000172115|ENSG00000153094|ENSG00000198938|ENSG00000134001|ENSG00000186951|ENSG00000050748|ENSG00000184752	EIF2AK3;MT-CYB;SREBF1;MT-CO1;DDIT3;CYCS;BCL2L11;MT-CO3;EIF2S1;PPARA;MAPK9;NDUFA12
8	hsa04260	Cardiac muscle contraction	KEGG PATHWAY	8/ 770	84/ 15002	0.095238095238095	0.0661114186927	0.290517783551	Organismal Systems	Circulatory system	ENSG00000183023|ENSG00000198727|ENSG00000140416|ENSG00000163399|ENSG00000198804|ENSG00000167460|ENSG00000198938|ENSG00000198467	SLC8A1;MT-CYB;TPM1;ATP1A1;MT-CO1;TPM4;MT-CO3;TPM2
4	hsa04215	Apoptosis - multiple species	KEGG PATHWAY	4/ 770	30/ 15002	0.13333333333333	0.0654747920521	0.291830501718	Cellular Processes	Cell growth and death	ENSG00000064300|ENSG00000172115|ENSG00000050748|ENSG00000153094	NGFR;CYCS;MAPK9;BCL2L11
5	hsa03050	Proteasome	KEGG PATHWAY	5/ 770	43/ 15002	0.11627906976744	0.0678135095673	0.293858541459	Genetic Information Processing	Folding, sorting and degradation	ENSG00000100567|ENSG00000106588|ENSG00000100519|ENSG00000100911|ENSG00000115233	PSMA3;PSMA2;PSMC6;PSME2;PSMD14
30	hsa05022	Pathways of neurodegeneration - multiple diseases	KEGG PATHWAY	30/ 770	444/ 15002	0.067567567567568	0.0755552696693	0.302221078677	Human Diseases	Neurodegenerative disease	ENSG00000172115|ENSG00000176994|ENSG00000167553|ENSG00000198938|ENSG00000143933|ENSG00000100567|ENSG00000198888|ENSG00000198727|ENSG00000196230|ENSG00000198804|ENSG00000106588|ENSG00000134001|ENSG00000172071|ENSG00000123416|ENSG00000175197|ENSG00000154229|ENSG00000085741|ENSG00000198786|ENSG00000188229|ENSG00000140941|ENSG00000100519|ENSG00000143947|ENSG00000170759|ENSG00000070540|ENSG00000127824…	CYCS;SMCR8;TUBA1C;MT-CO3;CALM2;PSMA3;MT-ND1;MT-CYB;TUBB;MT-CO1;PSMA2;EIF2S1;EIF2AK3;TUBA1B;DDIT3;PRKCA;WNT11;MT-ND5;TUBB4B;MAP1LC3B;PSMC6;RPS27A;KIF5B;WIPI1;TUBA4A;SQSTM1;CSF1;PSMD14;MAPK9;NDUFA12
3	hsa03430	Mismatch repair	KEGG PATHWAY	3/ 770	19/ 15002	0.15789473684211	0.0707357678509	0.302322733829	Genetic Information Processing	Replication and repair	ENSG00000133119|ENSG00000163918|ENSG00000095002	RFC3;RFC4;MSH2
12	hsa04218	Cellular senescence	KEGG PATHWAY	12/ 770	147/ 15002	0.081632653061224	0.0754758078955	0.305824052771	Cellular Processes	Cell growth and death	ENSG00000147883|ENSG00000170312|ENSG00000175305|ENSG00000161011|ENSG00000092969|ENSG00000124762|ENSG00000143933|ENSG00000165699|ENSG00000118689|ENSG00000106366|ENSG00000101057|ENSG00000135679	CDKN2B;CDK1;CCNE2;SQSTM1;TGFB2;CDKN1A;CALM2;TSC1;FOXO3;SERPINE1;MYBL2;MDM2
9	hsa04350	TGF-beta signaling pathway	KEGG PATHWAY	9/ 770	101/ 15002	0.089108910891089	0.074708860711	0.306699533445	Environmental Information Processing	Signal transduction	ENSG00000147883|ENSG00000039319|ENSG00000092969|ENSG00000117318|ENSG00000137801|ENSG00000125378|ENSG00000122641|ENSG00000166147|ENSG00000196591	CDKN2B;ZFYVE16;TGFB2;ID3;THBS1;BMP4;INHBA;FBN1;HDAC2
2	hsa03266	Virion - Herpesvirus	KEGG PATHWAY	2/ 770	9/ 15002	0.22222222222222	0.0745236710834	0.310018471707	Genetic Information Processing	Information processing in viruses	ENSG00000110400|ENSG00000197081	NECTIN1;IGF2R
11	hsa00190	Oxidative phosphorylation	KEGG PATHWAY	11/ 770	131/ 15002	0.083969465648855	0.0738045763407	0.311176051599	Metabolism	Energy metabolism	ENSG00000198727|ENSG00000180817|ENSG00000159720|ENSG00000198804|ENSG00000172115|ENSG00000113732|ENSG00000185883|ENSG00000198938|ENSG00000184752|ENSG00000198888|ENSG00000198786	MT-CYB;PPA1;ATP6V0D1;MT-CO1;CYCS;ATP6V0E1;ATP6V0C;MT-CO3;NDUFA12;MT-ND1;MT-ND5
32	hsa05200	Pathways in cancer	KEGG PATHWAY	32/ 770	481/ 15002	0.066528066528067	0.0800494901589	0.316144821893	Human Diseases	Cancer: overview	ENSG00000124151|ENSG00000166888|ENSG00000172115|ENSG00000112033|ENSG00000170581|ENSG00000143933|ENSG00000091136|ENSG00000196591|ENSG00000095002|ENSG00000164161|ENSG00000147883|ENSG00000160271|ENSG00000128602|ENSG00000153094|ENSG00000124762|ENSG00000140443|ENSG00000125378|ENSG00000154229|ENSG00000135679|ENSG00000115414|ENSG00000085741|ENSG00000065135|ENSG00000175305|ENSG00000092969|ENSG00000100292…	NCOA3;STAT6;CYCS;PPARD;STAT2;CALM2;LAMB1;HDAC2;MSH2;HHIP;CDKN2B;RALGDS;SMO;BCL2L11;CDKN1A;IGF1R;BMP4;PRKCA;MDM2;FN1;WNT11;GNAI3;CCNE2;TGFB2;HMOX1;IL6ST;GNG10;F2R;IL7R;FGFR3;TCF7;MAPK9
9	hsa04922	Glucagon signaling pathway	KEGG PATHWAY	9/ 770	103/ 15002	0.087378640776699	0.0822279541612	0.320689021229	Organismal Systems	Endocrine system	ENSG00000134333|ENSG00000100504|ENSG00000143933|ENSG00000186951|ENSG00000111716|ENSG00000278540|ENSG00000157613|ENSG00000067225|ENSG00000126457	LDHA;PYGL;CALM2;PPARA;LDHB;ACACA;CREB3L1;PKM;PRMT1
6	hsa05217	Basal cell carcinoma	KEGG PATHWAY	6/ 770	60/ 15002	0.1	0.0863362616366	0.328498946715	Human Diseases	Cancer: specific types	ENSG00000164161|ENSG00000085741|ENSG00000128602|ENSG00000124762|ENSG00000125378|ENSG00000081059	HHIP;WNT11;SMO;CDKN1A;BMP4;TCF7
5	hsa00280	Valine, leucine and isoleucine degradation	KEGG PATHWAY	5/ 770	46/ 15002	0.10869565217391	0.0854083625003	0.328980359261	Metabolism	Amino acid metabolism	ENSG00000112972|ENSG00000120437|ENSG00000137124|ENSG00000091140|ENSG00000060982	HMGCS1;ACAT2;ALDH1B1;DLD;BCAT1
15	hsa05166	Human T-cell leukemia virus 1 infection	KEGG PATHWAY	15/ 770	201/ 15002	0.074626865671642	0.0938473607834	0.352775621258	Human Diseases	Infectious disease: viral	ENSG00000006062|ENSG00000160752|ENSG00000147883|ENSG00000075711|ENSG00000175305|ENSG00000092969|ENSG00000164109|ENSG00000124762|ENSG00000157613|ENSG00000099901|ENSG00000132341|ENSG00000171914|ENSG00000050748|ENSG00000115594|ENSG00000112658	MAP3K14;FDPS;CDKN2B;DLG1;CCNE2;TGFB2;MAD2L1;CDKN1A;CREB3L1;RANBP1;RAN;TLN2;MAPK9;IL1R1;SRF
13	hsa04360	Axon guidance	KEGG PATHWAY	13/ 770	170/ 15002	0.076470588235294	0.098237847315	0.364883432884	Organismal Systems	Development and regeneration	ENSG00000142627|ENSG00000101335|ENSG00000065135|ENSG00000184347|ENSG00000128602|ENSG00000154229|ENSG00000118680|ENSG00000165410|ENSG00000137872|ENSG00000101608|ENSG00000154380|ENSG00000116106|ENSG00000172757	EPHA2;MYL9;GNAI3;SLIT3;SMO;PRKCA;MYL12B;CFL2;SEMA6D;MYL12A;ENAH;EPHA4;CFL1
10	hsa00230	Purine metabolism	KEGG PATHWAY	10/ 770	123/ 15002	0.08130081300813	0.100626383366	0.369358018943	Metabolism	Nucleotide metabolism	ENSG00000138735|ENSG00000178035|ENSG00000004455|ENSG00000128050|ENSG00000154027|ENSG00000154678|ENSG00000128059|ENSG00000239672|ENSG00000167325|ENSG00000171848	PDE5A;IMPDH2;AK2;PAICS;AK5;PDE1C;PPAT;NME1;RRM1;RRM2
5	hsa04979	Cholesterol metabolism	KEGG PATHWAY	5/ 770	49/ 15002	0.10204081632653	0.105156054913	0.377111369341	Organismal Systems	Digestive system	ENSG00000107798|ENSG00000130164|ENSG00000141458|ENSG00000101670|ENSG00000119655	LIPA;LDLR;NPC1;LIPG;NPC2
5	hsa00330	Arginine and proline metabolism	KEGG PATHWAY	5/ 770	49/ 15002	0.10204081632653	0.105156054913	0.377111369341	Metabolism	Amino acid metabolism	ENSG00000115758|ENSG00000137124|ENSG00000122884|ENSG00000123505|ENSG00000102172	ODC1;ALDH1B1;P4HA1;AMD1;SMS
7	hsa05412	Arrhythmogenic right ventricular cardiomyopathy	KEGG PATHWAY	7/ 770	78/ 15002	0.08974358974359	0.104949056091	0.380745412795	Human Diseases	Cardiovascular disease	ENSG00000183023|ENSG00000184009|ENSG00000132470|ENSG00000082781|ENSG00000081059|ENSG00000152661|ENSG00000075624	SLC8A1;ACTG1;ITGB4;ITGB5;TCF7;GJA1;ACTB
6	hsa05120	Epithelial cell signaling in Helicobacter pylori infection	KEGG PATHWAY	6/ 770	64/ 15002	0.09375	0.10941482237	0.383566568307	Human Diseases	Infectious disease: bacterial	ENSG00000006062|ENSG00000159720|ENSG00000113732|ENSG00000185883|ENSG00000137845|ENSG00000050748	MAP3K14;ATP6V0D1;ATP6V0E1;ATP6V0C;ADAM10;MAPK9
4	hsa00512	Mucin type O-glycan biosynthesis	KEGG PATHWAY	4/ 770	36/ 15002	0.11111111111111	0.111140485311	0.385287015746	Metabolism	Glycan biosynthesis and metabolism	ENSG00000185274|ENSG00000106392|ENSG00000158470|ENSG00000141429	GALNT17;C1GALT1;B4GALT5;GALNT1
8	hsa04928	Parathyroid hormone synthesis, secretion and action	KEGG PATHWAY	8/ 770	95/ 15002	0.084210526315789	0.114471771914	0.392474646561	Organismal Systems	Endocrine system	ENSG00000065135|ENSG00000157227|ENSG00000204103|ENSG00000124762|ENSG00000160801|ENSG00000157613|ENSG00000154229|ENSG00000196531	GNAI3;MMP14;MAFB;CDKN1A;PTH1R;CREB3L1;PRKCA;NACA
9	hsa04919	Thyroid hormone signaling pathway	KEGG PATHWAY	9/ 770	111/ 15002	0.081081081081081	0.116679537085	0.395695821419	Organismal Systems	Endocrine system	ENSG00000124151|ENSG00000163399|ENSG00000154229|ENSG00000184009|ENSG00000123836|ENSG00000125378|ENSG00000196591|ENSG00000075624|ENSG00000135679	NCOA3;ATP1A1;PRKCA;ACTG1;PFKFB2;BMP4;HDAC2;ACTB;MDM2
9	hsa04611	Platelet activation	KEGG PATHWAY	9/ 770	111/ 15002	0.081081081081081	0.116679537085	0.395695821419	Organismal Systems	Immune system	ENSG00000065135|ENSG00000184009|ENSG00000118680|ENSG00000101608|ENSG00000108821|ENSG00000171914|ENSG00000127314|ENSG00000075624|ENSG00000181104	GNAI3;ACTG1;MYL12B;MYL12A;COL1A1;TLN2;RAP1B;ACTB;F2R
10	hsa05017	Spinocerebellar ataxia	KEGG PATHWAY	10/ 770	128/ 15002	0.078125	0.122071272419	0.405172733988	Human Diseases	Neurodegenerative disease	ENSG00000070540|ENSG00000106588|ENSG00000172115|ENSG00000100519|ENSG00000198836|ENSG00000168214|ENSG00000115233|ENSG00000100567|ENSG00000050748|ENSG00000154229	WIPI1;PSMA2;CYCS;PSMC6;OPA1;RBPJ;PSMD14;PSMA3;MAPK9;PRKCA
6	hsa04971	Gastric acid secretion	KEGG PATHWAY	6/ 770	68/ 15002	0.088235294117647	0.13531666972	0.435245370647	Organismal Systems	Digestive system	ENSG00000065135|ENSG00000163399|ENSG00000184009|ENSG00000143933|ENSG00000154229|ENSG00000075624	GNAI3;ATP1A1;ACTG1;CALM2;PRKCA;ACTB
11	hsa05161	Hepatitis B	KEGG PATHWAY	11/ 770	147/ 15002	0.074829931972789	0.134898350594	0.438419639429	Human Diseases	Infectious disease: viral	ENSG00000166888|ENSG00000092969|ENSG00000170581|ENSG00000175305|ENSG00000172115|ENSG00000124762|ENSG00000157613|ENSG00000088888|ENSG00000142798|ENSG00000050748|ENSG00000154229	STAT6;TGFB2;STAT2;CCNE2;CYCS;CDKN1A;CREB3L1;MAVS;HSPG2;MAPK9;PRKCA
3	hsa04966	Collecting duct acid secretion	KEGG PATHWAY	3/ 770	25/ 15002	0.12	0.134444849593	0.441545190244	Organismal Systems	Excretory system	ENSG00000113732|ENSG00000159720|ENSG00000185883	ATP6V0E1;ATP6V0D1;ATP6V0C
4	hsa05219	Bladder cancer	KEGG PATHWAY	4/ 770	40/ 15002	0.1	0.147604161506	0.4605249839	Human Diseases	Cancer: specific types	ENSG00000124762|ENSG00000137801|ENSG00000068078|ENSG00000135679	CDKN1A;THBS1;FGFR3;MDM2
4	hsa03410	Base excision repair	KEGG PATHWAY	4/ 770	40/ 15002	0.1	0.147604161506	0.4605249839	Genetic Information Processing	Replication and repair	ENSG00000133119|ENSG00000163918|ENSG00000189403|ENSG00000143799	RFC3;RFC4;HMGB1;PARP1
3	hsa00062	Fatty acid elongation	KEGG PATHWAY	3/ 770	27/ 15002	0.11111111111111	0.158927760265	0.463415525258	Metabolism	Lipid metabolism	ENSG00000012660|ENSG00000099797|ENSG00000097021	ELOVL5;TECR;ACOT7
3	hsa00790	Folate biosynthesis	KEGG PATHWAY	3/ 770	27/ 15002	0.11111111111111	0.158927760265	0.463415525258	Metabolism	Metabolism of cofactors and vitamins	ENSG00000137563|ENSG00000163295|ENSG00000162551	GGH;ALPI;ALPL
7	hsa05323	Rheumatoid arthritis	KEGG PATHWAY	7/ 770	85/ 15002	0.082352941176471	0.145853812808	0.464350914246	Human Diseases	Immune disease	ENSG00000159720|ENSG00000092969|ENSG00000185883|ENSG00000113732|ENSG00000154188|ENSG00000184371|ENSG00000095752	ATP6V0D1;TGFB2;ATP6V0C;ATP6V0E1;ANGPT1;CSF1;IL11
7	hsa04610	Complement and coagulation cascades	KEGG PATHWAY	7/ 770	85/ 15002	0.082352941176471	0.145853812808	0.464350914246	Organismal Systems	Immune system	ENSG00000011422|ENSG00000135919|ENSG00000175899|ENSG00000085063|ENSG00000106366|ENSG00000178726|ENSG00000181104	PLAUR;SERPINE2;A2M;CD59;SERPINE1;THBD;F2R
11	hsa04390	Hippo signaling pathway	KEGG PATHWAY	11/ 770	151/ 15002	0.072847682119205	0.153484081413	0.464922654377	Environmental Information Processing	Signal transduction	ENSG00000132849|ENSG00000085741|ENSG00000118523|ENSG00000075711|ENSG00000092969|ENSG00000129474|ENSG00000184009|ENSG00000125378|ENSG00000081059|ENSG00000106366|ENSG00000075624	PATJ;WNT11;CCN2;DLG1;TGFB2;AJUBA;ACTG1;BMP4;TCF7;SERPINE1;ACTB
7	hsa05215	Prostate cancer	KEGG PATHWAY	7/ 770	86/ 15002	0.081395348837209	0.152242186651	0.465681982699	Human Diseases	Cancer: specific types	ENSG00000145431|ENSG00000175305|ENSG00000157613|ENSG00000124762|ENSG00000140443|ENSG00000081059|ENSG00000135679	PDGFC;CCNE2;CREB3L1;CDKN1A;IGF1R;TCF7;MDM2
10	hsa04550	Signaling pathways regulating pluripotency of stem cells	KEGG PATHWAY	10/ 770	135/ 15002	0.074074074074074	0.155947458833	0.467842376499	Cellular Processes	Cellular community - eukaryotes	ENSG00000080345|ENSG00000085741|ENSG00000068078|ENSG00000134352|ENSG00000117318|ENSG00000140443|ENSG00000125378|ENSG00000081059|ENSG00000122641|ENSG00000128342	RIF1;WNT11;FGFR3;IL6ST;ID3;IGF1R;BMP4;TCF7;INHBA;LIF
5	hsa00480	Glutathione metabolism	KEGG PATHWAY	5/ 770	56/ 15002	0.089285714285714	0.158861833114	0.472046589824	Metabolism	Metabolism of other amino acids	ENSG00000167325|ENSG00000115758|ENSG00000102172|ENSG00000138413|ENSG00000171848	RRM1;ODC1;SMS;IDH1;RRM2
5	hsa00240	Pyrimidine metabolism	KEGG PATHWAY	5/ 770	56/ 15002	0.089285714285714	0.158861833114	0.472046589824	Metabolism	Nucleotide metabolism	ENSG00000162368|ENSG00000239672|ENSG00000171848|ENSG00000167325|ENSG00000167900	CMPK1;NME1;RRM2;RRM1;TK1
5	hsa03250	Viral life cycle - HIV-1	KEGG PATHWAY	5/ 770	57/ 15002	0.087719298245614	0.167312414632	0.478912599681	Genetic Information Processing	Information processing in viruses	ENSG00000118985|ENSG00000132341|ENSG00000164985|ENSG00000164300|ENSG00000153201	ELL2;RAN;PSIP1;SERINC5;RANBP2
7	hsa04933	AGE-RAGE signaling pathway in diabetic complications	KEGG PATHWAY	7/ 770	90/ 15002	0.077777777777778	0.179041413093	0.494344432612	Human Diseases	Endocrine and metabolic disease	ENSG00000115414|ENSG00000106366|ENSG00000092969|ENSG00000154229|ENSG00000108821|ENSG00000050748|ENSG00000178726	FN1;SERPINE1;TGFB2;PRKCA;COL1A1;MAPK9;THBD
13	hsa05415	Diabetic cardiomyopathy	KEGG PATHWAY	13/ 770	190/ 15002	0.068421052631579	0.178828745719	0.498165791646	Human Diseases	Cardiovascular disease	ENSG00000117984|ENSG00000198727|ENSG00000198786|ENSG00000198804|ENSG00000198888|ENSG00000092969|ENSG00000198938|ENSG00000143799|ENSG00000186951|ENSG00000108821|ENSG00000050748|ENSG00000154229|ENSG00000184752	CTSD;MT-CYB;MT-ND5;MT-CO1;MT-ND1;TGFB2;MT-CO3;PARP1;PPARA;COL1A1;MAPK9;PRKCA;NDUFA12
5	hsa05416	Viral myocarditis	KEGG PATHWAY	5/ 770	58/ 15002	0.086206896551724	0.175935563683	0.499017235174	Human Diseases	Cardiovascular disease	ENSG00000184009|ENSG00000154639|ENSG00000172115|ENSG00000075624|ENSG00000105974	ACTG1;CXADR;CYCS;ACTB;CAV1
5	hsa04978	Mineral absorption	KEGG PATHWAY	5/ 770	58/ 15002	0.086206896551724	0.175935563683	0.499017235174	Organismal Systems	Digestive system	ENSG00000183023|ENSG00000167996|ENSG00000225697|ENSG00000100292|ENSG00000163399	SLC8A1;FTH1;SLC26A6;HMOX1;ATP1A1
12	hsa04613	Neutrophil extracellular trap formation	KEGG PATHWAY	12/ 770	176/ 15002	0.068181818181818	0.193939051484	0.517170803957	Organismal Systems	Immune system	ENSG00000196591|ENSG00000094631|ENSG00000128708|ENSG00000270276|ENSG00000189403|ENSG00000270882|ENSG00000184009|ENSG00000171365|ENSG00000073464|ENSG00000154229|ENSG00000075624|ENSG00000163041	HDAC2;HDAC6;HAT1;H4C15;HMGB1;H4C14;ACTG1;CLCN5;CLCN4;PRKCA;ACTB;H3-3A
1	hsa00290	Valine, leucine and isoleucine biosynthesis	KEGG PATHWAY	1/ 770	4/ 15002	0.25	0.190050956602	0.520139460174	Metabolism	Amino acid metabolism	ENSG00000060982	BCAT1
1	hsa03265	Virion - Lyssavirus	KEGG PATHWAY	1/ 770	4/ 15002	0.25	0.190050956602	0.520139460174	Genetic Information Processing	Information processing in viruses	ENSG00000064300	NGFR
1	hsa03267	Virion - Adenovirus	KEGG PATHWAY	1/ 770	4/ 15002	0.25	0.190050956602	0.520139460174	Genetic Information Processing	Information processing in viruses	ENSG00000154639	CXADR
2	hsa00061	Fatty acid biosynthesis	KEGG PATHWAY	2/ 770	16/ 15002	0.125	0.196984068406	0.520839231718	Metabolism	Lipid metabolism	ENSG00000169710|ENSG00000278540	FASN;ACACA
5	hsa00561	Glycerolipid metabolism	KEGG PATHWAY	5/ 770	61/ 15002	0.081967213114754	0.202760135737	0.531606406302	Metabolism	Lipid metabolism	ENSG00000137124|ENSG00000134324|ENSG00000102780|ENSG00000101670|ENSG00000100344	ALDH1B1;LPIN1;DGKH;LIPG;PNPLA3
9	hsa04910	Insulin signaling pathway	KEGG PATHWAY	9/ 770	128/ 15002	0.0703125	0.211380677234	0.549589760807	Organismal Systems	Endocrine system	ENSG00000072310|ENSG00000100504|ENSG00000151247|ENSG00000169710|ENSG00000143933|ENSG00000165699|ENSG00000278540|ENSG00000160999|ENSG00000050748	SREBF1;PYGL;EIF4E;FASN;CALM2;TSC1;ACACA;SH2B2;MAPK9
6	hsa00983	Drug metabolism - other enzymes	KEGG PATHWAY	6/ 770	79/ 15002	0.075949367088608	0.2190337354	0.560151847909	Metabolism	Xenobiotics biodegradation and metabolism	ENSG00000178035|ENSG00000167900|ENSG00000171848|ENSG00000162368|ENSG00000239672|ENSG00000167325	IMPDH2;TK1;RRM2;CMPK1;NME1;RRM1
6	hsa05222	Small cell lung cancer	KEGG PATHWAY	6/ 770	79/ 15002	0.075949367088608	0.2190337354	0.560151847909	Human Diseases	Cancer: specific types	ENSG00000115414|ENSG00000147883|ENSG00000175305|ENSG00000172115|ENSG00000124762|ENSG00000091136	FN1;CDKN2B;CCNE2;CYCS;CDKN1A;LAMB1
10	hsa04934	Cushing syndrome	KEGG PATHWAY	10/ 770	146/ 15002	0.068493150684932	0.217370797612	0.560493296323	Human Diseases	Endocrine and metabolic disease	ENSG00000147883|ENSG00000065135|ENSG00000175305|ENSG00000130164|ENSG00000081059|ENSG00000124762|ENSG00000085741|ENSG00000157613|ENSG00000127314|ENSG00000196557	CDKN2B;GNAI3;CCNE2;LDLR;TCF7;CDKN1A;WNT11;CREB3L1;RAP1B;CACNA1H
1	hsa00440	Phosphonate and phosphinate metabolism	KEGG PATHWAY	1/ 770	5/ 15002	0.2	0.231633885228	0.582820743477	Metabolism	Metabolism of other amino acids	ENSG00000185813	PCYT2
5	hsa01524	Platinum drug resistance	KEGG PATHWAY	5/ 770	65/ 15002	0.076923076923077	0.240443596201	0.595384142973	Human Diseases	Drug resistance: antineoplastic	ENSG00000124762|ENSG00000172115|ENSG00000131747|ENSG00000095002|ENSG00000135679	CDKN1A;CYCS;TOP2A;MSH2;MDM2
4	hsa00600	Sphingolipid metabolism	KEGG PATHWAY	4/ 770	49/ 15002	0.081632653061224	0.242608591324	0.596014807031	Metabolism	Lipid metabolism	ENSG00000197746|ENSG00000204386|ENSG00000148154|ENSG00000158470	PSAP;NEU1;UGCG;B4GALT5
3	hsa00051	Fructose and mannose metabolism	KEGG PATHWAY	3/ 770	33/ 15002	0.090909090909091	0.238800142788	0.5960451564	Metabolism	Carbohydrate metabolism	ENSG00000109107|ENSG00000114268|ENSG00000123836	ALDOC;PFKFB4;PFKFB2
10	hsa05164	Influenza A	KEGG PATHWAY	10/ 770	151/ 15002	0.066225165562914	0.248094952229	0.604731446058	Human Diseases	Infectious disease: viral	ENSG00000160752|ENSG00000172115|ENSG00000088888|ENSG00000170581|ENSG00000134001|ENSG00000132002|ENSG00000184009|ENSG00000121060|ENSG00000154229|ENSG00000075624	FDPS;CYCS;MAVS;STAT2;EIF2S1;DNAJB1;ACTG1;TRIM25;PRKCA;ACTB
8	hsa05162	Measles	KEGG PATHWAY	8/ 770	117/ 15002	0.068376068376068	0.252469281653	0.610623378881	Human Diseases	Infectious disease: viral	ENSG00000172115|ENSG00000170581|ENSG00000175305|ENSG00000134001|ENSG00000172071|ENSG00000109971|ENSG00000088888|ENSG00000050748	CYCS;STAT2;CCNE2;EIF2S1;EIF2AK3;HSPA8;MAVS;MAPK9
8	hsa04270	Vascular smooth muscle contraction	KEGG PATHWAY	8/ 770	117/ 15002	0.068376068376068	0.252469281653	0.610623378881	Organismal Systems	Circulatory system	ENSG00000101335|ENSG00000148926|ENSG00000092841|ENSG00000107796|ENSG00000156113|ENSG00000122786|ENSG00000143933|ENSG00000154229	MYL9;ADM;MYL6;ACTA2;KCNMA1;CALD1;CALM2;PRKCA
7	hsa04722	Neurotrophin signaling pathway	KEGG PATHWAY	7/ 770	101/ 15002	0.069306930693069	0.261401232303	0.622573927317	Organismal Systems	Nervous system	ENSG00000179222|ENSG00000143933|ENSG00000064300|ENSG00000160999|ENSG00000127314|ENSG00000118689|ENSG00000050748	MAGED1;CALM2;NGFR;SH2B2;RAP1B;FOXO3;MAPK9
3	hsa00500	Starch and sucrose metabolism	KEGG PATHWAY	3/ 770	35/ 15002	0.085714285714286	0.266816587115	0.630657387727	Metabolism	Carbohydrate metabolism	ENSG00000169764|ENSG00000100504|ENSG00000056998	UGP2;PYGL;GYG2
1	hsa00470	D-Amino acid metabolism	KEGG PATHWAY	1/ 770	6/ 15002	0.16666666666667	0.271084569254	0.631181982143	Metabolism	Metabolism of other amino acids	ENSG00000115419	GLS
7	hsa05145	Toxoplasmosis	KEGG PATHWAY	7/ 770	102/ 15002	0.068627450980392	0.269388539521	0.631949055117	Human Diseases	Infectious disease: parasitic	ENSG00000092969|ENSG00000065135|ENSG00000109971|ENSG00000130164|ENSG00000172115|ENSG00000091136|ENSG00000050748	TGFB2;GNAI3;HSPA8;LDLR;CYCS;LAMB1;MAPK9
2	hsa03060	Protein export	KEGG PATHWAY	2/ 770	20/ 15002	0.1	0.27417106419	0.633639792794	Genetic Information Processing	Folding, sorting and degradation	ENSG00000129128|ENSG00000143742	SPCS3;SRP9
4	hsa04730	Long-term depression	KEGG PATHWAY	4/ 770	54/ 15002	0.074074074074074	0.300233308607	0.637229879492	Organismal Systems	Nervous system	ENSG00000128266|ENSG00000140443|ENSG00000154229|ENSG00000065135	GNAZ;IGF1R;PRKCA;GNAI3
8	hsa04380	Osteoclast differentiation	KEGG PATHWAY	8/ 770	121/ 15002	0.066115702479339	0.281952055955	0.637456822159	Organismal Systems	Development and regeneration	ENSG00000006062|ENSG00000115641|ENSG00000170581|ENSG00000161011|ENSG00000092969|ENSG00000184371|ENSG00000050748|ENSG00000115594	MAP3K14;FHL2;STAT2;SQSTM1;TGFB2;CSF1;MAPK9;IL1R1
9	hsa04921	Oxytocin signaling pathway	KEGG PATHWAY	9/ 770	139/ 15002	0.064748201438849	0.284911111758	0.639512711285	Organismal Systems	Endocrine system	ENSG00000101335|ENSG00000065135|ENSG00000092841|ENSG00000124762|ENSG00000184009|ENSG00000143933|ENSG00000180914|ENSG00000154229|ENSG00000075624	MYL9;GNAI3;MYL6;CDKN1A;ACTG1;CALM2;OXTR;PRKCA;ACTB
3	hsa00250	Alanine, aspartate and glutamate metabolism	KEGG PATHWAY	3/ 770	36/ 15002	0.083333333333333	0.280968960009	0.639870916226	Metabolism	Amino acid metabolism	ENSG00000128059|ENSG00000135821|ENSG00000115419	PPAT;GLUL;GLS
8	hsa05135	Yersinia infection	KEGG PATHWAY	8/ 770	122/ 15002	0.065573770491803	0.289462852589	0.640513546154	Human Diseases	Infectious disease: bacterial	ENSG00000115414|ENSG00000115091|ENSG00000175866|ENSG00000184009|ENSG00000130429|ENSG00000162704|ENSG00000050748|ENSG00000075624	FN1;ACTR3;BAIAP2;ACTG1;ARPC1B;ARPC5;MAPK9;ACTB
6	hsa04070	Phosphatidylinositol signaling system	KEGG PATHWAY	6/ 770	89/ 15002	0.067415730337079	0.306456616368	0.641707814139	Environmental Information Processing	Signal transduction	ENSG00000165782|ENSG00000143933|ENSG00000078269|ENSG00000100605|ENSG00000102780|ENSG00000154229	PIP4P1;CALM2;SYNJ2;ITPK1;DGKH;PRKCA
5	hsa05133	Pertussis	KEGG PATHWAY	5/ 770	69/ 15002	0.072463768115942	0.279816856529	0.641932788508	Human Diseases	Infectious disease: bacterial	ENSG00000143933|ENSG00000050748|ENSG00000065135|ENSG00000165410|ENSG00000172757	CALM2;MAPK9;GNAI3;CFL2;CFL1
13	hsa04024	cAMP signaling pathway	KEGG PATHWAY	13/ 770	211/ 15002	0.061611374407583	0.288501512104	0.642946226975	Environmental Information Processing	Signal transduction	ENSG00000101335|ENSG00000156299|ENSG00000065135|ENSG00000163399|ENSG00000164161|ENSG00000143933|ENSG00000186951|ENSG00000157613|ENSG00000125398|ENSG00000127314|ENSG00000180914|ENSG00000050748|ENSG00000181104	MYL9;TIAM1;GNAI3;ATP1A1;HHIP;CALM2;PPARA;CREB3L1;SOX9;RAP1B;OXTR;MAPK9;F2R
9	hsa04217	Necroptosis	KEGG PATHWAY	9/ 770	143/ 15002	0.062937062937063	0.31324958219	0.642985984496	Cellular Processes	Cell growth and death	ENSG00000166888|ENSG00000170581|ENSG00000100504|ENSG00000161011|ENSG00000167996|ENSG00000143799|ENSG00000135821|ENSG00000050748|ENSG00000189403	STAT6;STAT2;PYGL;SQSTM1;FTH1;PARP1;GLUL;MAPK9;HMGB1
6	hsa04925	Aldosterone synthesis and secretion	KEGG PATHWAY	6/ 770	90/ 15002	0.066666666666667	0.315557702308	0.64349021647	Organismal Systems	Endocrine system	ENSG00000163399|ENSG00000130164|ENSG00000143933|ENSG00000157613|ENSG00000154229|ENSG00000196557	ATP1A1;LDLR;CALM2;CREB3L1;PRKCA;CACNA1H
6	hsa04666	Fc gamma R-mediated phagocytosis	KEGG PATHWAY	6/ 770	90/ 15002	0.066666666666667	0.315557702308	0.64349021647	Organismal Systems	Immune system	ENSG00000115091|ENSG00000130429|ENSG00000165410|ENSG00000162704|ENSG00000154229|ENSG00000172757	ACTR3;ARPC1B;CFL2;ARPC5;PRKCA;CFL1
6	hsa05231	Choline metabolism in cancer	KEGG PATHWAY	6/ 770	90/ 15002	0.066666666666667	0.315557702308	0.64349021647	Human Diseases	Cancer: overview	ENSG00000050748|ENSG00000145431|ENSG00000160271|ENSG00000165699|ENSG00000102780|ENSG00000154229	MAPK9;PDGFC;RALGDS;TSC1;DGKH;PRKCA
2	hsa00770	Pantothenate and CoA biosynthesis	KEGG PATHWAY	2/ 770	21/ 15002	0.095238095238095	0.293545503326	0.644973218575	Metabolism	Metabolism of cofactors and vitamins	ENSG00000137124|ENSG00000060982	ALDH1B1;BCAT1
2	hsa04964	Proximal tubule bicarbonate reclamation	KEGG PATHWAY	2/ 770	21/ 15002	0.095238095238095	0.293545503326	0.644973218575	Organismal Systems	Excretory system	ENSG00000115419|ENSG00000163399	GLS;ATP1A1
2	hsa04614	Renin-angiotensin system	KEGG PATHWAY	2/ 770	21/ 15002	0.095238095238095	0.293545503326	0.644973218575	Organismal Systems	Endocrine system	ENSG00000196549|ENSG00000064601	MME;CTSA
5	hsa03008	Ribosome biogenesis in eukaryotes	KEGG PATHWAY	5/ 770	72/ 15002	0.069444444444444	0.310126500041	0.645063120086	Genetic Information Processing	Translation	ENSG00000055044|ENSG00000065183|ENSG00000130826|ENSG00000132341|ENSG00000115368	NOP58;WDR3;DKC1;RAN;WDR75
9	hsa04261	Adrenergic signaling in cardiomyocytes	KEGG PATHWAY	9/ 770	142/ 15002	0.063380281690141	0.306104242563	0.645300835672	Organismal Systems	Circulatory system	ENSG00000183023|ENSG00000140416|ENSG00000065135|ENSG00000163399|ENSG00000167460|ENSG00000198467|ENSG00000143933|ENSG00000157613|ENSG00000154229	SLC8A1;TPM1;GNAI3;ATP1A1;TPM4;TPM2;CALM2;CREB3L1;PRKCA
5	hsa03320	PPAR signaling pathway	KEGG PATHWAY	5/ 770	71/ 15002	0.070422535211268	0.299965871094	0.645443805388	Organismal Systems	Endocrine system	ENSG00000112972|ENSG00000186951|ENSG00000099194|ENSG00000112033|ENSG00000134824	HMGCS1;PPARA;SCD;PPARD;FADS2
5	hsa05214	Glioma	KEGG PATHWAY	5/ 770	71/ 15002	0.070422535211268	0.299965871094	0.645443805388	Human Diseases	Cancer: specific types	ENSG00000124762|ENSG00000140443|ENSG00000143933|ENSG00000154229|ENSG00000135679	CDKN1A;IGF1R;CALM2;PRKCA;MDM2
2	hsa00220	Arginine biosynthesis	KEGG PATHWAY	2/ 770	22/ 15002	0.090909090909091	0.312845773562	0.646409810273	Metabolism	Amino acid metabolism	ENSG00000135821|ENSG00000115419	GLUL;GLS
3	hsa00513	Various types of N-glycan biosynthesis	KEGG PATHWAY	3/ 770	39/ 15002	0.076923076923077	0.323724552557	0.647449105113	Metabolism	Glycan biosynthesis and metabolism	ENSG00000071073|ENSG00000117643|ENSG00000163527	MGAT4A;MAN1C1;STT3B
5	hsa04911	Insulin secretion	KEGG PATHWAY	5/ 770	74/ 15002	0.067567567567568	0.330578990127	0.656946782928	Organismal Systems	Endocrine system	ENSG00000143603|ENSG00000156113|ENSG00000157613|ENSG00000154229|ENSG00000163399	KCNN3;KCNMA1;CREB3L1;PRKCA;ATP1A1
4	hsa04213	Longevity regulating pathway - multiple species	KEGG PATHWAY	4/ 770	57/ 15002	0.070175438596491	0.335553880133	0.658445349695	Organismal Systems	Aging	ENSG00000140443|ENSG00000118689|ENSG00000196591|ENSG00000109971	IGF1R;FOXO3;HDAC2;HSPA8
3	hsa00260	Glycine, serine and threonine metabolism	KEGG PATHWAY	3/ 770	40/ 15002	0.075	0.33800458427	0.659108939326	Metabolism	Amino acid metabolism	ENSG00000091140|ENSG00000135069|ENSG00000023330	DLD;PSAT1;ALAS1
8	hsa04371	Apelin signaling pathway	KEGG PATHWAY	8/ 770	128/ 15002	0.0625	0.335438121147	0.66238413796	Environmental Information Processing	Signal transduction	ENSG00000183023|ENSG00000118523|ENSG00000065135|ENSG00000140941|ENSG00000107796|ENSG00000143933|ENSG00000242616|ENSG00000106366	SLC8A1;CCN2;GNAI3;MAP1LC3B;ACTA2;CALM2;GNG10;SERPINE1
6	hsa04916	Melanogenesis	KEGG PATHWAY	6/ 770	94/ 15002	0.063829787234043	0.352321067624	0.678544278387	Organismal Systems	Endocrine system	ENSG00000085741|ENSG00000065135|ENSG00000157613|ENSG00000143933|ENSG00000081059|ENSG00000154229	WNT11;GNAI3;CREB3L1;CALM2;TCF7;PRKCA
2	hsa00534	Glycosaminoglycan biosynthesis - heparan sulfate / heparin	KEGG PATHWAY	2/ 770	24/ 15002	0.083333333333333	0.35105491487	0.680305176643	Metabolism	Glycan biosynthesis and metabolism	ENSG00000136720|ENSG00000070614	HS6ST1;NDST1
8	hsa03010	Ribosome	KEGG PATHWAY	8/ 770	131/ 15002	0.061068702290076	0.358855348014	0.686888764296	Genetic Information Processing	Translation	ENSG00000147604|ENSG00000089009|ENSG00000115364|ENSG00000138326|ENSG00000116251|ENSG00000265681|ENSG00000143947|ENSG00000185088	RPL7;RPL6;MRPL19;RPS24;RPL22;RPL17;RPS27A;RPS27L
6	hsa04640	Hematopoietic cell lineage	KEGG PATHWAY	6/ 770	95/ 15002	0.063157894736842	0.361573299093	0.687871154373	Organismal Systems	Immune system	ENSG00000168685|ENSG00000196549|ENSG00000184371|ENSG00000085063|ENSG00000115594|ENSG00000095752	IL7R;MME;CSF1;CD59;IL1R1;IL11
4	hsa05211	Renal cell carcinoma	KEGG PATHWAY	4/ 770	60/ 15002	0.066666666666667	0.37103108069	0.701586043486	Human Diseases	Cancer: specific types	ENSG00000124762|ENSG00000127314|ENSG00000092969|ENSG00000154803	CDKN1A;RAP1B;TGFB2;FLCN
4	hsa05031	Amphetamine addiction	KEGG PATHWAY	4/ 770	61/ 15002	0.065573770491803	0.382839568069	0.71098776927	Human Diseases	Substance dependence	ENSG00000157613|ENSG00000143933|ENSG00000196591|ENSG00000154229	CREB3L1;CALM2;HDAC2;PRKCA
3	hsa00380	Tryptophan metabolism	KEGG PATHWAY	3/ 770	43/ 15002	0.069767441860465	0.380658641695	0.711170635981	Metabolism	Amino acid metabolism	ENSG00000137124|ENSG00000091140|ENSG00000120437	ALDH1B1;DLD;ACAT2
9	hsa04022	cGMP-PKG signaling pathway	KEGG PATHWAY	9/ 770	152/ 15002	0.059210526315789	0.37883171114	0.712021047443	Environmental Information Processing	Signal transduction	ENSG00000101335|ENSG00000065135|ENSG00000183023|ENSG00000163399|ENSG00000156113|ENSG00000138735|ENSG00000143933|ENSG00000157613|ENSG00000112658	MYL9;GNAI3;SLC8A1;ATP1A1;KCNMA1;PDE5A;CALM2;CREB3L1;SRF
7	hsa04728	Dopaminergic synapse	KEGG PATHWAY	7/ 770	116/ 15002	0.060344827586207	0.385990136326	0.712597174755	Organismal Systems	Nervous system	ENSG00000065135|ENSG00000143933|ENSG00000242616|ENSG00000157613|ENSG00000050748|ENSG00000154229|ENSG00000170759	GNAI3;CALM2;GNG10;CREB3L1;MAPK9;PRKCA;KIF5B
8	hsa04723	Retrograde endocannabinoid signaling	KEGG PATHWAY	8/ 770	135/ 15002	0.059259259259259	0.390317133139	0.716346738467	Organismal Systems	Nervous system	ENSG00000050748|ENSG00000198786|ENSG00000065135|ENSG00000104888|ENSG00000242616|ENSG00000198888|ENSG00000154229|ENSG00000184752	MAPK9;MT-ND5;GNAI3;SLC17A7;GNG10;MT-ND1;PRKCA;NDUFA12
4	hsa04924	Renin secretion	KEGG PATHWAY	4/ 770	64/ 15002	0.0625	0.418070706858	0.720652268175	Organismal Systems	Endocrine system	ENSG00000154678|ENSG00000143933|ENSG00000065135|ENSG00000156113	PDE1C;CALM2;GNAI3;KCNMA1
4	hsa05223	Non-small cell lung cancer	KEGG PATHWAY	4/ 770	64/ 15002	0.0625	0.418070706858	0.720652268175	Human Diseases	Cancer: specific types	ENSG00000124762|ENSG00000118689|ENSG00000154229|ENSG00000170759	CDKN1A;FOXO3;PRKCA;KIF5B
5	hsa04211	Longevity regulating pathway	KEGG PATHWAY	5/ 770	83/ 15002	0.060240963855422	0.423257266783	0.721618946647	Organismal Systems	Aging	ENSG00000140443|ENSG00000118689|ENSG00000165699|ENSG00000151247|ENSG00000157613	IGF1R;FOXO3;TSC1;EIF4E;CREB3L1
6	hsa04724	Glutamatergic synapse	KEGG PATHWAY	6/ 770	102/ 15002	0.058823529411765	0.426422371081	0.723064020528	Organismal Systems	Nervous system	ENSG00000065135|ENSG00000104888|ENSG00000115419|ENSG00000135821|ENSG00000242616|ENSG00000154229	GNAI3;SLC17A7;GLS;GLUL;GNG10;PRKCA
6	hsa04668	TNF signaling pathway	KEGG PATHWAY	6/ 770	101/ 15002	0.059405940594059	0.417185086879	0.723120817258	Environmental Information Processing	Signal transduction	ENSG00000006062|ENSG00000157227|ENSG00000184371|ENSG00000157613|ENSG00000128342|ENSG00000050748	MAP3K14;MMP14;CSF1;CREB3L1;LIF;MAPK9
5	hsa04727	GABAergic synapse	KEGG PATHWAY	5/ 770	82/ 15002	0.060975609756098	0.413004048885	0.723917209281	Organismal Systems	Nervous system	ENSG00000135821|ENSG00000242616|ENSG00000154229|ENSG00000065135|ENSG00000115419	GLUL;GNG10;PRKCA;GNAI3;GLS
9	hsa05225	Hepatocellular carcinoma	KEGG PATHWAY	9/ 770	157/ 15002	0.057324840764331	0.415773292748	0.724699817527	Human Diseases	Cancer: specific types	ENSG00000124762|ENSG00000085741|ENSG00000092969|ENSG00000100292|ENSG00000184009|ENSG00000140443|ENSG00000081059|ENSG00000154229|ENSG00000075624	CDKN1A;WNT11;TGFB2;HMOX1;ACTG1;IGF1R;TCF7;PRKCA;ACTB
8	hsa05160	Hepatitis C	KEGG PATHWAY	8/ 770	140/ 15002	0.057142857142857	0.429733580725	0.724739876682	Human Diseases	Infectious disease: viral	ENSG00000124762|ENSG00000172115|ENSG00000170581|ENSG00000130164|ENSG00000134001|ENSG00000172071|ENSG00000186951|ENSG00000088888	CDKN1A;CYCS;STAT2;LDLR;EIF2S1;EIF2AK3;PPARA;MAVS
12	hsa05171	Coronavirus disease - COVID-19	KEGG PATHWAY	12/ 770	213/ 15002	0.056338028169014	0.412331793404	0.726822144306	Human Diseases	Infectious disease: viral	ENSG00000147604|ENSG00000089009|ENSG00000170581|ENSG00000138326|ENSG00000116251|ENSG00000134352|ENSG00000265681|ENSG00000185088|ENSG00000088888|ENSG00000050748|ENSG00000154229|ENSG00000143947	RPL7;RPL6;STAT2;RPS24;RPL22;IL6ST;RPL17;RPS27L;MAVS;MAPK9;PRKCA;RPS27A
7	hsa04926	Relaxin signaling pathway	KEGG PATHWAY	7/ 770	119/ 15002	0.058823529411765	0.411477161519	0.72943678633	Organismal Systems	Endocrine system	ENSG00000065135|ENSG00000107796|ENSG00000242616|ENSG00000157613|ENSG00000108821|ENSG00000050748|ENSG00000154229	GNAI3;ACTA2;GNG10;CREB3L1;COL1A1;MAPK9;PRKCA
10	hsa05034	Alcoholism	KEGG PATHWAY	10/ 770	175/ 15002	0.057142857142857	0.410088208667	0.731128692023	Human Diseases	Substance dependence	ENSG00000094631|ENSG00000065135|ENSG00000128708|ENSG00000270276|ENSG00000196591|ENSG00000143933|ENSG00000242616|ENSG00000157613|ENSG00000270882|ENSG00000163041	HDAC6;GNAI3;HAT1;H4C15;HDAC2;CALM2;GNG10;CREB3L1;H4C14;H3-3A
10	hsa05167	Kaposi sarcoma-associated herpesvirus infection	KEGG PATHWAY	10/ 770	174/ 15002	0.057471264367816	0.40310556036	0.735490846973	Human Diseases	Infectious disease: viral	ENSG00000124762|ENSG00000170581|ENSG00000172115|ENSG00000140941|ENSG00000134352|ENSG00000143933|ENSG00000242616|ENSG00000081059|ENSG00000050748|ENSG00000143947	CDKN1A;STAT2;CYCS;MAP1LC3B;IL6ST;CALM2;GNG10;TCF7;MAPK9;RPS27A
3	hsa05030	Cocaine addiction	KEGG PATHWAY	3/ 770	45/ 15002	0.066666666666667	0.408769606046	0.737202988939	Human Diseases	Substance dependence	ENSG00000160360|ENSG00000065135|ENSG00000157613	GPSM1;GNAI3;CREB3L1
3	hsa00514	Other types of O-glycan biosynthesis	KEGG PATHWAY	3/ 770	45/ 15002	0.066666666666667	0.408769606046	0.737202988939	Metabolism	Glycan biosynthesis and metabolism	ENSG00000141429|ENSG00000106392|ENSG00000185274	GALNT1;C1GALT1;GALNT17
2	hsa00650	Butanoate metabolism	KEGG PATHWAY	2/ 770	27/ 15002	0.074074074074074	0.406871112802	0.738045274386	Metabolism	Carbohydrate metabolism	ENSG00000112972|ENSG00000120437	HMGCS1;ACAT2
7	hsa04114	Oocyte meiosis	KEGG PATHWAY	7/ 770	123/ 15002	0.056910569105691	0.445337163244	0.743022432791	Cellular Processes	Cell growth and death	ENSG00000108055|ENSG00000170312|ENSG00000175305|ENSG00000112029|ENSG00000164109|ENSG00000140443|ENSG00000143933	SMC3;CDK1;CCNE2;FBXO5;MAD2L1;IGF1R;CALM2
5	hsa04713	Circadian entrainment	KEGG PATHWAY	5/ 770	85/ 15002	0.058823529411765	0.443657966666	0.744200460215	Organismal Systems	Environmental adaptation	ENSG00000196557|ENSG00000143933|ENSG00000154229|ENSG00000065135|ENSG00000242616	CACNA1H;CALM2;PRKCA;GNAI3;GNG10
5	hsa04970	Salivary secretion	KEGG PATHWAY	5/ 770	86/ 15002	0.058139534883721	0.453793534967	0.745176752156	Organismal Systems	Digestive system	ENSG00000215182|ENSG00000156113|ENSG00000143933|ENSG00000154229|ENSG00000163399	MUC5AC;KCNMA1;CALM2;PRKCA;ATP1A1
4	hsa05218	Melanoma	KEGG PATHWAY	4/ 770	68/ 15002	0.058823529411765	0.464253516153	0.746634520824	Human Diseases	Cancer: specific types	ENSG00000124762|ENSG00000140443|ENSG00000145431|ENSG00000135679	CDKN1A;IGF1R;PDGFC;MDM2
7	hsa05322	Systemic lupus erythematosus	KEGG PATHWAY	7/ 770	127/ 15002	0.05511811023622	0.478843973744	0.74699659904	Human Diseases	Immune disease	ENSG00000270276|ENSG00000130402|ENSG00000072110|ENSG00000138385|ENSG00000270882|ENSG00000167088|ENSG00000163041	H4C15;ACTN4;ACTN1;SSB;H4C14;SNRPD1;H3-3A
3	hsa04913	Ovarian steroidogenesis	KEGG PATHWAY	3/ 770	48/ 15002	0.0625	0.450153399788	0.74706308901	Organismal Systems	Endocrine system	ENSG00000130164|ENSG00000140443|ENSG00000132196	LDLR;IGF1R;HSD17B7
3	hsa00510	N-Glycan biosynthesis	KEGG PATHWAY	3/ 770	48/ 15002	0.0625	0.450153399788	0.74706308901	Metabolism	Glycan biosynthesis and metabolism	ENSG00000071073|ENSG00000117643|ENSG00000163527	MGAT4A;MAN1C1;STT3B
2	hsa00030	Pentose phosphate pathway	KEGG PATHWAY	2/ 770	30/ 15002	0.066666666666667	0.460259936249	0.747922396404	Metabolism	Carbohydrate metabolism	ENSG00000109107|ENSG00000197713	ALDOC;RPE
3	hsa00520	Amino sugar and nucleotide sugar metabolism	KEGG PATHWAY	3/ 770	49/ 15002	0.061224489795918	0.463688930759	0.749590395839	Metabolism	Carbohydrate metabolism	ENSG00000197355|ENSG00000113552|ENSG00000169764	UAP1L1;GNPDA1;UGP2
9	hsa04310	Wnt signaling pathway	KEGG PATHWAY	9/ 770	163/ 15002	0.05521472392638	0.45999898805	0.751411959537	Environmental Information Processing	Signal transduction	ENSG00000106829|ENSG00000085741|ENSG00000112033|ENSG00000081059|ENSG00000177565|ENSG00000175792|ENSG00000104415|ENSG00000050748|ENSG00000154229	TLE4;WNT11;PPARD;TCF7;TBL1XR1;RUVBL1;CCN4;MAPK9;PRKCA
2	hsa03020	RNA polymerase	KEGG PATHWAY	2/ 770	31/ 15002	0.064516129032258	0.477427133498	0.752309422481	Genetic Information Processing	Transcription	ENSG00000105849|ENSG00000068654	POLR1F;POLR1A
2	hsa04130	SNARE interactions in vesicular transport	KEGG PATHWAY	2/ 770	31/ 15002	0.064516129032258	0.477427133498	0.752309422481	Genetic Information Processing	Folding, sorting and degradation	ENSG00000166900|ENSG00000124333	STX3;VAMP7
7	hsa04915	Estrogen signaling pathway	KEGG PATHWAY	7/ 770	126/ 15002	0.055555555555556	0.470512350912	0.75281976146	Organismal Systems	Endocrine system	ENSG00000117984|ENSG00000124151|ENSG00000065135|ENSG00000109971|ENSG00000004478|ENSG00000143933|ENSG00000157613	CTSD;NCOA3;GNAI3;HSPA8;FKBP4;CALM2;CREB3L1
4	hsa05220	Chronic myeloid leukemia	KEGG PATHWAY	4/ 770	69/ 15002	0.057971014492754	0.475603464442	0.753240004598	Human Diseases	Cancer: specific types	ENSG00000124762|ENSG00000092969|ENSG00000196591|ENSG00000135679	CDKN1A;TGFB2;HDAC2;MDM2
5	hsa01522	Endocrine resistance	KEGG PATHWAY	5/ 770	88/ 15002	0.056818181818182	0.473906973393	0.754382529074	Human Diseases	Drug resistance: antineoplastic	ENSG00000124151|ENSG00000124762|ENSG00000140443|ENSG00000050748|ENSG00000135679	NCOA3;CDKN1A;IGF1R;MAPK9;MDM2
10	hsa05417	Lipid and atherosclerosis	KEGG PATHWAY	10/ 770	186/ 15002	0.053763440860215	0.486515409795	0.755188098786	Human Diseases	Cardiovascular disease	ENSG00000172115|ENSG00000109971|ENSG00000175197|ENSG00000134001|ENSG00000172071|ENSG00000143933|ENSG00000130164|ENSG00000127314|ENSG00000050748|ENSG00000154229	CYCS;HSPA8;DDIT3;EIF2S1;EIF2AK3;CALM2;LDLR;RAP1B;MAPK9;PRKCA
15	hsa04060	Cytokine-cytokine receptor interaction	KEGG PATHWAY	15/ 770	284/ 15002	0.052816901408451	0.492582311046	0.760820203199	Environmental Information Processing	Signaling molecules and interaction	ENSG00000168685|ENSG00000064300|ENSG00000125378|ENSG00000145824|ENSG00000092969|ENSG00000146072|ENSG00000006327|ENSG00000134352|ENSG00000128342|ENSG00000135414|ENSG00000184371|ENSG00000112964|ENSG00000122641|ENSG00000115594|ENSG00000095752	IL7R;NGFR;BMP4;CXCL14;TGFB2;TNFRSF21;TNFRSF12A;IL6ST;LIF;GDF11;CSF1;GHR;INHBA;IL1R1;IL11
4	hsa05212	Pancreatic cancer	KEGG PATHWAY	4/ 770	71/ 15002	0.056338028169014	0.498018548386	0.765427522642	Human Diseases	Cancer: specific types	ENSG00000124762|ENSG00000160271|ENSG00000092969|ENSG00000050748	CDKN1A;RALGDS;TGFB2;MAPK9
11	hsa05208	Chemical carcinogenesis - reactive oxygen species	KEGG PATHWAY	11/ 770	208/ 15002	0.052884615384615	0.503633057071	0.770262322579	Human Diseases	Cancer: overview	ENSG00000006062|ENSG00000198727|ENSG00000198786|ENSG00000198804|ENSG00000198888|ENSG00000225697|ENSG00000100292|ENSG00000198938|ENSG00000118689|ENSG00000050748|ENSG00000184752	MAP3K14;MT-CYB;MT-ND5;MT-CO1;MT-ND1;SLC26A6;HMOX1;MT-CO3;FOXO3;MAPK9;NDUFA12
2	hsa04710	Circadian rhythm	KEGG PATHWAY	2/ 770	33/ 15002	0.060606060606061	0.510737610762	0.77731772955	Organismal Systems	Environmental adaptation	ENSG00000123095|ENSG00000134107	BHLHE41;BHLHE40
3	hsa05134	Legionellosis	KEGG PATHWAY	3/ 770	53/ 15002	0.056603773584906	0.516259665244	0.781907842506	Human Diseases	Infectious disease: bacterial	ENSG00000112339|ENSG00000172115|ENSG00000109971	HBS1L;CYCS;HSPA8
3	hsa05213	Endometrial cancer	KEGG PATHWAY	3/ 770	54/ 15002	0.055555555555556	0.528967097986	0.78589397415	Human Diseases	Cancer: specific types	ENSG00000124762|ENSG00000118689|ENSG00000081059	CDKN1A;FOXO3;TCF7
7	hsa04120	Ubiquitin mediated proteolysis	KEGG PATHWAY	7/ 770	134/ 15002	0.052238805970149	0.536007969401	0.792580504518	Genetic Information Processing	Folding, sorting and degradation	ENSG00000069869|ENSG00000160714|ENSG00000044090|ENSG00000177889|ENSG00000186591|ENSG00000143947|ENSG00000135679	NEDD4;UBE2Q1;CUL7;UBE2N;UBE2H;RPS27A;MDM2
2	hsa03030	DNA replication	KEGG PATHWAY	2/ 770	34/ 15002	0.058823529411765	0.526861700479	0.794110389127	Genetic Information Processing	Replication and repair	ENSG00000133119|ENSG00000163918	RFC3;RFC4
2	hsa05216	Thyroid cancer	KEGG PATHWAY	2/ 770	34/ 15002	0.058823529411765	0.526861700479	0.794110389127	Human Diseases	Cancer: specific types	ENSG00000124762|ENSG00000081059	CDKN1A;TCF7
2	hsa04960	Aldosterone-regulated sodium reabsorption	KEGG PATHWAY	2/ 770	34/ 15002	0.058823529411765	0.526861700479	0.794110389127	Organismal Systems	Excretory system	ENSG00000154229|ENSG00000163399	PRKCA;ATP1A1
10	hsa05163	Human cytomegalovirus infection	KEGG PATHWAY	10/ 770	196/ 15002	0.051020408163265	0.553886396297	0.796371224169	Human Diseases	Infectious disease: viral	ENSG00000065135|ENSG00000172115|ENSG00000115594|ENSG00000124762|ENSG00000143933|ENSG00000165699|ENSG00000242616|ENSG00000157613|ENSG00000154229|ENSG00000135679	GNAI3;CYCS;IL1R1;CDKN1A;CALM2;TSC1;GNG10;CREB3L1;PRKCA;MDM2
3	hsa00310	Lysine degradation	KEGG PATHWAY	3/ 770	55/ 15002	0.054545454545455	0.54148616616	0.796904169065	Metabolism	Amino acid metabolism	ENSG00000137124|ENSG00000091140|ENSG00000120437	ALDH1B1;DLD;ACAT2
8	hsa04630	JAK-STAT signaling pathway	KEGG PATHWAY	8/ 770	156/ 15002	0.051282051282051	0.552434445287	0.797960865415	Environmental Information Processing	Signal transduction	ENSG00000168685|ENSG00000166888|ENSG00000170581|ENSG00000134352|ENSG00000124762|ENSG00000112964|ENSG00000128342|ENSG00000095752	IL7R;STAT6;STAT2;IL6ST;CDKN1A;GHR;LIF;IL11
2	hsa00040	Pentose and glucuronate interconversions	KEGG PATHWAY	2/ 770	36/ 15002	0.055555555555556	0.558013366284	0.798624634315	Metabolism	Carbohydrate metabolism	ENSG00000169764|ENSG00000197713	UGP2;RPE
3	hsa04929	GnRH secretion	KEGG PATHWAY	3/ 770	57/ 15002	0.052631578947368	0.565936393949	0.806265547544	Organismal Systems	Endocrine system	ENSG00000143603|ENSG00000154229|ENSG00000196557	KCNN3;PRKCA;CACNA1H
5	hsa00564	Glycerophospholipid metabolism	KEGG PATHWAY	5/ 770	96/ 15002	0.052083333333333	0.551538996378	0.80788810737	Metabolism	Lipid metabolism	ENSG00000115159|ENSG00000102780|ENSG00000185813|ENSG00000134324|ENSG00000153395	GPD2;DGKH;PCYT2;LPIN1;LPCAT1
5	hsa04914	Progesterone-mediated oocyte maturation	KEGG PATHWAY	5/ 770	96/ 15002	0.052083333333333	0.551538996378	0.80788810737	Organismal Systems	Endocrine system	ENSG00000170312|ENSG00000140443|ENSG00000050748|ENSG00000065135|ENSG00000164109	CDK1;IGF1R;MAPK9;GNAI3;MAD2L1
5	hsa04625	C-type lectin receptor signaling pathway	KEGG PATHWAY	5/ 770	96/ 15002	0.052083333333333	0.551538996378	0.80788810737	Organismal Systems	Immune system	ENSG00000006062|ENSG00000143933|ENSG00000050748|ENSG00000170581|ENSG00000135679	MAP3K14;CALM2;MAPK9;STAT2;MDM2
9	hsa05202	Transcriptional misregulation in cancer	KEGG PATHWAY	9/ 770	179/ 15002	0.050279329608939	0.573723640207	0.809962786174	Human Diseases	Cancer: overview	ENSG00000064300|ENSG00000270647|ENSG00000124762|ENSG00000140443|ENSG00000163041|ENSG00000007062|ENSG00000175197|ENSG00000196591|ENSG00000135679	NGFR;TAF15;CDKN1A;IGF1R;H3-3A;PROM1;DDIT3;HDAC2;MDM2
3	hsa04720	Long-term potentiation	KEGG PATHWAY	3/ 770	58/ 15002	0.051724137931034	0.577857790395	0.812124462176	Organismal Systems	Nervous system	ENSG00000127314|ENSG00000143933|ENSG00000154229	RAP1B;CALM2;PRKCA
4	hsa03083	Polycomb repressive complex	KEGG PATHWAY	4/ 770	79/ 15002	0.050632911392405	0.583050465383	0.81574773632	Genetic Information Processing	Chromosome	ENSG00000143033|ENSG00000122565|ENSG00000196591|ENSG00000074266	MTF2;CBX3;HDAC2;EED
1	hsa00910	Nitrogen metabolism	KEGG PATHWAY	1/ 770	17/ 15002	0.058823529411765	0.591894932834	0.817129287806	Metabolism	Energy metabolism	ENSG00000135821	GLUL
1	hsa00450	Selenocompound metabolism	KEGG PATHWAY	1/ 770	17/ 15002	0.058823529411765	0.591894932834	0.817129287806	Metabolism	Metabolism of other amino acids	ENSG00000166986	MARS1
3	hsa04330	Notch signaling pathway	KEGG PATHWAY	3/ 770	59/ 15002	0.050847457627119	0.589571233639	0.817538777313	Environmental Information Processing	Signal transduction	ENSG00000106829|ENSG00000168214|ENSG00000196591	TLE4;RBPJ;HDAC2
5	hsa04931	Insulin resistance	KEGG PATHWAY	5/ 770	100/ 15002	0.05	0.588205576277	0.819286338386	Human Diseases	Endocrine and metabolic disease	ENSG00000186951|ENSG00000100504|ENSG00000072310|ENSG00000050748|ENSG00000157613	PPARA;PYGL;SREBF1;MAPK9;CREB3L1
3	hsa04927	Cortisol synthesis and secretion	KEGG PATHWAY	3/ 770	60/ 15002	0.05	0.601073346944	0.822521422134	Organismal Systems	Endocrine system	ENSG00000130164|ENSG00000196557|ENSG00000157613	LDLR;CACNA1H;CREB3L1
9	hsa05170	Human immunodeficiency virus 1 infection	KEGG PATHWAY	9/ 770	185/ 15002	0.048648648648649	0.613619759539	0.82521278007	Human Diseases	Infectious disease: viral	ENSG00000170312|ENSG00000065135|ENSG00000172115|ENSG00000165410|ENSG00000143933|ENSG00000242616|ENSG00000050748|ENSG00000154229|ENSG00000172757	CDK1;GNAI3;CYCS;CFL2;CALM2;GNG10;MAPK9;PRKCA;CFL1
8	hsa05152	Tuberculosis	KEGG PATHWAY	8/ 770	166/ 15002	0.048192771084337	0.623278239603	0.831037652804	Human Diseases	Infectious disease: bacterial	ENSG00000117984|ENSG00000092969|ENSG00000159720|ENSG00000172115|ENSG00000185883|ENSG00000111540|ENSG00000143933|ENSG00000050748	CTSD;TGFB2;ATP6V0D1;CYCS;ATP6V0C;RAB5B;CALM2;MAPK9
1	hsa00511	Other glycan degradation	KEGG PATHWAY	1/ 770	18/ 15002	0.055555555555556	0.612865296648	0.831365098062	Metabolism	Glycan biosynthesis and metabolism	ENSG00000204386	NEU1
1	hsa00785	Lipoic acid metabolism	KEGG PATHWAY	1/ 770	18/ 15002	0.055555555555556	0.612865296648	0.831365098062	Metabolism	Metabolism of cofactors and vitamins	ENSG00000091140	DLD
8	hsa04621	NOD-like receptor signaling pathway	KEGG PATHWAY	8/ 770	167/ 15002	0.047904191616766	0.630025561388	0.832915148954	Organismal Systems	Immune system	ENSG00000162645|ENSG00000170581|ENSG00000140941|ENSG00000265972|ENSG00000117228|ENSG00000088888|ENSG00000136810|ENSG00000050748	GBP2;STAT2;MAP1LC3B;TXNIP;GBP1;MAVS;TXN;MAPK9
1	hsa00531	Glycosaminoglycan degradation	KEGG PATHWAY	1/ 770	19/ 15002	0.052631578947368	0.63275943183	0.832999758358	Metabolism	Glycan biosynthesis and metabolism	ENSG00000135677	GNS
4	hsa04146	Peroxisome	KEGG PATHWAY	4/ 770	83/ 15002	0.048192771084337	0.622307004225	0.833303799649	Cellular Processes	Transport and catabolism	ENSG00000018510|ENSG00000110921|ENSG00000117450|ENSG00000138413	AGPS;MVK;PRDX1;IDH1
4	hsa04658	Th1 and Th2 cell differentiation	KEGG PATHWAY	4/ 770	82/ 15002	0.048780487804878	0.612714245777	0.834789714771	Organismal Systems	Immune system	ENSG00000166888|ENSG00000168214|ENSG00000020633|ENSG00000050748	STAT6;RBPJ;RUNX3;MAPK9
2	hsa00071	Fatty acid degradation	KEGG PATHWAY	2/ 770	41/ 15002	0.048780487804878	0.629351347444	0.835564342138	Metabolism	Lipid metabolism	ENSG00000137124|ENSG00000120437	ALDH1B1;ACAT2
2	hsa04930	Type II diabetes mellitus	KEGG PATHWAY	2/ 770	42/ 15002	0.047619047619048	0.642494444882	0.838737518005	Human Diseases	Endocrine and metabolic disease	ENSG00000050748|ENSG00000067225	MAPK9;PKM
2	hsa04962	Vasopressin-regulated water reabsorption	KEGG PATHWAY	2/ 770	42/ 15002	0.047619047619048	0.642494444882	0.838737518005	Organismal Systems	Excretory system	ENSG00000111540|ENSG00000157613	RAB5B;CREB3L1
5	hsa04935	Growth hormone synthesis, secretion and action	KEGG PATHWAY	5/ 770	107/ 15002	0.046728971962617	0.648200172352	0.839163708605	Organismal Systems	Endocrine system	ENSG00000112964|ENSG00000050748|ENSG00000154229|ENSG00000065135|ENSG00000157613	GHR;MAPK9;PRKCA;GNAI3;CREB3L1
1	hsa00532	Glycosaminoglycan biosynthesis - chondroitin sulfate / dermatan sulfate	KEGG PATHWAY	1/ 770	20/ 15002	0.05	0.651632503825	0.840121244601	Metabolism	Glycan biosynthesis and metabolism	ENSG00000033100	CHPF2
4	hsa04912	GnRH signaling pathway	KEGG PATHWAY	4/ 770	85/ 15002	0.047058823529412	0.641036912323	0.840350910272	Organismal Systems	Endocrine system	ENSG00000157227|ENSG00000143933|ENSG00000050748|ENSG00000154229	MMP14;CALM2;MAPK9;PRKCA
2	hsa00860	Porphyrin metabolism	KEGG PATHWAY	2/ 770	43/ 15002	0.046511627906977	0.655266923098	0.841330370398	Metabolism	Metabolism of cofactors and vitamins	ENSG00000100292|ENSG00000023330	HMOX1;ALAS1
4	hsa05032	Morphine addiction	KEGG PATHWAY	4/ 770	87/ 15002	0.045977011494253	0.659148682449	0.842845856247	Human Diseases	Substance dependence	ENSG00000242616|ENSG00000154229|ENSG00000065135|ENSG00000154678	GNG10;PRKCA;GNAI3;PDE1C
3	hsa04918	Thyroid hormone synthesis	KEGG PATHWAY	3/ 770	66/ 15002	0.045454545454545	0.665524329699	0.844079637667	Organismal Systems	Endocrine system	ENSG00000157613|ENSG00000154229|ENSG00000163399	CREB3L1;PRKCA;ATP1A1
5	hsa03082	ATP-dependent chromatin remodeling	KEGG PATHWAY	5/ 770	109/ 15002	0.045871559633028	0.664290257793	0.845953307883	Genetic Information Processing	Chromosome	ENSG00000184009|ENSG00000175792|ENSG00000196591|ENSG00000075624|ENSG00000153147	ACTG1;RUVBL1;HDAC2;ACTB;SMARCA5
3	hsa04622	RIG-I-like receptor signaling pathway	KEGG PATHWAY	3/ 770	67/ 15002	0.044776119402985	0.675494951444	0.853256780771	Organismal Systems	Immune system	ENSG00000088888|ENSG00000050748|ENSG00000121060	MAVS;MAPK9;TRIM25
10	hsa04714	Thermogenesis	KEGG PATHWAY	10/ 770	220/ 15002	0.045454545454545	0.698249089002	0.861081880508	Organismal Systems	Environmental adaptation	ENSG00000198938|ENSG00000198727|ENSG00000198786|ENSG00000198804|ENSG00000184009|ENSG00000165699|ENSG00000157613|ENSG00000198888|ENSG00000075624|ENSG00000184752	MT-CO3;MT-CYB;MT-ND5;MT-CO1;ACTG1;TSC1;CREB3L1;MT-ND1;ACTB;NDUFA12
2	hsa00565	Ether lipid metabolism	KEGG PATHWAY	2/ 770	47/ 15002	0.042553191489362	0.702727054214	0.863192287066	Metabolism	Lipid metabolism	ENSG00000018510|ENSG00000153395	AGPS;LPCAT1
1	hsa00340	Histidine metabolism	KEGG PATHWAY	1/ 770	22/ 15002	0.045454545454545	0.686522143372	0.863689148113	Metabolism	Amino acid metabolism	ENSG00000137124	ALDH1B1
4	hsa05142	Chagas disease	KEGG PATHWAY	4/ 770	91/ 15002	0.043956043956044	0.693484385531	0.865468513143	Human Diseases	Infectious disease: parasitic	ENSG00000050748|ENSG00000092969|ENSG00000106366|ENSG00000065135	MAPK9;TGFB2;SERPINE1;GNAI3
4	hsa04972	Pancreatic secretion	KEGG PATHWAY	4/ 770	91/ 15002	0.043956043956044	0.693484385531	0.865468513143	Organismal Systems	Digestive system	ENSG00000127314|ENSG00000156113|ENSG00000154229|ENSG00000163399	RAP1B;KCNMA1;PRKCA;ATP1A1
4	hsa04750	Inflammatory mediator regulation of TRP channels	KEGG PATHWAY	4/ 770	91/ 15002	0.043956043956044	0.693484385531	0.865468513143	Organismal Systems	Sensory system	ENSG00000143933|ENSG00000050748|ENSG00000154229|ENSG00000115594	CALM2;MAPK9;PRKCA;IL1R1
6	hsa04072	Phospholipase D signaling pathway	KEGG PATHWAY	6/ 770	134/ 15002	0.044776119402985	0.691060729094	0.865907419587	Environmental Information Processing	Signal transduction	ENSG00000145431|ENSG00000160271|ENSG00000165699|ENSG00000102780|ENSG00000154229|ENSG00000181104	PDGFC;RALGDS;TSC1;DGKH;PRKCA;F2R
4	hsa04659	Th17 cell differentiation	KEGG PATHWAY	4/ 770	95/ 15002	0.042105263157895	0.725282364838	0.877085650502	Organismal Systems	Immune system	ENSG00000134352|ENSG00000166888|ENSG00000050748|ENSG00000115594	IL6ST;STAT6;MAPK9;IL1R1
4	hsa04064	NF-kappa B signaling pathway	KEGG PATHWAY	4/ 770	94/ 15002	0.042553191489362	0.717570582686	0.877968712933	Environmental Information Processing	Signal transduction	ENSG00000006062|ENSG00000143799|ENSG00000121060|ENSG00000115594	MAP3K14;PARP1;TRIM25;IL1R1
2	hsa05144	Malaria	KEGG PATHWAY	2/ 770	49/ 15002	0.040816326530612	0.724347648786	0.882798696958	Human Diseases	Infectious disease: parasitic	ENSG00000137801|ENSG00000092969	THBS1;TGFB2
2	hsa04340	Hedgehog signaling pathway	KEGG PATHWAY	2/ 770	49/ 15002	0.040816326530612	0.724347648786	0.882798696958	Environmental Information Processing	Signal transduction	ENSG00000164161|ENSG00000128602	HHIP;SMO
4	hsa04725	Cholinergic synapse	KEGG PATHWAY	4/ 770	98/ 15002	0.040816326530612	0.74747426451	0.890122024913	Organismal Systems	Nervous system	ENSG00000242616|ENSG00000154229|ENSG00000065135|ENSG00000157613	GNG10;PRKCA;GNAI3;CREB3L1
3	hsa03018	RNA degradation	KEGG PATHWAY	3/ 770	74/ 15002	0.040540540540541	0.739152280707	0.89040738062	Genetic Information Processing	Folding, sorting and degradation	ENSG00000172795|ENSG00000170860|ENSG00000074800	DCP2;LSM3;ENO1
6	hsa05226	Gastric cancer	KEGG PATHWAY	6/ 770	142/ 15002	0.042253521126761	0.742920111637	0.891504133964	Human Diseases	Cancer: specific types	ENSG00000147883|ENSG00000175305|ENSG00000092969|ENSG00000124762|ENSG00000085741|ENSG00000081059	CDKN2B;CCNE2;TGFB2;CDKN1A;WNT11;TCF7
1	hsa00592	alpha-Linolenic acid metabolism	KEGG PATHWAY	1/ 770	26/ 15002	0.038461538461538	0.746179614383	0.891984826389	Metabolism	Lipid metabolism	ENSG00000134824	FADS2
1	hsa04744	Phototransduction	KEGG PATHWAY	1/ 770	27/ 15002	0.037037037037037	0.759229941392	0.900683428572	Organismal Systems	Sensory system	ENSG00000143933	CALM2
3	hsa04012	ErbB signaling pathway	KEGG PATHWAY	3/ 770	77/ 15002	0.038961038961039	0.763228972328	0.901997876388	Environmental Information Processing	Signal transduction	ENSG00000124762|ENSG00000050748|ENSG00000154229	CDKN1A;MAPK9;PRKCA
7	hsa04062	Chemokine signaling pathway	KEGG PATHWAY	7/ 770	173/ 15002	0.040462427745665	0.790758466076	0.90372396123	Organismal Systems	Immune system	ENSG00000156299|ENSG00000170581|ENSG00000145824|ENSG00000242616|ENSG00000127314|ENSG00000118689|ENSG00000065135	TIAM1;STAT2;CXCL14;GNG10;RAP1B;FOXO3;GNAI3
2	hsa05321	Inflammatory bowel disease	KEGG PATHWAY	2/ 770	58/ 15002	0.03448275862069	0.805781873567	0.904330735802	Human Diseases	Immune disease	ENSG00000166888|ENSG00000092969	STAT6;TGFB2
4	hsa04726	Serotonergic synapse	KEGG PATHWAY	4/ 770	101/ 15002	0.03960396039604	0.768269758198	0.90452892286	Organismal Systems	Nervous system	ENSG00000242616|ENSG00000154229|ENSG00000065135|ENSG00000120129	GNG10;PRKCA;GNAI3;DUSP1
1	hsa00053	Ascorbate and aldarate metabolism	KEGG PATHWAY	1/ 770	30/ 15002	0.033333333333333	0.794495667237	0.90468119773	Metabolism	Carbohydrate metabolism	ENSG00000137124	ALDH1B1
10	hsa04020	Calcium signaling pathway	KEGG PATHWAY	10/ 770	241/ 15002	0.04149377593361	0.797590719598	0.904902925508	Environmental Information Processing	Signal transduction	ENSG00000183023|ENSG00000068078|ENSG00000145431|ENSG00000143933|ENSG00000055732|ENSG00000181104|ENSG00000154678|ENSG00000180914|ENSG00000154229|ENSG00000196557	SLC8A1;FGFR3;PDGFC;CALM2;MCOLN3;F2R;PDE1C;OXTR;PRKCA;CACNA1H
1	hsa04136	Autophagy - other	KEGG PATHWAY	1/ 770	28/ 15002	0.035714285714286	0.77161010463	0.905046438513	Cellular Processes	Transport and catabolism	ENSG00000070540	WIPI1
2	hsa05221	Acute myeloid leukemia	KEGG PATHWAY	2/ 770	56/ 15002	0.035714285714286	0.789782561758	0.905927056135	Human Diseases	Cancer: specific types	ENSG00000112033|ENSG00000081059	PPARD;TCF7
4	hsa04071	Sphingolipid signaling pathway	KEGG PATHWAY	4/ 770	104/ 15002	0.038461538461538	0.787701317102	0.906873841091	Environmental Information Processing	Signal transduction	ENSG00000117984|ENSG00000050748|ENSG00000154229|ENSG00000065135	CTSD;MAPK9;PRKCA;GNAI3
3	hsa04657	IL-17 signaling pathway	KEGG PATHWAY	3/ 770	80/ 15002	0.0375	0.785470461279	0.907654755256	Organismal Systems	Immune system	ENSG00000215182|ENSG00000136450|ENSG00000050748	MUC5AC;SRSF1;MAPK9
1	hsa00410	beta-Alanine metabolism	KEGG PATHWAY	1/ 770	31/ 15002	0.032258064516129	0.80506461836	0.910073046842	Metabolism	Metabolism of other amino acids	ENSG00000137124	ALDH1B1
1	hsa00052	Galactose metabolism	KEGG PATHWAY	1/ 770	31/ 15002	0.032258064516129	0.80506461836	0.910073046842	Metabolism	Carbohydrate metabolism	ENSG00000169764	UGP2
1	hsa05340	Primary immunodeficiency	KEGG PATHWAY	1/ 770	32/ 15002	0.03125	0.815090684988	0.911499260631	Human Diseases	Immune disease	ENSG00000168685	IL7R
1	hsa04392	Hippo signaling pathway - multiple species	KEGG PATHWAY	1/ 770	29/ 15002	0.03448275862069	0.783354476218	0.911964912611	Environmental Information Processing	Signal transduction	ENSG00000129474	AJUBA
1	hsa01523	Antifolate resistance	KEGG PATHWAY	1/ 770	29/ 15002	0.03448275862069	0.783354476218	0.911964912611	Human Diseases	Drug resistance: antineoplastic	ENSG00000137563	GGH
3	hsa04976	Bile secretion	KEGG PATHWAY	3/ 770	85/ 15002	0.035294117647059	0.818676080443	0.912239061065	Organismal Systems	Digestive system	ENSG00000130164|ENSG00000163399|ENSG00000113161	LDLR;ATP1A1;HMGCR
2	hsa03420	Nucleotide excision repair	KEGG PATHWAY	2/ 770	55/ 15002	0.036363636363636	0.78135500596	0.913044051908	Genetic Information Processing	Replication and repair	ENSG00000133119|ENSG00000163918	RFC3;RFC4
1	hsa00760	Nicotinate and nicotinamide metabolism	KEGG PATHWAY	1/ 770	33/ 15002	0.03030303030303	0.824601718594	0.915572014952	Metabolism	Metabolism of cofactors and vitamins	ENSG00000068903	SIRT2
2	hsa04920	Adipocytokine signaling pathway	KEGG PATHWAY	2/ 770	62/ 15002	0.032258064516129	0.834561267164	0.920081679701	Organismal Systems	Endocrine system	ENSG00000050748|ENSG00000186951	MAPK9;PPARA
2	hsa04612	Antigen processing and presentation	KEGG PATHWAY	2/ 770	62/ 15002	0.032258064516129	0.834561267164	0.920081679701	Organismal Systems	Immune system	ENSG00000100911|ENSG00000109971	PSME2;HSPA8
2	hsa04917	Prolactin signaling pathway	KEGG PATHWAY	2/ 770	63/ 15002	0.031746031746032	0.841127670155	0.920813449433	Organismal Systems	Endocrine system	ENSG00000118689|ENSG00000050748	FOXO3;MAPK9
1	hsa05143	African trypanosomiasis	KEGG PATHWAY	1/ 770	34/ 15002	0.029411764705882	0.833624143389	0.922307562899	Human Diseases	Infectious disease: parasitic	ENSG00000154229	PRKCA
2	hsa04664	Fc epsilon RI signaling pathway	KEGG PATHWAY	2/ 770	65/ 15002	0.030769230769231	0.853556155829	0.924685835481	Organismal Systems	Immune system	ENSG00000050748|ENSG00000154229	MAPK9;PRKCA
5	hsa05224	Breast cancer	KEGG PATHWAY	5/ 770	140/ 15002	0.035714285714286	0.851517189956	0.925691161206	Human Diseases	Cancer: specific types	ENSG00000124151|ENSG00000124762|ENSG00000140443|ENSG00000085741|ENSG00000081059	NCOA3;CDKN1A;IGF1R;WNT11;TCF7
1	hsa03022	Basal transcription factors	KEGG PATHWAY	1/ 770	36/ 15002	0.027777777777778	0.850302162887	0.927602359513	Genetic Information Processing	Transcription	ENSG00000270647	TAF15
2	hsa00562	Inositol phosphate metabolism	KEGG PATHWAY	2/ 770	66/ 15002	0.03030303030303	0.859432150368	0.927829864757	Metabolism	Carbohydrate metabolism	ENSG00000078269|ENSG00000100605	SYNJ2;ITPK1
1	hsa05033	Nicotine addiction	KEGG PATHWAY	1/ 770	39/ 15002	0.025641025641026	0.872240985701	0.931983518969	Human Diseases	Substance dependence	ENSG00000104888	SLC17A7
3	hsa04061	Viral protein interaction with cytokine and cytokine receptor	KEGG PATHWAY	3/ 770	95/ 15002	0.031578947368421	0.87209900752	0.935033987444	Environmental Information Processing	Signaling molecules and interaction	ENSG00000134352|ENSG00000145824|ENSG00000184371	IL6ST;CXCL14;CSF1
2	hsa00830	Retinol metabolism	KEGG PATHWAY	2/ 770	68/ 15002	0.029411764705882	0.870541671673	0.936582764007	Metabolism	Metabolism of cofactors and vitamins	ENSG00000184254|ENSG00000162496	ALDH1A3;DHRS3
1	hsa04973	Carbohydrate digestion and absorption	KEGG PATHWAY	1/ 770	43/ 15002	0.023255813953488	0.89658007695	0.948247403419	Organismal Systems	Digestive system	ENSG00000163399	ATP1A1
1	hsa04975	Fat digestion and absorption	KEGG PATHWAY	1/ 770	42/ 15002	0.023809523809524	0.890968143115	0.948744234307	Organismal Systems	Digestive system	ENSG00000120437	ACAT2
1	hsa02010	ABC transporters	KEGG PATHWAY	1/ 770	42/ 15002	0.023809523809524	0.890968143115	0.948744234307	Environmental Information Processing	Membrane transport	ENSG00000064687	ABCA7
6	hsa05207	Chemical carcinogenesis - receptor activation	KEGG PATHWAY	6/ 770	181/ 15002	0.033149171270718	0.908089445302	0.9539525486	Human Diseases	Cancer: overview	ENSG00000108424|ENSG00000065135|ENSG00000186951|ENSG00000157613|ENSG00000094804|ENSG00000154229	KPNB1;GNAI3;PPARA;CREB3L1;CDC6;PRKCA
1	hsa04672	Intestinal immune network for IgA production	KEGG PATHWAY	1/ 770	45/ 15002	0.022222222222222	0.906953275829	0.955977777225	Organismal Systems	Immune system	ENSG00000006062	MAP3K14
3	hsa04660	T cell receptor signaling pathway	KEGG PATHWAY	3/ 770	108/ 15002	0.027777777777778	0.920503098211	0.963748210207	Organismal Systems	Immune system	ENSG00000006062|ENSG00000050748|ENSG00000075711	MAP3K14;MAPK9;DLG1
1	hsa04923	Regulation of lipolysis in adipocytes	KEGG PATHWAY	1/ 770	52/ 15002	0.019230769230769	0.935732632798	0.976416660311	Organismal Systems	Endocrine system	ENSG00000065135	GNAI3
1	hsa04370	VEGF signaling pathway	KEGG PATHWAY	1/ 770	53/ 15002	0.018867924528302	0.939042724629	0.976604433614	Environmental Information Processing	Signal transduction	ENSG00000154229	PRKCA
2	hsa03015	mRNA surveillance pathway	KEGG PATHWAY	2/ 770	88/ 15002	0.022727272727273	0.944669584778	0.979192393524	Genetic Information Processing	Translation	ENSG00000112339|ENSG00000265241	HBS1L;RBM8A
2	hsa04620	Toll-like receptor signaling pathway	KEGG PATHWAY	2/ 770	97/ 15002	0.020618556701031	0.962742310161	0.988077634113	Organismal Systems	Immune system	ENSG00000050748|ENSG00000170581	MAPK9;STAT2
1	hsa05140	Leishmaniasis	KEGG PATHWAY	1/ 770	65/ 15002	0.015384615384615	0.967691046377	0.98990034908	Human Diseases	Infectious disease: parasitic	ENSG00000092969	TGFB2
1	hsa00140	Steroid hormone biosynthesis	KEGG PATHWAY	1/ 770	61/ 15002	0.016393442622951	0.960074621534	0.991865171916	Metabolism	Lipid metabolism	ENSG00000132196	HSD17B7
1	hsa00590	Arachidonic acid metabolism	KEGG PATHWAY	1/ 770	61/ 15002	0.016393442622951	0.960074621534	0.991865171916	Metabolism	Lipid metabolism	ENSG00000107317	PTGDS
1	hsa04623	Cytosolic DNA-sensing pathway	KEGG PATHWAY	1/ 770	69/ 15002	0.014492753623188	0.97385603453	0.992951250893	Organismal Systems	Immune system	ENSG00000088888	MAVS
2	hsa04650	Natural killer cell mediated cytotoxicity	KEGG PATHWAY	2/ 770	110/ 15002	0.018181818181818	0.979186775286	0.995134442636	Organismal Systems	Immune system	ENSG00000087266|ENSG00000154229	SH3BP2;PRKCA
1	hsa04742	Taste transduction	KEGG PATHWAY	1/ 770	81/ 15002	0.012345679012346	0.986152692659	0.995726990646	Organismal Systems	Sensory system	ENSG00000154678	PDE1C
3	hsa04514	Cell adhesion molecules	KEGG PATHWAY	3/ 770	149/ 15002	0.020134228187919	0.984265237208	0.997047902626	Environmental Information Processing	Signaling molecules and interaction	ENSG00000110400|ENSG00000162512|ENSG00000124145	NECTIN1;SDC3;SDC4
3	hsa04740	Olfactory transduction	KEGG PATHWAY	3/ 770	421/ 15002	0.007125890736342	0.999999949846	0.999999949846	Organismal Systems	Sensory system	ENSG00000183023|ENSG00000143933|ENSG00000154678	SLC8A1;CALM2;PDE1C
7	hsa04080	Neuroactive ligand-receptor interaction	KEGG PATHWAY	7/ 770	355/ 15002	0.019718309859155	0.999358065498	1	Environmental Information Processing	Signaling molecules and interaction	ENSG00000164040|ENSG00000148926|ENSG00000160801|ENSG00000181195|ENSG00000112964|ENSG00000180914|ENSG00000181104	PGRMC2;ADM;PTH1R;PENK;GHR;OXTR;F2R
10	hsa05168	Herpes simplex virus 1 infection	KEGG PATHWAY	10/ 770	475/ 15002	0.021052631578947	0.999785503795	1	Human Diseases	Infectious disease: viral	ENSG00000110400|ENSG00000172115|ENSG00000170581|ENSG00000134001|ENSG00000146757|ENSG00000172071|ENSG00000165699|ENSG00000112081|ENSG00000088888|ENSG00000136450	NECTIN1;CYCS;STAT2;EIF2S1;ZNF92;EIF2AK3;TSC1;SRSF3;MAVS;SRSF1
