# Supplementary material for: Cholesterol and steroid synthesis pathways may be involved in the inhibition of osteosarcoma cell viability by calcium-sensing receptor antagonism
Source: PeerJ. 2026 Jan 5;14:e20546. doi: 10.7717/peerj.20546 (PMC12782028; doi:10.7717/peerj.20546)
Supplement: Supplemental Information 5 [file peerj-14-20546-s005.csv]

Number	Category	Pathway ID	Pathway description	Ratio_in_study	Ratio_in_pop	Rich factor	Pvalue	Padjust	Gene_ids	Gene_names
18	Metabolism	R-HSA-191273	Cholesterol biosynthesis	18/ 620	26/ 10598	0.69230769230769	5.10953874844E-17	7.53656965395E-14	ENSG00000160752;ENSG00000143815;ENSG00000072310;ENSG00000132196;ENSG00000052802;ENSG00000104549;ENSG00000167508;ENSG00000160285;ENSG00000147155;ENSG00000116133;ENSG00000001630;ENSG00000198911;ENSG00000079459;ENSG00000113161;ENSG00000112972;ENSG00000110921;ENSG00000067064;ENSG00000120437	FDPS;LBR;SREBF1;HSD17B7;MSMO1;SQLE;MVD;LSS;EBP;DHCR24;CYP51A1;SREBF2;FDFT1;HMGCR;HMGCS1;MVK;IDI1;ACAT2
23	Metabolism	R-HSA-1655829	Regulation of cholesterol biosynthesis by SREBP (SREBF)	23/ 620	53/ 10598	0.43396226415094	3.51623603838E-15	2.59322407831E-12	ENSG00000072310;ENSG00000169710;ENSG00000198911;ENSG00000079459;ENSG00000113161;ENSG00000108424;ENSG00000067064;ENSG00000113615;ENSG00000001630;ENSG00000160285;ENSG00000110921;ENSG00000160752;ENSG00000176986;ENSG00000186480;ENSG00000104549;ENSG00000150961;ENSG00000167508;ENSG00000177565;ENSG00000278540;ENSG00000112972;ENSG00000099194;ENSG00000186951;ENSG00000132341	SREBF1;FASN;SREBF2;FDFT1;HMGCR;KPNB1;IDI1;SEC24A;CYP51A1;LSS;MVK;FDPS;SEC24C;INSIG1;SQLE;SEC24D;MVD;TBL1XR1;ACACA;HMGCS1;SCD;PPARA;RAN
17	Metabolism	R-HSA-2426168	Activation of gene expression by SREBF (SREBP)	17/ 620	40/ 10598	0.425	2.22507371416E-11	1.09399457613E-8	ENSG00000160752;ENSG00000099194;ENSG00000072310;ENSG00000278540;ENSG00000104549;ENSG00000167508;ENSG00000169710;ENSG00000177565;ENSG00000001630;ENSG00000198911;ENSG00000186951;ENSG00000160285;ENSG00000113161;ENSG00000112972;ENSG00000079459;ENSG00000110921;ENSG00000067064	FDPS;SCD;SREBF1;ACACA;SQLE;MVD;FASN;TBL1XR1;CYP51A1;SREBF2;PPARA;LSS;HMGCR;HMGCS1;FDFT1;MVK;IDI1
80	Signal Transduction	R-HSA-194315	Signaling by Rho GTPases	80/ 620	644/ 10598	0.12422360248447	5.76116466409E-11	2.12442946988E-8	ENSG00000011426;ENSG00000196924;ENSG00000143815;ENSG00000174442;ENSG00000115091;ENSG00000121621;ENSG00000114346;ENSG00000270882;ENSG00000166200;ENSG00000120278;ENSG00000130429;ENSG00000167553;ENSG00000038382;ENSG00000163535;ENSG00000100852;ENSG00000178252;ENSG00000138778;ENSG00000073712;ENSG00000090615;ENSG00000010322;ENSG00000101335;ENSG00000111581;ENSG00000073921;ENSG00000179604;ENSG00000151725…	ANLN;FLNA;LBR;ZWILCH;ACTR3;KIF18A;ECT2;H4C14;COPS2;PLEKHG1;ARPC1B;TUBA1C;TRIO;SGO2;ARHGAP5;WDR6;CENPE;FERMT2;GOLGA3;NISCH;MYL9;NUP107;PICALM;CDC42EP4;CENPU;RHOC;BAIAP2;MAD2L1;SPDL1;TUBB4B;KNL1;TUBA1B;TWF1;VIM;PTPN13;ARAP1;PFN2;KIF5B;PRKCA;H3-3A;EPHA2;PLXND1;TIAM1;CLTC;PLEKHG4;H4C15;RBMX;TPM4;SRF;CENPK;PDE5A;MYL12B;PGRMC2;ACTN1;RND3;CAVIN1;AMIGO2;GJA1;FAM135A;CFL1;AHCTF1;CCT6A;RANBP2;CAV1;MYL6;CCT…
80	Signal Transduction	R-HSA-9716542	Signaling by Rho GTPases, Miro GTPases and RHOBTB3	80/ 620	657/ 10598	0.12176560121766	1.55817029348E-10	4.59660236576E-8	ENSG00000011426;ENSG00000196924;ENSG00000143815;ENSG00000174442;ENSG00000115091;ENSG00000121621;ENSG00000114346;ENSG00000270882;ENSG00000166200;ENSG00000120278;ENSG00000130429;ENSG00000167553;ENSG00000038382;ENSG00000163535;ENSG00000100852;ENSG00000178252;ENSG00000138778;ENSG00000073712;ENSG00000090615;ENSG00000010322;ENSG00000101335;ENSG00000111581;ENSG00000073921;ENSG00000179604;ENSG00000151725…	ANLN;FLNA;LBR;ZWILCH;ACTR3;KIF18A;ECT2;H4C14;COPS2;PLEKHG1;ARPC1B;TUBA1C;TRIO;SGO2;ARHGAP5;WDR6;CENPE;FERMT2;GOLGA3;NISCH;MYL9;NUP107;PICALM;CDC42EP4;CENPU;RHOC;BAIAP2;MAD2L1;SPDL1;TUBB4B;KNL1;TUBA1B;TWF1;VIM;PTPN13;ARAP1;PFN2;KIF5B;PRKCA;H3-3A;EPHA2;PLXND1;TIAM1;CLTC;PLEKHG4;H4C15;RBMX;TPM4;SRF;CENPK;PDE5A;MYL12B;PGRMC2;ACTN1;RND3;CAVIN1;AMIGO2;GJA1;FAM135A;CFL1;AHCTF1;CCT6A;RANBP2;CAV1;MYL6;CCT…
31	Metabolism	R-HSA-8957322	Metabolism of steroids	31/ 620	149/ 10598	0.20805369127517	4.12914855014E-10	1.01508235191E-7	ENSG00000143815;ENSG00000072310;ENSG00000130703;ENSG00000160285;ENSG00000198911;ENSG00000079459;ENSG00000113161;ENSG00000108424;ENSG00000067064;ENSG00000117859;ENSG00000113615;ENSG00000167508;ENSG00000147155;ENSG00000116133;ENSG00000001630;ENSG00000104549;ENSG00000110921;ENSG00000160752;ENSG00000186480;ENSG00000169710;ENSG00000150961;ENSG00000176986;ENSG00000132196;ENSG00000177565;ENSG00000278540…	LBR;SREBF1;OSBPL2;LSS;SREBF2;FDFT1;HMGCR;KPNB1;IDI1;OSBPL9;SEC24A;MVD;EBP;DHCR24;CYP51A1;SQLE;MVK;FDPS;INSIG1;FASN;SEC24D;SEC24C;HSD17B7;TBL1XR1;ACACA;HMGCS1;MSMO1;SCD;PPARA;RAN;ACAT2
38	Cell Cycle	R-HSA-2555396	Mitotic Metaphase and Anaphase	38/ 620	222/ 10598	0.17117117117117	1.70324899424E-9	3.58898895215E-7	ENSG00000121621;ENSG00000143815;ENSG00000170312;ENSG00000100911;ENSG00000167553;ENSG00000083312;ENSG00000163535;ENSG00000100567;ENSG00000164754;ENSG00000040275;ENSG00000108055;ENSG00000106588;ENSG00000151725;ENSG00000164109;ENSG00000163002;ENSG00000137812;ENSG00000123416;ENSG00000116030;ENSG00000188229;ENSG00000146670;ENSG00000112029;ENSG00000123219;ENSG00000100519;ENSG00000058804;ENSG00000068903…	KIF18A;LBR;CDK1;PSME2;TUBA1C;TNPO1;SGO2;PSMA3;RAD21;SPDL1;SMC3;PSMA2;CENPU;MAD2L1;NUP35;KNL1;TUBA1B;SUMO1;TUBB4B;CDCA5;FBXO5;CENPK;PSMC6;NDC1;SIRT2;NUP107;ZWINT;RPS27A;KPNB1;AHCTF1;RANBP2;ZWILCH;NUF2;PDS5A;CENPE;PSMD14;RAN;TUBA4A
15	Muscle contraction	R-HSA-445355	Smooth Muscle Contraction	15/ 620	40/ 10598	0.375	2.78736134238E-9	5.13919747501E-7	ENSG00000138735;ENSG00000140416;ENSG00000101335;ENSG00000092841;ENSG00000167460;ENSG00000135636;ENSG00000107796;ENSG00000122786;ENSG00000198467;ENSG00000118680;ENSG00000101608;ENSG00000082781;ENSG00000135046;ENSG00000035403;ENSG00000196557	PDE5A;TPM1;MYL9;MYL6;TPM4;DYSF;ACTA2;CALD1;TPM2;MYL12B;MYL12A;ITGB5;ANXA1;VCL;CACNA1H
37	Cell Cycle	R-HSA-68882	Mitotic Anaphase	37/ 620	221/ 10598	0.16742081447964	5.24435110173E-9	8.59490875006E-7	ENSG00000121621;ENSG00000143815;ENSG00000170312;ENSG00000100911;ENSG00000167553;ENSG00000083312;ENSG00000163535;ENSG00000100567;ENSG00000164754;ENSG00000040275;ENSG00000108055;ENSG00000106588;ENSG00000151725;ENSG00000164109;ENSG00000163002;ENSG00000137812;ENSG00000123416;ENSG00000116030;ENSG00000188229;ENSG00000146670;ENSG00000123219;ENSG00000100519;ENSG00000058804;ENSG00000068903;ENSG00000111581…	KIF18A;LBR;CDK1;PSME2;TUBA1C;TNPO1;SGO2;PSMA3;RAD21;SPDL1;SMC3;PSMA2;CENPU;MAD2L1;NUP35;KNL1;TUBA1B;SUMO1;TUBB4B;CDCA5;CENPK;PSMC6;NDC1;SIRT2;NUP107;ZWINT;RPS27A;KPNB1;AHCTF1;RANBP2;ZWILCH;NUF2;PDS5A;CENPE;PSMD14;RAN;TUBA4A
65	Cell Cycle	R-HSA-69278	Cell Cycle, Mitotic	65/ 620	528/ 10598	0.12310606060606	6.28310557956E-9	9.26758072985E-7	ENSG00000121621;ENSG00000143815;ENSG00000174442;ENSG00000100911;ENSG00000133119;ENSG00000132182;ENSG00000083312;ENSG00000163535;ENSG00000142731;ENSG00000136824;ENSG00000100567;ENSG00000170312;ENSG00000164754;ENSG00000097046;ENSG00000148019;ENSG00000040275;ENSG00000167900;ENSG00000108055;ENSG00000196230;ENSG00000106588;ENSG00000151725;ENSG00000129474;ENSG00000164109;ENSG00000163002;ENSG00000124762…	KIF18A;LBR;ZWILCH;PSME2;RFC3;NUP210;TNPO1;SGO2;PLK4;SMC2;PSMA3;CDK1;RAD21;CDC7;CEP78;SPDL1;TK1;SMC3;TUBB;PSMA2;CENPU;AJUBA;MAD2L1;NUP35;CDKN1A;KNL1;TUBA1B;TOP2A;LPIN1;SUMO1;PRKCA;MYBL2;H3-3A;TUBA1C;GOLGA2;CCNE2;TUBB4B;H4C15;CDCA5;FBXO5;CENPK;PSMC6;CDKN2B;SIRT2;HMMR;NUP107;ZWINT;RPS27A;KPNB1;AHCTF1;NEDD1;RANBP2;NUF2;MCM10;PDS5A;H4C14;CENPE;NDC1;PSMD14;RFC4;RRM2;RAN;CDC6;TUBA4A;NCAPG
51	Cell Cycle	R-HSA-68886	M Phase	51/ 620	391/ 10598	0.1304347826087	4.66709765787E-8	6.25815367759E-6	ENSG00000121621;ENSG00000143815;ENSG00000174442;ENSG00000100911;ENSG00000132182;ENSG00000083312;ENSG00000163535;ENSG00000142731;ENSG00000136824;ENSG00000100567;ENSG00000170312;ENSG00000108424;ENSG00000138778;ENSG00000148019;ENSG00000040275;ENSG00000108055;ENSG00000196230;ENSG00000106588;ENSG00000151725;ENSG00000164109;ENSG00000163002;ENSG00000137812;ENSG00000123416;ENSG00000134324;ENSG00000116030…	KIF18A;LBR;ZWILCH;PSME2;NUP210;TNPO1;SGO2;PLK4;SMC2;PSMA3;CDK1;KPNB1;CENPE;CEP78;SPDL1;SMC3;TUBB;PSMA2;CENPU;MAD2L1;NUP35;KNL1;TUBA1B;LPIN1;SUMO1;PRKCA;H3-3A;GOLGA2;TUBB4B;H4C15;CDCA5;FBXO5;SIRT2;PSMC6;NDC1;CENPK;NUP107;ZWINT;RPS27A;AHCTF1;NEDD1;RANBP2;NUF2;PDS5A;H4C14;TUBA1C;RAD21;PSMD14;RAN;TUBA4A;NCAPG
25	Signal Transduction	R-HSA-5663220	RHO GTPases Activate Formins	25/ 620	130/ 10598	0.19230769230769	1.06896383246E-7	1.31393471073E-5	ENSG00000121621;ENSG00000174442;ENSG00000167553;ENSG00000163535;ENSG00000138778;ENSG00000111581;ENSG00000151725;ENSG00000155366;ENSG00000164109;ENSG00000040275;ENSG00000137812;ENSG00000123416;ENSG00000070087;ENSG00000112658;ENSG00000188229;ENSG00000123219;ENSG00000108518;ENSG00000122952;ENSG00000153207;ENSG00000153201;ENSG00000143228;ENSG00000184009;ENSG00000139734;ENSG00000127824;ENSG00000075624	KIF18A;ZWILCH;TUBA1C;SGO2;CENPE;NUP107;CENPU;RHOC;MAD2L1;SPDL1;KNL1;TUBA1B;PFN2;SRF;TUBB4B;CENPK;PFN1;ZWINT;AHCTF1;RANBP2;NUF2;ACTG1;DIAPH3;TUBA4A;ACTB
12	Metabolism of proteins	R-HSA-389958	Cooperation of Prefoldin and TriC/CCT in actin and tubulin folding	12/ 620	33/ 10598	0.36363636363636	1.64715047067E-7	1.73539067445E-5	ENSG00000150753;ENSG00000155959;ENSG00000188229;ENSG00000135624;ENSG00000167553;ENSG00000146731;ENSG00000120438;ENSG00000123416;ENSG00000163468;ENSG00000156261;ENSG00000127824;ENSG00000075624	CCT5;VBP1;TUBB4B;CCT7;TUBA1C;CCT6A;TCP1;TUBA1B;CCT3;CCT8;TUBA4A;ACTB
71	Cell Cycle	R-HSA-1640170	Cell Cycle	71/ 620	649/ 10598	0.10939907550077	1.60112948658E-7	1.81666614823E-5	ENSG00000121621;ENSG00000143815;ENSG00000174442;ENSG00000136824;ENSG00000100911;ENSG00000170312;ENSG00000132182;ENSG00000083312;ENSG00000163535;ENSG00000142731;ENSG00000270882;ENSG00000177889;ENSG00000100567;ENSG00000164754;ENSG00000097046;ENSG00000138778;ENSG00000058804;ENSG00000148019;ENSG00000163002;ENSG00000108055;ENSG00000092853;ENSG00000153147;ENSG00000106588;ENSG00000151725;ENSG00000129474…	KIF18A;LBR;ZWILCH;SMC2;PSME2;CDK1;NUP210;TNPO1;SGO2;PLK4;H4C14;UBE2N;PSMA3;RAD21;CDC7;CENPE;NDC1;CEP78;NUP35;SMC3;CLSPN;SMARCA5;PSMA2;CENPU;AJUBA;MAD2L1;SPDL1;CDKN1A;KNL1;TUBA1B;TOP2A;SUMO1;PRKCA;MYBL2;H3-3A;NUP107;GOLGA2;CCNE2;TUBB4B;H4C15;CDCA5;FBXO5;CENPK;PSMC6;LPIN1;SIRT2;HMMR;TUBA1C;ZWINT;RPS27A;TUBB;AHCTF1;NEDD1;CDC6;RANBP2;NUF2;RFC3;PDS5A;TK1;KPNB1;DKC1;RUVBL1;CDKN2B;PSMD14;RFC4;RRM2;RAN;M…
11	Metabolism of proteins	R-HSA-389957	Prefoldin mediated transfer of substrate to CCT/TriC	11/ 620	28/ 10598	0.39285714285714	2.16457398334E-7	2.12849775029E-5	ENSG00000150753;ENSG00000155959;ENSG00000188229;ENSG00000135624;ENSG00000167553;ENSG00000146731;ENSG00000120438;ENSG00000156261;ENSG00000163468;ENSG00000127824;ENSG00000075624	CCT5;VBP1;TUBB4B;CCT7;TUBA1C;CCT6A;TCP1;CCT8;CCT3;TUBA4A;ACTB
7	Metabolism of proteins	R-HSA-390450	Folding of actin by CCT/TriC	7/ 620	10/ 10598	0.7	2.33235539371E-7	2.15014012858E-5	ENSG00000150753;ENSG00000135624;ENSG00000146731;ENSG00000120438;ENSG00000156261;ENSG00000163468;ENSG00000075624	CCT5;CCT7;CCT6A;TCP1;CCT8;CCT3;ACTB
23	Cell Cycle	R-HSA-2500257	Resolution of Sister Chromatid Cohesion	23/ 620	119/ 10598	0.19327731092437	3.14154031233E-7	2.72574821217E-5	ENSG00000121621;ENSG00000170312;ENSG00000167553;ENSG00000163535;ENSG00000174442;ENSG00000164754;ENSG00000108055;ENSG00000151725;ENSG00000164109;ENSG00000040275;ENSG00000137812;ENSG00000123416;ENSG00000188229;ENSG00000146670;ENSG00000123219;ENSG00000111581;ENSG00000122952;ENSG00000153207;ENSG00000153201;ENSG00000143228;ENSG00000121892;ENSG00000138778;ENSG00000127824	KIF18A;CDK1;TUBA1C;SGO2;ZWILCH;RAD21;SMC3;CENPU;MAD2L1;SPDL1;KNL1;TUBA1B;TUBB4B;CDCA5;CENPK;NUP107;ZWINT;AHCTF1;RANBP2;NUF2;PDS5A;CENPE;TUBA4A
40	Signal Transduction	R-HSA-195258	RHO GTPase Effectors	40/ 620	302/ 10598	0.13245033112583	9.26646194982E-7	7.59335076443E-5	ENSG00000121621;ENSG00000174442;ENSG00000196924;ENSG00000167553;ENSG00000163535;ENSG00000138778;ENSG00000101335;ENSG00000108518;ENSG00000151725;ENSG00000155366;ENSG00000175866;ENSG00000164109;ENSG00000040275;ENSG00000130429;ENSG00000137812;ENSG00000123416;ENSG00000163041;ENSG00000070087;ENSG00000154229;ENSG00000112658;ENSG00000188229;ENSG00000270276;ENSG00000123219;ENSG00000118680;ENSG00000111581…	KIF18A;ZWILCH;FLNA;TUBA1C;SGO2;CENPE;MYL9;PFN1;CENPU;RHOC;BAIAP2;MAD2L1;SPDL1;ARPC1B;KNL1;TUBA1B;H3-3A;PFN2;PRKCA;SRF;TUBB4B;H4C15;CENPK;MYL12B;NUP107;ZWINT;KIF5B;AHCTF1;RANBP2;MYL6;ACTR3;H4C14;ACTG1;ARPC5;KIF14;DIAPH3;TUBA4A;NUF2;ACTB;CFL1
10	Extracellular matrix organization	R-HSA-3000170	Syndecan interactions	10/ 620	26/ 10598	0.38461538461538	9.87165608032E-7	7.66352248341E-5	ENSG00000115414;ENSG00000162512;ENSG00000137801;ENSG00000132470;ENSG00000204262;ENSG00000072110;ENSG00000082781;ENSG00000108821;ENSG00000124145;ENSG00000154229	FN1;SDC3;THBS1;ITGB4;COL5A2;ACTN1;ITGB5;COL1A1;SDC4;PRKCA
10	Metabolism of proteins	R-HSA-389960	Formation of tubulin folding intermediates by CCT/TriC	10/ 620	26/ 10598	0.38461538461538	9.87165608032E-7	7.66352248341E-5	ENSG00000150753;ENSG00000188229;ENSG00000135624;ENSG00000167553;ENSG00000146731;ENSG00000120438;ENSG00000123416;ENSG00000163468;ENSG00000156261;ENSG00000127824	CCT5;TUBB4B;CCT7;TUBA1C;CCT6A;TCP1;TUBA1B;CCT3;CCT8;TUBA4A
29	Cell Cycle	R-HSA-68877	Mitotic Prometaphase	29/ 620	189/ 10598	0.15343915343915	1.57619156082E-6	0.000110708692962	ENSG00000121621;ENSG00000170312;ENSG00000167553;ENSG00000163535;ENSG00000142731;ENSG00000136824;ENSG00000174442;ENSG00000164754;ENSG00000148019;ENSG00000108055;ENSG00000196230;ENSG00000151725;ENSG00000164109;ENSG00000040275;ENSG00000137812;ENSG00000123416;ENSG00000188229;ENSG00000146670;ENSG00000123219;ENSG00000111581;ENSG00000122952;ENSG00000153207;ENSG00000139350;ENSG00000153201;ENSG00000143228…	KIF18A;CDK1;TUBA1C;SGO2;PLK4;SMC2;ZWILCH;RAD21;CEP78;SMC3;TUBB;CENPU;MAD2L1;SPDL1;KNL1;TUBA1B;TUBB4B;CDCA5;CENPK;NUP107;ZWINT;AHCTF1;NEDD1;RANBP2;NUF2;PDS5A;CENPE;TUBA4A;NCAPG
77	Cellular responses to stimuli	R-HSA-8953897	Cellular responses to stimuli	77/ 620	777/ 10598	0.099099099099099	2.46330936405E-6	0.000145335252479	ENSG00000120694;ENSG00000172115;ENSG00000112208;ENSG00000138674;ENSG00000100911;ENSG00000004478;ENSG00000154803;ENSG00000159176;ENSG00000138326;ENSG00000138413;ENSG00000132182;ENSG00000198938;ENSG00000101199;ENSG00000116251;ENSG00000124762;ENSG00000186951;ENSG00000165672;ENSG00000172795;ENSG00000100567;ENSG00000052795;ENSG00000197063;ENSG00000074266;ENSG00000109971;ENSG00000172071;ENSG00000147883…	HSPH1;CYCS;BAG2;SEC31A;PSME2;FKBP4;FLCN;CSRP1;RPS24;IDH1;NUP210;MT-CO3;ARFGAP1;RPL22;CDKN1A;PPARA;PRDX3;DCP2;PSMA3;FNIP2;MAFG;EED;HSPA8;EIF2AK3;CDKN2B;RPL6;MT-CO1;BAG3;PSMA2;EIF2S1;ATP6V0E1;NUP35;RPL17;TUBA1B;CREB3L1;RRAGC;PRDX1;DDIT3;H4C14;RPS27L;H3-3A;RPL7;DNAJA1;ATF3;ATP6V0D1;CCNE2;TUBB4B;H4C15;PSMD14;MAP1LC3B;HMOX1;TXNIP;TBL1XR1;PSMC6;NDC1;TPP1;HDAC6;TXN;RPS27A;CAPZA2;FNIP1;WIPI1;HIGD1A;RANBP…
23	Immune System	R-HSA-1169410	Antiviral mechanism by IFN-stimulated genes	23/ 620	133/ 10598	0.17293233082707	2.40962474351E-6	0.000148091520695	ENSG00000196924;ENSG00000069869;ENSG00000167553;ENSG00000161960;ENSG00000177889;ENSG00000170312;ENSG00000108424;ENSG00000164163;ENSG00000134001;ENSG00000163002;ENSG00000123416;ENSG00000088888;ENSG00000116030;ENSG00000111581;ENSG00000109971;ENSG00000188229;ENSG00000058804;ENSG00000132182;ENSG00000143947;ENSG00000153201;ENSG00000151247;ENSG00000121060;ENSG00000127824	FLNA;NEDD4;TUBA1C;EIF4A1;UBE2N;CDK1;KPNB1;ABCE1;EIF2S1;NUP35;TUBA1B;MAVS;SUMO1;NUP107;HSPA8;TUBB4B;NDC1;NUP210;RPS27A;RANBP2;EIF4E;TRIM25;TUBA4A
28	Cell Cycle	R-HSA-2467813	Separation of Sister Chromatids	28/ 620	182/ 10598	0.15384615384615	2.25957481811E-6	0.00015149422076	ENSG00000121621;ENSG00000174442;ENSG00000100911;ENSG00000167553;ENSG00000163535;ENSG00000100567;ENSG00000164754;ENSG00000108055;ENSG00000106588;ENSG00000151725;ENSG00000164109;ENSG00000040275;ENSG00000137812;ENSG00000123416;ENSG00000188229;ENSG00000146670;ENSG00000123219;ENSG00000100519;ENSG00000111581;ENSG00000122952;ENSG00000143947;ENSG00000153207;ENSG00000153201;ENSG00000143228;ENSG00000121892…	KIF18A;ZWILCH;PSME2;TUBA1C;SGO2;PSMA3;RAD21;SMC3;PSMA2;CENPU;MAD2L1;SPDL1;KNL1;TUBA1B;TUBB4B;CDCA5;CENPK;PSMC6;NUP107;ZWINT;RPS27A;AHCTF1;RANBP2;NUF2;PDS5A;CENPE;PSMD14;TUBA4A
76	Cellular responses to stimuli	R-HSA-2262752	Cellular responses to stress	76/ 620	763/ 10598	0.099606815203145	2.37917693365E-6	0.00015257765118	ENSG00000120694;ENSG00000172115;ENSG00000112208;ENSG00000138674;ENSG00000100911;ENSG00000004478;ENSG00000154803;ENSG00000138326;ENSG00000138413;ENSG00000132182;ENSG00000198938;ENSG00000101199;ENSG00000116251;ENSG00000124762;ENSG00000186951;ENSG00000165672;ENSG00000172795;ENSG00000100567;ENSG00000052795;ENSG00000197063;ENSG00000074266;ENSG00000109971;ENSG00000172071;ENSG00000147883;ENSG00000089009…	HSPH1;CYCS;BAG2;SEC31A;PSME2;FKBP4;FLCN;RPS24;IDH1;NUP210;MT-CO3;ARFGAP1;RPL22;CDKN1A;PPARA;PRDX3;DCP2;PSMA3;FNIP2;MAFG;EED;HSPA8;EIF2AK3;CDKN2B;RPL6;MT-CO1;BAG3;PSMA2;EIF2S1;ATP6V0E1;NUP35;RPL17;TUBA1B;CREB3L1;RRAGC;PRDX1;DDIT3;H4C14;RPS27L;H3-3A;RPL7;DNAJA1;ATF3;ATP6V0D1;CCNE2;TUBB4B;H4C15;PSMD14;MAP1LC3B;HMOX1;TXNIP;TBL1XR1;PSMC6;NDC1;TPP1;HDAC6;TXN;RPS27A;CAPZA2;FNIP1;WIPI1;HIGD1A;RANBP2;RRAG…
22	Hemostasis	R-HSA-76005	Response to elevated platelet cytosolic Ca2+	22/ 620	125/ 10598	0.176	2.94778134624E-6	0.000167229903297	ENSG00000197746;ENSG00000158710;ENSG00000196924;ENSG00000175899;ENSG00000113140;ENSG00000035403;ENSG00000128595;ENSG00000130402;ENSG00000072110;ENSG00000106366;ENSG00000154229;ENSG00000115414;ENSG00000092969;ENSG00000102316;ENSG00000172432;ENSG00000250722;ENSG00000108518;ENSG00000205542;ENSG00000135404;ENSG00000137801;ENSG00000127824;ENSG00000172757	PSAP;TAGLN2;FLNA;A2M;SPARC;VCL;CALU;ACTN4;ACTN1;SERPINE1;PRKCA;FN1;TGFB2;MAGED2;GTPBP2;SELENOP;PFN1;TMSB4X;CD63;THBS1;TUBA4A;CFL1
14	Extracellular matrix organization	R-HSA-3000171	Non-integrin membrane-ECM interactions	14/ 620	57/ 10598	0.24561403508772	3.50443460673E-6	0.000191445964627	ENSG00000060718;ENSG00000162512;ENSG00000124145;ENSG00000115414;ENSG00000108821;ENSG00000132470;ENSG00000137801;ENSG00000204580;ENSG00000204262;ENSG00000072110;ENSG00000082781;ENSG00000091136;ENSG00000142798;ENSG00000154229	COL11A1;SDC3;SDC4;FN1;COL1A1;ITGB4;THBS1;DDR1;COL5A2;ACTN1;ITGB5;LAMB1;HSPG2;PRKCA
47	Signal Transduction	R-HSA-9012999	RHO GTPase cycle	47/ 620	403/ 10598	0.1166253101737	4.06880791502E-6	0.000214338988381	ENSG00000011426;ENSG00000138735;ENSG00000143815;ENSG00000114346;ENSG00000166200;ENSG00000120278;ENSG00000038382;ENSG00000100852;ENSG00000178252;ENSG00000073712;ENSG00000090615;ENSG00000010322;ENSG00000164040;ENSG00000073921;ENSG00000179604;ENSG00000155366;ENSG00000175866;ENSG00000146731;ENSG00000123416;ENSG00000151239;ENSG00000026025;ENSG00000163629;ENSG00000186635;ENSG00000115107;ENSG00000072110…	ANLN;PDE5A;LBR;ECT2;COPS2;PLEKHG1;TRIO;ARHGAP5;WDR6;FERMT2;GOLGA3;NISCH;PGRMC2;PICALM;CDC42EP4;RHOC;BAIAP2;CCT6A;TUBA1B;TWF1;VIM;PTPN13;ARAP1;STEAP3;ACTN1;ARHGAP11A;PLXND1;TIAM1;CLTC;PLEKHG4;RBMX;TPM4;ARHGEF10L;RND3;CAVIN1;AMIGO2;GJA1;FAM135A;EPHA2;CAV1;CCT7;ACTG1;HSPE1;KIF14;DIAPH3;ACTB;CDC42EP3
189	Signal Transduction	R-HSA-162582	Signal Transduction	189/ 620	2432/ 10598	0.077713815789474	4.98668991158E-6	0.000253633366193	ENSG00000117500;ENSG00000124151;ENSG00000151725;ENSG00000112033;ENSG00000166200;ENSG00000074266;ENSG00000175792;ENSG00000069869;ENSG00000091136;ENSG00000117984;ENSG00000101335;ENSG00000114019;ENSG00000108055;ENSG00000145431;ENSG00000160271;ENSG00000113732;ENSG00000122952;ENSG00000040275;ENSG00000137812;ENSG00000151239;ENSG00000163629;ENSG00000106366;ENSG00000154188;ENSG00000004399;ENSG00000122545…	TMED5;NCOA3;CENPU;PPARD;COPS2;EED;RUVBL1;NEDD4;LAMB1;CTSD;MYL9;AMOTL2;SMC3;PDGFC;RALGDS;ATP6V0E1;ZWINT;SPDL1;KNL1;TWF1;PTPN13;SERPINE1;ANGPT1;PLXND1;SEPTIN7;GNAI3;TUBB4B;VIM;FBN1;PLEKHG1;PDE5A;TBL1XR1;ITGB5;TUBA1C;FAM135A;FSTL3;HHIP;SCD;CCT6A;ADM;FGFR3;CAV1;RRAGD;GPSM1;ACTG1;RBPJ;HSPE1;ARPC5;PSMD14;INHBA;ANOS1;WDR6;STAT6;CDK1;FKBP4;ECT2;PTH1R;RUNX3;RGL2;RAD21;SYNGAP1;GOLGA3;CDKN2B;AXL;SMO;ACTA2;H…
21	Hemostasis	R-HSA-114608	Platelet degranulation	21/ 620	121/ 10598	0.17355371900826	6.20718900629E-6	0.000305186792809	ENSG00000115414;ENSG00000197746;ENSG00000130402;ENSG00000158710;ENSG00000102316;ENSG00000135404;ENSG00000128595;ENSG00000106366;ENSG00000092969;ENSG00000205542;ENSG00000127824;ENSG00000175899;ENSG00000196924;ENSG00000137801;ENSG00000072110;ENSG00000250722;ENSG00000108518;ENSG00000113140;ENSG00000035403;ENSG00000172432;ENSG00000172757	FN1;PSAP;ACTN4;TAGLN2;MAGED2;CD63;CALU;SERPINE1;TGFB2;TMSB4X;TUBA4A;A2M;FLNA;THBS1;ACTN1;SELENOP;PFN1;SPARC;VCL;GTPBP2;CFL1
15	Cell Cycle	R-HSA-2995410	Nuclear Envelope (NE) Reassembly	15/ 620	69/ 10598	0.21739130434783	8.03534801129E-6	0.000382327042473	ENSG00000153207;ENSG00000143815;ENSG00000111581;ENSG00000170312;ENSG00000188229;ENSG00000116030;ENSG00000068903;ENSG00000167553;ENSG00000163002;ENSG00000083312;ENSG00000123416;ENSG00000132341;ENSG00000108424;ENSG00000127824;ENSG00000058804	AHCTF1;LBR;NUP107;CDK1;TUBB4B;SUMO1;SIRT2;TUBA1C;NUP35;TNPO1;TUBA1B;RAN;KPNB1;TUBA4A;NDC1
16	Developmental Biology	R-HSA-2682334	EPH-Ephrin signaling	16/ 620	83/ 10598	0.19277108433735	2.03783031498E-5	0.000939312410809	ENSG00000142627;ENSG00000101335;ENSG00000156299;ENSG00000141367;ENSG00000115091;ENSG00000184009;ENSG00000130429;ENSG00000118680;ENSG00000101608;ENSG00000092841;ENSG00000162704;ENSG00000137845;ENSG00000122705;ENSG00000116106;ENSG00000075624;ENSG00000172757	EPHA2;MYL9;TIAM1;CLTC;ACTR3;ACTG1;ARPC1B;MYL12B;MYL12A;MYL6;ARPC5;ADAM10;CLTA;EPHA4;ACTB;CFL1
56	Developmental Biology	R-HSA-9675108	Nervous system development	56/ 620	545/ 10598	0.10275229357798	2.31308024509E-5	0.00103387677621	ENSG00000196923;ENSG00000265681;ENSG00000138326;ENSG00000116251;ENSG00000167553;ENSG00000198911;ENSG00000113161;ENSG00000100567;ENSG00000091136;ENSG00000196557;ENSG00000196591;ENSG00000101335;ENSG00000089009;ENSG00000100911;ENSG00000130429;ENSG00000184347;ENSG00000106588;ENSG00000109971;ENSG00000155366;ENSG00000001630;ENSG00000121454;ENSG00000265241;ENSG00000123416;ENSG00000137872;ENSG00000070087…	PDLIM7;RPL17;RPS24;RPL22;TUBA1C;SREBF2;HMGCR;PSMA3;LAMB1;CACNA1H;HDAC2;MYL9;RPL6;PSME2;ARPC1B;SLIT3;PSMA2;HSPA8;RHOC;CYP51A1;LHX4;RBM8A;TUBA1B;SEMA6D;PFN2;PRKCA;RPS27L;RPL7;PLXND1;TIAM1;DLG1;CLTC;ENAH;ZSWIM8;MYL12B;TRIO;PFN1;RPS27A;CFL1;EPHA2;NRP2;SPTB;TUBB4B;ACTR3;PSMC6;ACTG1;MYL6;MYL12A;ARPC5;PSMD14;ADAM10;CLTA;TUBA4A;EPHA4;ACTB;COL5A2
8	Metabolism of proteins	R-HSA-379716	Cytosolic tRNA aminoacylation	8/ 620	23/ 10598	0.34782608695652	2.93264429819E-5	0.00127225009995	ENSG00000134684;ENSG00000204394;ENSG00000180817;ENSG00000166986;ENSG00000133706;ENSG00000196305;ENSG00000116120;ENSG00000113407	YARS1;VARS1;PPA1;MARS1;LARS1;IARS1;FARSB;TARS1
148	Metabolism of proteins	R-HSA-392499	Metabolism of proteins	148/ 620	1870/ 10598	0.079144385026738	3.24931881376E-5	0.0013693557858	ENSG00000164934;ENSG00000102595;ENSG00000180817;ENSG00000166986;ENSG00000166200;ENSG00000175792;ENSG00000044090;ENSG00000177889;ENSG00000091136;ENSG00000117984;ENSG00000146731;ENSG00000108055;ENSG00000092853;ENSG00000170759;ENSG00000134001;ENSG00000154736;ENSG00000154734;ENSG00000122218;ENSG00000196549;ENSG00000181195;ENSG00000135679;ENSG00000147604;ENSG00000167110;ENSG00000175305;ENSG00000188229…	DCAF13;UGGT2;PPA1;MARS1;COPS2;RUVBL1;CUL7;UBE2N;LAMB1;CTSD;CCT6A;SMC3;CLSPN;KIF5B;EIF2S1;ADAMTS5;ADAMTS1;COPA;MME;PENK;MDM2;RPL7;GOLGA2;CCNE2;TUBB4B;SEC24D;CCN1;EIF3A;VBP1;TARS1;TXN;FSTL3;DTL;MRPL42;EIF4A1;C1GALT1;PSMD14;INHBA;UBE2H;CDK1;SEC31A;SLC17A5;NUP210;GALNT17;FBXO32;RAD21;IGFBP4;RAB29;NUP35;RPL17;TUBA1B;TOP2A;EIF5A;HSPG2;B4GALT5;MLEC;EIF1AX;CCT5;MAN1C1;H4C15;USP47;MRPL47;CCT3;COPG1;RPS27A…
9	Signal Transduction	R-HSA-9706574	RHOBTB GTPase Cycle	9/ 620	30/ 10598	0.3	3.5672626157E-5	0.00146158676615	ENSG00000138735;ENSG00000147274;ENSG00000026025;ENSG00000166200;ENSG00000146731;ENSG00000184009;ENSG00000151239;ENSG00000135624;ENSG00000072110	PDE5A;RBMX;VIM;COPS2;CCT6A;ACTG1;TWF1;CCT7;ACTN1
8	Cell Cycle	R-HSA-9615933	Postmitotic nuclear pore complex (NPC) reformation	8/ 620	24/ 10598	0.33333333333333	4.17515402086E-5	0.00166441950832	ENSG00000153207;ENSG00000108424;ENSG00000116030;ENSG00000163002;ENSG00000083312;ENSG00000058804;ENSG00000132341;ENSG00000111581	AHCTF1;KPNB1;SUMO1;NUP35;TNPO1;NDC1;RAN;NUP107
10	Signal Transduction	R-HSA-9696270	RND2 GTPase cycle	10/ 620	38/ 10598	0.26315789473684	4.63431847073E-5	0.00179884730114	ENSG00000010322;ENSG00000142627;ENSG00000004399;ENSG00000105974;ENSG00000147274;ENSG00000100852;ENSG00000178252;ENSG00000163629;ENSG00000118193;ENSG00000090615	NISCH;EPHA2;PLXND1;CAV1;RBMX;ARHGAP5;WDR6;PTPN13;KIF14;GOLGA3
18	Cell Cycle	R-HSA-9648025	EML4 and NUDC in mitotic spindle formation	18/ 620	109/ 10598	0.1651376146789	5.61631285485E-5	0.00212411832331	ENSG00000164109;ENSG00000138778;ENSG00000174442;ENSG00000153201;ENSG00000121621;ENSG00000188229;ENSG00000143228;ENSG00000151725;ENSG00000163535;ENSG00000123219;ENSG00000167553;ENSG00000040275;ENSG00000137812;ENSG00000123416;ENSG00000153207;ENSG00000111581;ENSG00000127824;ENSG00000122952	MAD2L1;CENPE;ZWILCH;RANBP2;KIF18A;TUBB4B;NUF2;CENPU;SGO2;CENPK;TUBA1C;SPDL1;KNL1;TUBA1B;AHCTF1;NUP107;TUBA4A;ZWINT
33	Cell Cycle	R-HSA-69620	Cell Cycle Checkpoints	33/ 620	278/ 10598	0.11870503597122	7.97073238591E-5	0.00279924530219	ENSG00000121621;ENSG00000170312;ENSG00000100911;ENSG00000133119;ENSG00000163535;ENSG00000177889;ENSG00000100567;ENSG00000097046;ENSG00000124762;ENSG00000092853;ENSG00000106588;ENSG00000151725;ENSG00000164109;ENSG00000040275;ENSG00000137812;ENSG00000270882;ENSG00000135679;ENSG00000175305;ENSG00000270276;ENSG00000123219;ENSG00000100519;ENSG00000111581;ENSG00000122952;ENSG00000143947;ENSG00000153207…	KIF18A;CDK1;PSME2;RFC3;SGO2;UBE2N;PSMA3;CDC7;CDKN1A;CLSPN;PSMA2;CENPU;MAD2L1;SPDL1;KNL1;H4C14;MDM2;CCNE2;H4C15;CENPK;PSMC6;NUP107;ZWINT;RPS27A;AHCTF1;RANBP2;ZWILCH;MCM10;CENPE;PSMD14;RFC4;CDC6;NUF2
11	Disease	R-HSA-9700206	Signaling by ALK in cancer	11/ 620	48/ 10598	0.22916666666667	7.78716995393E-5	0.00287151892051	ENSG00000115414;ENSG00000125844;ENSG00000173821;ENSG00000138674;ENSG00000153201;ENSG00000141367;ENSG00000161011;ENSG00000167460;ENSG00000172071;ENSG00000035403;ENSG00000170759	FN1;RRBP1;RNF213;SEC31A;RANBP2;CLTC;SQSTM1;TPM4;EIF2AK3;VCL;KIF5B
11	Disease	R-HSA-9725370	Signaling by ALK fusions and activated point mutants	11/ 620	48/ 10598	0.22916666666667	7.78716995393E-5	0.00287151892051	ENSG00000115414;ENSG00000125844;ENSG00000173821;ENSG00000138674;ENSG00000153201;ENSG00000141367;ENSG00000161011;ENSG00000167460;ENSG00000172071;ENSG00000035403;ENSG00000170759	FN1;RRBP1;RNF213;SEC31A;RANBP2;CLTC;SQSTM1;TPM4;EIF2AK3;VCL;KIF5B
47	Immune System	R-HSA-6798695	Neutrophil degranulation	47/ 620	455/ 10598	0.1032967032967	9.38553998618E-5	0.00321945848363	ENSG00000011422;ENSG00000106244;ENSG00000131473;ENSG00000109107;ENSG00000138413;ENSG00000164713;ENSG00000167996;ENSG00000137563;ENSG00000127314;ENSG00000108424;ENSG00000067225;ENSG00000035403;ENSG00000148248;ENSG00000117984;ENSG00000204386;ENSG00000196230;ENSG00000030582;ENSG00000145287;ENSG00000100504;ENSG00000106588;ENSG00000178035;ENSG00000135677;ENSG00000196549;ENSG00000153395;ENSG00000197746…	PLAUR;PDAP1;ACLY;ALDOC;IDH1;BRI3;FTH1;GGH;RAP1B;KPNB1;PKM;VCL;SURF4;CTSD;NEU1;TUBB;GRN;PLAC8;PYGL;PSMA2;IMPDH2;GNS;MME;LPCAT1;PSAP;HSPA8;TUBB4B;IGF2R;RAB5B;CMTM6;CD59;GLIPR1;NPC2;CCT8;CD63;CRISPLD2;ATP6V0C;VAT1;MLEC;ARPC5;PSMD14;PDXK;ADAM10;RAB31;HMGB1;CNN2;CTSA
52	Developmental Biology	R-HSA-422475	Axon guidance	52/ 620	523/ 10598	0.09942638623327	0.000107917198637	0.00361767881794	ENSG00000196923;ENSG00000138326;ENSG00000116251;ENSG00000167553;ENSG00000100567;ENSG00000091136;ENSG00000196557;ENSG00000101335;ENSG00000089009;ENSG00000100911;ENSG00000130429;ENSG00000184347;ENSG00000106588;ENSG00000109971;ENSG00000155366;ENSG00000265241;ENSG00000121454;ENSG00000265681;ENSG00000123416;ENSG00000137872;ENSG00000070087;ENSG00000154229;ENSG00000185088;ENSG00000147604;ENSG00000004399…	PDLIM7;RPS24;RPL22;TUBA1C;PSMA3;LAMB1;CACNA1H;MYL9;RPL6;PSME2;ARPC1B;SLIT3;PSMA2;HSPA8;RHOC;RBM8A;LHX4;RPL17;TUBA1B;SEMA6D;PFN2;PRKCA;RPS27L;RPL7;PLXND1;TIAM1;DLG1;CLTC;ENAH;ZSWIM8;MYL12B;TRIO;PFN1;RPS27A;CFL1;EPHA2;NRP2;SPTB;TUBB4B;ACTR3;PSMC6;ACTG1;MYL6;MYL12A;ARPC5;PSMD14;ADAM10;CLTA;TUBA4A;EPHA4;ACTB;COL5A2
33	Extracellular matrix organization	R-HSA-1474244	Extracellular matrix organization	33/ 620	285/ 10598	0.11578947368421	0.000129099386891	0.00423159101475	ENSG00000060718;ENSG00000162512;ENSG00000122884;ENSG00000175899;ENSG00000139329;ENSG00000145681;ENSG00000091136;ENSG00000113140;ENSG00000117984;ENSG00000196739;ENSG00000157227;ENSG00000154736;ENSG00000204262;ENSG00000154734;ENSG00000111799;ENSG00000072110;ENSG00000125378;ENSG00000146197;ENSG00000142798;ENSG00000106366;ENSG00000154229;ENSG00000115414;ENSG00000092969;ENSG00000138131;ENSG00000204580…	COL11A1;SDC3;P4HA1;A2M;LUM;HAPLN1;LAMB1;SPARC;CTSD;COL27A1;MMP14;ADAMTS5;COL5A2;ADAMTS1;COL12A1;ACTN1;BMP4;SCUBE3;HSPG2;SERPINE1;PRKCA;FN1;TGFB2;LOXL4;DDR1;ITGB5;FBN1;ADAM10;SDC4;ITGB4;THBS1;COL1A1;IBSP
5	Vesicle-mediated transport	R-HSA-196025	Formation of annular gap junctions	5/ 620	10/ 10598	0.5	0.000132815691248	0.00425876401283	ENSG00000141367;ENSG00000184009;ENSG00000152661;ENSG00000075624;ENSG00000122705	CLTC;ACTG1;GJA1;ACTB;CLTA
9	Signal Transduction	R-HSA-9696264	RND3 GTPase cycle	9/ 620	36/ 10598	0.25	0.000171147734821	0.00537112572045	ENSG00000010322;ENSG00000142627;ENSG00000105974;ENSG00000073921;ENSG00000115963;ENSG00000147274;ENSG00000100852;ENSG00000178252;ENSG00000163629	NISCH;EPHA2;CAV1;PICALM;RND3;RBMX;ARHGAP5;WDR6;PTPN13
6	Cell-Cell communication	R-HSA-446353	Cell-extracellular matrix interactions	6/ 620	16/ 10598	0.375	0.000188943871705	0.00580608772427	ENSG00000196924;ENSG00000128591;ENSG00000184009;ENSG00000075624;ENSG00000073712;ENSG00000072110	FLNA;FLNC;ACTG1;ACTB;FERMT2;ACTN1
16	Metabolism of proteins	R-HSA-8957275	Post-translational protein phosphorylation	16/ 620	101/ 10598	0.15841584158416	0.000236228785812	0.00696874918144	ENSG00000115414;ENSG00000125378;ENSG00000070404;ENSG00000128595;ENSG00000141753;ENSG00000142871;ENSG00000163975;ENSG00000115461;ENSG00000181195;ENSG00000184371;ENSG00000150687;ENSG00000091136;ENSG00000166147;ENSG00000071073;ENSG00000137845;ENSG00000163430	FN1;BMP4;FSTL3;CALU;IGFBP4;CCN1;MELTF;IGFBP5;PENK;CSF1;PRSS23;LAMB1;FBN1;MGAT4A;ADAM10;FSTL1
5	Vesicle-mediated transport	R-HSA-190873	Gap junction degradation	5/ 620	11/ 10598	0.45454545454545	0.000231797526483	0.00697757860331	ENSG00000141367;ENSG00000184009;ENSG00000152661;ENSG00000075624;ENSG00000122705	CLTC;ACTG1;GJA1;ACTB;CLTA
17	Immune System	R-HSA-2132295	MHC class II antigen presentation	17/ 620	112/ 10598	0.15178571428571	0.000258665490857	0.00748101174538	ENSG00000117984;ENSG00000121621;ENSG00000122705;ENSG00000138674;ENSG00000188229;ENSG00000113615;ENSG00000150961;ENSG00000176986;ENSG00000167553;ENSG00000138778;ENSG00000141367;ENSG00000123416;ENSG00000116489;ENSG00000064601;ENSG00000170759;ENSG00000127824;ENSG00000198898	CTSD;KIF18A;CLTA;SEC31A;TUBB4B;SEC24A;SEC24D;SEC24C;TUBA1C;CENPE;CLTC;TUBA1B;CAPZA1;CTSA;KIF5B;TUBA4A;CAPZA2
59	Hemostasis	R-HSA-109582	Hemostasis	59/ 620	639/ 10598	0.092331768388106	0.000284827605758	0.0080792445864	ENSG00000103257;ENSG00000196924;ENSG00000011422;ENSG00000197747;ENSG00000092068;ENSG00000154188;ENSG00000181104;ENSG00000162512;ENSG00000197063;ENSG00000127314;ENSG00000115414;ENSG00000113140;ENSG00000035403;ENSG00000130402;ENSG00000108518;ENSG00000178726;ENSG00000123416;ENSG00000170759;ENSG00000128595;ENSG00000205542;ENSG00000196591;ENSG00000121621;ENSG00000013016;ENSG00000072110;ENSG00000100605…	SLC7A5;FLNA;PLAUR;S100A10;SLC7A8;ANGPT1;F2R;SDC3;MAFG;RAP1B;FN1;SPARC;VCL;ACTN4;PFN1;THBD;TUBA1B;KIF5B;CALU;TMSB4X;HDAC2;KIF18A;EHD3;ACTN1;ITPK1;CXADR;SDC4;SERPINE1;PRKCA;H3-3A;PSAP;SLC8A1;GTPBP2;A2M;MAGED2;GNAI3;TUBB4B;TGFB2;SERPINE2;KCNMA1;PDE5A;SH2B2;GNG10;SELENOP;TUBA1C;DGKH;CAPZA2;CD63;CAV1;SLC3A2;SLC7A11;CENPE;THBS1;TAGLN2;CAPZA1;COL1A1;TUBA4A;ACTB;CFL1
19	Vesicle-mediated transport	R-HSA-8856828	Clathrin-mediated endocytosis	19/ 620	135/ 10598	0.14074074074074	0.000313346797135	0.00872050048632	ENSG00000168685;ENSG00000073921;ENSG00000178996;ENSG00000109971;ENSG00000141367;ENSG00000130164;ENSG00000003056;ENSG00000166200;ENSG00000197081;ENSG00000111540;ENSG00000184009;ENSG00000101199;ENSG00000078269;ENSG00000143947;ENSG00000162704;ENSG00000115091;ENSG00000075624;ENSG00000122705;ENSG00000124333	IL7R;PICALM;SNX18;HSPA8;CLTC;LDLR;M6PR;COPS2;IGF2R;RAB5B;ACTG1;ARFGAP1;SYNJ2;RPS27A;ARPC5;ACTR3;ACTB;CLTA;VAMP7
10	Vesicle-mediated transport	R-HSA-190828	Gap junction trafficking	10/ 620	48/ 10598	0.20833333333333	0.000377387975002	0.0103082826505	ENSG00000122705;ENSG00000188229;ENSG00000167553;ENSG00000184009;ENSG00000141367;ENSG00000123416;ENSG00000152661;ENSG00000127824;ENSG00000165474;ENSG00000075624	CLTA;TUBB4B;TUBA1C;ACTG1;CLTC;TUBA1B;GJA1;TUBA4A;GJB2;ACTB
12	Immune System	R-HSA-1169408	ISG15 antiviral mechanism	12/ 620	66/ 10598	0.18181818181818	0.000386462873937	0.0103642316192	ENSG00000111581;ENSG00000069869;ENSG00000153201;ENSG00000151247;ENSG00000132182;ENSG00000163002;ENSG00000161960;ENSG00000143947;ENSG00000177889;ENSG00000121060;ENSG00000108424;ENSG00000058804	NUP107;NEDD4;RANBP2;EIF4E;NUP210;NUP35;EIF4A1;RPS27A;UBE2N;TRIM25;KPNB1;NDC1
6	Transport of small molecules	R-HSA-8964038	LDL clearance	6/ 620	18/ 10598	0.33333333333333	0.000396021903661	0.0104309340696	ENSG00000107798;ENSG00000141367;ENSG00000130164;ENSG00000119655;ENSG00000141458;ENSG00000122705	LIPA;CLTC;LDLR;NPC2;NPC1;CLTA
22	Metabolism of proteins	R-HSA-948021	Transport to the Golgi and subsequent modification	22/ 620	172/ 10598	0.12790697674419	0.000433561563973	0.0110259190838	ENSG00000138674;ENSG00000122218;ENSG00000167553;ENSG00000101199;ENSG00000167110;ENSG00000123416;ENSG00000113615;ENSG00000105438;ENSG00000133103;ENSG00000136240;ENSG00000117643;ENSG00000188229;ENSG00000150961;ENSG00000176986;ENSG00000181789;ENSG00000198898;ENSG00000070182;ENSG00000127824;ENSG00000158470;ENSG00000116489;ENSG00000085063;ENSG00000071073	SEC31A;COPA;TUBA1C;ARFGAP1;GOLGA2;TUBA1B;SEC24A;KDELR1;COG6;KDELR2;MAN1C1;TUBB4B;SEC24D;SEC24C;COPG1;CAPZA2;SPTB;TUBA4A;B4GALT5;CAPZA1;CD59;MGAT4A
14	Metabolism of proteins	R-HSA-390466	Chaperonin-mediated protein folding	14/ 620	86/ 10598	0.16279069767442	0.000429087943018	0.0111035915079	ENSG00000150753;ENSG00000155959;ENSG00000175305;ENSG00000188229;ENSG00000135624;ENSG00000167553;ENSG00000146731;ENSG00000120438;ENSG00000123416;ENSG00000242616;ENSG00000163468;ENSG00000156261;ENSG00000127824;ENSG00000075624	CCT5;VBP1;CCNE2;TUBB4B;CCT7;TUBA1C;CCT6A;TCP1;TUBA1B;GNG10;CCT3;CCT8;TUBA4A;ACTB
8	Disease	R-HSA-177243	Interactions of Rev with host cellular proteins	8/ 620	33/ 10598	0.24242424242424	0.000493484318904	0.0117401511352	ENSG00000108424;ENSG00000153201;ENSG00000132182;ENSG00000163002;ENSG00000058804;ENSG00000099901;ENSG00000132341;ENSG00000111581	KPNB1;RANBP2;NUP210;NUP35;NDC1;RANBP1;RAN;NUP107
14	Cell Cycle	R-HSA-141424	Amplification of signal from the kinetochores	14/ 620	87/ 10598	0.16091954022989	0.000484515843704	0.0119110144911	ENSG00000153207;ENSG00000138778;ENSG00000174442;ENSG00000153201;ENSG00000121621;ENSG00000151725;ENSG00000123219;ENSG00000164109;ENSG00000040275;ENSG00000137812;ENSG00000163535;ENSG00000111581;ENSG00000143228;ENSG00000122952	AHCTF1;CENPE;ZWILCH;RANBP2;KIF18A;CENPU;CENPK;MAD2L1;SPDL1;KNL1;SGO2;NUP107;NUF2;ZWINT
14	Cell Cycle	R-HSA-141444	Amplification of signal from unattached kinetochores via a MAD2 inhibitory signal	14/ 620	87/ 10598	0.16091954022989	0.000484515843704	0.0119110144911	ENSG00000153207;ENSG00000138778;ENSG00000174442;ENSG00000153201;ENSG00000121621;ENSG00000151725;ENSG00000123219;ENSG00000164109;ENSG00000040275;ENSG00000137812;ENSG00000163535;ENSG00000111581;ENSG00000143228;ENSG00000122952	AHCTF1;CENPE;ZWILCH;RANBP2;KIF18A;CENPU;CENPK;MAD2L1;SPDL1;KNL1;SGO2;NUP107;NUF2;ZWINT
15	Metabolism of proteins	R-HSA-6807878	COPI-mediated anterograde transport	15/ 620	97/ 10598	0.15463917525773	0.000478798189114	0.0119699547279	ENSG00000167110;ENSG00000070182;ENSG00000101199;ENSG00000188229;ENSG00000127824;ENSG00000105438;ENSG00000167553;ENSG00000122218;ENSG00000123416;ENSG00000116489;ENSG00000085063;ENSG00000181789;ENSG00000133103;ENSG00000136240;ENSG00000198898	GOLGA2;SPTB;ARFGAP1;TUBB4B;TUBA4A;KDELR1;TUBA1C;COPA;TUBA1B;CAPZA1;CD59;COPG1;COG6;KDELR2;CAPZA2
10	Vesicle-mediated transport	R-HSA-157858	Gap junction trafficking and regulation	10/ 620	50/ 10598	0.2	0.000533260111527	0.0124850581667	ENSG00000122705;ENSG00000188229;ENSG00000167553;ENSG00000184009;ENSG00000141367;ENSG00000123416;ENSG00000152661;ENSG00000127824;ENSG00000165474;ENSG00000075624	CLTA;TUBB4B;TUBA1C;ACTG1;CLTC;TUBA1B;GJA1;TUBA4A;GJB2;ACTB
28	Hemostasis	R-HSA-76002	Platelet activation, signaling and aggregation	28/ 620	247/ 10598	0.11336032388664	0.000578986405432	0.0133438273127	ENSG00000196924;ENSG00000158710;ENSG00000175899;ENSG00000127314;ENSG00000113140;ENSG00000035403;ENSG00000128595;ENSG00000205542;ENSG00000130402;ENSG00000072110;ENSG00000106366;ENSG00000154229;ENSG00000115414;ENSG00000092969;ENSG00000102316;ENSG00000065135;ENSG00000172432;ENSG00000197746;ENSG00000242616;ENSG00000250722;ENSG00000108518;ENSG00000102780;ENSG00000181104;ENSG00000135404;ENSG00000137801…	FLNA;TAGLN2;A2M;RAP1B;SPARC;VCL;CALU;TMSB4X;ACTN4;ACTN1;SERPINE1;PRKCA;FN1;TGFB2;MAGED2;GNAI3;GTPBP2;PSAP;GNG10;SELENOP;PFN1;DGKH;F2R;CD63;THBS1;COL1A1;TUBA4A;CFL1
10	Immune System	R-HSA-447115	Interleukin-12 family signaling	10/ 620	51/ 10598	0.19607843137255	0.000629216136811	0.0142783661815	ENSG00000100911;ENSG00000152795;ENSG00000134352;ENSG00000120438;ENSG00000064666;ENSG00000131876;ENSG00000116489;ENSG00000127314;ENSG00000124333;ENSG00000172757	PSME2;HNRNPDL;IL6ST;TCP1;CNN2;SNRPA1;CAPZA1;RAP1B;VAMP7;CFL1
19	Metabolism of proteins	R-HSA-199977	ER to Golgi Anterograde Transport	19/ 620	143/ 10598	0.13286713286713	0.000652870991468	0.0145906774608	ENSG00000167110;ENSG00000138674;ENSG00000070182;ENSG00000101199;ENSG00000122218;ENSG00000127824;ENSG00000150961;ENSG00000176986;ENSG00000105438;ENSG00000167553;ENSG00000188229;ENSG00000116489;ENSG00000123416;ENSG00000113615;ENSG00000085063;ENSG00000181789;ENSG00000133103;ENSG00000136240;ENSG00000198898	GOLGA2;SEC31A;SPTB;ARFGAP1;COPA;TUBA4A;SEC24D;SEC24C;KDELR1;TUBA1C;TUBB4B;CAPZA1;TUBA1B;SEC24A;CD59;COPG1;COG6;KDELR2;CAPZA2
6	Signal Transduction	R-HSA-9013418	RHOBTB2 GTPase cycle	6/ 620	20/ 10598	0.3	0.000747778828961	0.0164622951152	ENSG00000146731;ENSG00000135624;ENSG00000184009;ENSG00000147274;ENSG00000151239;ENSG00000072110	CCT6A;CCT7;ACTG1;RBMX;TWF1;ACTN1
5	Signal Transduction	R-HSA-5627117	RHO GTPases Activate ROCKs	5/ 620	14/ 10598	0.35714285714286	0.000866918330575	0.0177597852444	ENSG00000092841;ENSG00000101335;ENSG00000118680;ENSG00000155366;ENSG00000172757	MYL6;MYL9;MYL12B;RHOC;CFL1
5	Signal Transduction	R-HSA-5625900	RHO GTPases activate CIT	5/ 620	14/ 10598	0.35714285714286	0.000866918330575	0.0177597852444	ENSG00000092841;ENSG00000101335;ENSG00000118680;ENSG00000155366;ENSG00000118193	MYL6;MYL9;MYL12B;RHOC;KIF14
9	Immune System	R-HSA-9020591	Interleukin-12 signaling	9/ 620	44/ 10598	0.20454545454545	0.000847353489526	0.0181137158993	ENSG00000100911;ENSG00000152795;ENSG00000120438;ENSG00000064666;ENSG00000131876;ENSG00000116489;ENSG00000127314;ENSG00000124333;ENSG00000172757	PSME2;HNRNPDL;TCP1;CNN2;SNRPA1;CAPZA1;RAP1B;VAMP7;CFL1
14	Metabolism of proteins	R-HSA-391251	Protein folding	14/ 620	92/ 10598	0.15217391304348	0.000862002548561	0.0181636251304	ENSG00000150753;ENSG00000155959;ENSG00000175305;ENSG00000188229;ENSG00000135624;ENSG00000167553;ENSG00000146731;ENSG00000120438;ENSG00000123416;ENSG00000242616;ENSG00000163468;ENSG00000156261;ENSG00000127824;ENSG00000075624	CCT5;VBP1;CCNE2;TUBB4B;CCT7;TUBA1C;CCT6A;TCP1;TUBA1B;GNG10;CCT3;CCT8;TUBA4A;ACTB
14	Gene expression (Transcription)	R-HSA-8878159	Transcriptional regulation by RUNX3	14/ 620	92/ 10598	0.15217391304348	0.000862002548561	0.0181636251304	ENSG00000118523;ENSG00000100911;ENSG00000106588;ENSG00000115233;ENSG00000020633;ENSG00000100519;ENSG00000153094;ENSG00000124762;ENSG00000168214;ENSG00000081059;ENSG00000100567;ENSG00000118689;ENSG00000143947;ENSG00000135679	CCN2;PSME2;PSMA2;PSMD14;RUNX3;PSMC6;BCL2L11;CDKN1A;RBPJ;TCF7;PSMA3;FOXO3;RPS27A;MDM2
8	Transport of small molecules	R-HSA-8964043	Plasma lipoprotein clearance	8/ 620	36/ 10598	0.22222222222222	0.000920781986545	0.0183534247318	ENSG00000107798;ENSG00000115677;ENSG00000141367;ENSG00000130164;ENSG00000119655;ENSG00000141458;ENSG00000122705;ENSG00000143947	LIPA;HDLBP;CLTC;LDLR;NPC2;NPC1;CLTA;RPS27A
8	Immune System	R-HSA-8950505	Gene and protein expression by JAK-STAT signaling after Interleukin-12 stimulation	8/ 620	36/ 10598	0.22222222222222	0.000920781986545	0.0183534247318	ENSG00000100911;ENSG00000152795;ENSG00000120438;ENSG00000131876;ENSG00000116489;ENSG00000127314;ENSG00000064666;ENSG00000172757	PSME2;HNRNPDL;TCP1;SNRPA1;CAPZA1;RAP1B;CNN2;CFL1
107	Metabolism of proteins	R-HSA-597592	Post-translational protein modification	107/ 620	1370/ 10598	0.078102189781022	0.000847219403665	0.0183771855942	ENSG00000164934;ENSG00000102595;ENSG00000166200;ENSG00000175792;ENSG00000044090;ENSG00000177889;ENSG00000091136;ENSG00000108055;ENSG00000092853;ENSG00000154736;ENSG00000154734;ENSG00000122218;ENSG00000181195;ENSG00000135679;ENSG00000167110;ENSG00000188229;ENSG00000150961;ENSG00000142871;ENSG00000111581;ENSG00000070404;ENSG00000143476;ENSG00000163975;ENSG00000106392;ENSG00000119042;ENSG00000186591…	DCAF13;UGGT2;COPS2;RUVBL1;CUL7;UBE2N;LAMB1;SMC3;CLSPN;ADAMTS5;ADAMTS1;COPA;PENK;MDM2;GOLGA2;TUBB4B;SEC24D;CCN1;NUP107;FSTL3;DTL;MELTF;C1GALT1;SATB2;UBE2H;CDK1;SEC31A;SLC17A5;NUP210;GALNT17;FBXO32;RAD21;IGFBP4;RAB29;NUP35;TUBA1B;TOP2A;EIF5A;B4GALT5;MLEC;MAN1C1;H4C15;PSMD14;USP47;PARP1;COPG1;RPS27A;RNF144A;MUC5AC;TUBA4A;SQSTM1;RNF185;WDTC1;ADAM10;RAB31;NOP58;RNF152;PPARA;PSMA3;HDAC2;ALPI;MAVS;SUMO1…
53	Vesicle-mediated transport	R-HSA-199991	Membrane Trafficking	53/ 620	587/ 10598	0.090289608177172	0.00097679194847	0.0189574753157	ENSG00000121621;ENSG00000141429;ENSG00000138674;ENSG00000122218;ENSG00000166200;ENSG00000197081;ENSG00000167553;ENSG00000101199;ENSG00000167996;ENSG00000115091;ENSG00000165699;ENSG00000117643;ENSG00000148248;ENSG00000138778;ENSG00000182827;ENSG00000123416;ENSG00000073921;ENSG00000113615;ENSG00000135677;ENSG00000105438;ENSG00000170759;ENSG00000003056;ENSG00000136240;ENSG00000167110;ENSG00000178996…	KIF18A;GALNT1;SEC31A;COPA;COPS2;IGF2R;TUBA1C;ARFGAP1;FTH1;ACTR3;TSC1;MAN1C1;SURF4;CENPE;ACBD3;TUBA1B;PICALM;SEC24A;GNS;KDELR1;KIF5B;M6PR;KDELR2;GOLGA2;SNX18;HSPA8;CLTC;LDLR;SEC24D;SEC24C;MAP1LC3B;RAB5B;GJA1;COPG1;GJB2;RPS27A;CAPZA2;IL7R;SPTB;TUBB4B;RAB31;DENND2A;COG6;ACTG1;RALGAPA2;VAMP7;ARPC5;CAPZA1;CD59;SYNJ2;CLTA;TUBA4A;ACTB
6	Vesicle-mediated transport	R-HSA-190872	Transport of connexons to the plasma membrane	6/ 620	21/ 10598	0.28571428571429	0.000995660607684	0.0190727194329	ENSG00000188229;ENSG00000167553;ENSG00000123416;ENSG00000152661;ENSG00000127824;ENSG00000165474	TUBB4B;TUBA1C;TUBA1B;GJA1;TUBA4A;GJB2
30	Metabolism of proteins	R-HSA-446203	Asparagine N-linked glycosylation	30/ 620	281/ 10598	0.1067615658363	0.00101068084087	0.0191122338499	ENSG00000102595;ENSG00000138674;ENSG00000122218;ENSG00000119899;ENSG00000167553;ENSG00000101199;ENSG00000117643;ENSG00000204386;ENSG00000113615;ENSG00000123416;ENSG00000133103;ENSG00000136240;ENSG00000167508;ENSG00000167110;ENSG00000188229;ENSG00000150961;ENSG00000176986;ENSG00000105438;ENSG00000181789;ENSG00000143947;ENSG00000198898;ENSG00000070182;ENSG00000127824;ENSG00000158470;ENSG00000138942…	UGGT2;SEC31A;COPA;SLC17A5;TUBA1C;ARFGAP1;MAN1C1;NEU1;SEC24A;TUBA1B;COG6;KDELR2;MVD;GOLGA2;TUBB4B;SEC24D;SEC24C;KDELR1;COPG1;RPS27A;CAPZA2;SPTB;TUBA4A;B4GALT5;RNF185;MLEC;CAPZA1;CD59;MGAT4A;CTSA
29	Disease	R-HSA-9694516	SARS-CoV-2 Infection	29/ 620	269/ 10598	0.10780669144981	0.00104620239019	0.0195335256396	ENSG00000162512;ENSG00000170581;ENSG00000138326;ENSG00000132182;ENSG00000177889;ENSG00000167088;ENSG00000141429;ENSG00000152661;ENSG00000182004;ENSG00000113615;ENSG00000163002;ENSG00000104142;ENSG00000088888;ENSG00000124145;ENSG00000185088;ENSG00000132849;ENSG00000150961;ENSG00000176986;ENSG00000140941;ENSG00000058804;ENSG00000126457;ENSG00000111581;ENSG00000143947;ENSG00000142798;ENSG00000153201…	SDC3;STAT2;RPS24;NUP210;UBE2N;SNRPD1;GALNT1;GJA1;SNRPE;SEC24A;NUP35;VPS18;MAVS;SDC4;RPS27L;PATJ;SEC24D;SEC24C;MAP1LC3B;NDC1;PRMT1;NUP107;RPS27A;HSPG2;RANBP2;CAV1;SUMO1;TRIM25;MGAT4A
12	Extracellular matrix organization	R-HSA-3000178	ECM proteoglycans	12/ 620	74/ 10598	0.16216216216216	0.00112357903412	0.0204602354978	ENSG00000115414;ENSG00000029559;ENSG00000106366;ENSG00000092969;ENSG00000139329;ENSG00000204262;ENSG00000145681;ENSG00000082781;ENSG00000091136;ENSG00000142798;ENSG00000113140;ENSG00000108821	FN1;IBSP;SERPINE1;TGFB2;LUM;COL5A2;HAPLN1;ITGB5;LAMB1;HSPG2;SPARC;COL1A1
7	Metabolism	R-HSA-499943	Interconversion of nucleotide di- and triphosphates	7/ 620	29/ 10598	0.24137931034483	0.00114139652625	0.0205312180027	ENSG00000004455;ENSG00000154027;ENSG00000171848;ENSG00000162368;ENSG00000239672;ENSG00000136810;ENSG00000167325	AK2;AK5;RRM2;CMPK1;NME1;TXN;RRM1
8	Signal Transduction	R-HSA-9696273	RND1 GTPase cycle	8/ 620	37/ 10598	0.21621621621622	0.00111559516338	0.0205687858248	ENSG00000142627;ENSG00000105974;ENSG00000147274;ENSG00000100852;ENSG00000178252;ENSG00000163629;ENSG00000118193;ENSG00000082269	EPHA2;CAV1;RBMX;ARHGAP5;WDR6;PTPN13;KIF14;FAM135A
10	Cellular responses to stimuli	R-HSA-3371497	HSP90 chaperone cycle for steroid hormone receptors (SHR) in the presence of ligand	10/ 620	56/ 10598	0.17857142857143	0.00134727612686	0.0236575272276	ENSG00000086061;ENSG00000109971;ENSG00000188229;ENSG00000004478;ENSG00000132002;ENSG00000167553;ENSG00000123416;ENSG00000116489;ENSG00000127824;ENSG00000198898	DNAJA1;HSPA8;TUBB4B;FKBP4;DNAJB1;TUBA1C;TUBA1B;CAPZA1;TUBA4A;CAPZA2
16	Cellular responses to stimuli	R-HSA-9755511	KEAP1-NFE2L2 pathway	16/ 620	118/ 10598	0.13559322033898	0.00136725624515	0.0237259171952	ENSG00000124762;ENSG00000197063;ENSG00000100911;ENSG00000151012;ENSG00000161011;ENSG00000140941;ENSG00000138413;ENSG00000172071;ENSG00000100519;ENSG00000100292;ENSG00000115233;ENSG00000100567;ENSG00000117450;ENSG00000136810;ENSG00000106588;ENSG00000143947	CDKN1A;MAFG;PSME2;SLC7A11;SQSTM1;MAP1LC3B;IDH1;EIF2AK3;PSMC6;HMOX1;PSMD14;PSMA3;PRDX1;TXN;PSMA2;RPS27A
16	Metabolism of proteins	R-HSA-381426	Regulation of Insulin-like Growth Factor (IGF) transport and uptake by Insulin-like Growth Factor Binding Proteins (IGFBPs)	16/ 620	118/ 10598	0.13559322033898	0.00136725624515	0.0237259171952	ENSG00000115414;ENSG00000070404;ENSG00000128595;ENSG00000150687;ENSG00000142871;ENSG00000163975;ENSG00000115461;ENSG00000181195;ENSG00000184371;ENSG00000125378;ENSG00000141753;ENSG00000091136;ENSG00000166147;ENSG00000071073;ENSG00000137845;ENSG00000163430	FN1;FSTL3;CALU;PRSS23;CCN1;MELTF;IGFBP5;PENK;CSF1;BMP4;IGFBP4;LAMB1;FBN1;MGAT4A;ADAM10;FSTL1
23	Cellular responses to stimuli	R-HSA-9711123	Cellular response to chemical stress	23/ 620	199/ 10598	0.11557788944724	0.00134430936703	0.023889835137	ENSG00000197063;ENSG00000100911;ENSG00000138413;ENSG00000198938;ENSG00000186951;ENSG00000165672;ENSG00000100567;ENSG00000124762;ENSG00000198804;ENSG00000106588;ENSG00000172115;ENSG00000172071;ENSG00000117450;ENSG00000140941;ENSG00000100292;ENSG00000265972;ENSG00000177565;ENSG00000100519;ENSG00000136810;ENSG00000143947;ENSG00000161011;ENSG00000115233;ENSG00000151012	MAFG;PSME2;IDH1;MT-CO3;PPARA;PRDX3;PSMA3;CDKN1A;MT-CO1;PSMA2;CYCS;EIF2AK3;PRDX1;MAP1LC3B;HMOX1;TXNIP;TBL1XR1;PSMC6;TXN;RPS27A;SQSTM1;PSMD14;SLC7A11
62	Immune System	R-HSA-1280215	Cytokine Signaling in Immune system	62/ 620	725/ 10598	0.08551724137931	0.00145796379978	0.0244374614167	ENSG00000166888;ENSG00000162645;ENSG00000069869;ENSG00000131876;ENSG00000170581;ENSG00000196924;ENSG00000132182;ENSG00000161960;ENSG00000177889;ENSG00000112964;ENSG00000100567;ENSG00000127314;ENSG00000108424;ENSG00000164163;ENSG00000124762;ENSG00000111581;ENSG00000100911;ENSG00000106588;ENSG00000134001;ENSG00000153094;ENSG00000115594;ENSG00000163002;ENSG00000170312;ENSG00000123416;ENSG00000076201…	STAT6;GBP2;NEDD4;SNRPA1;STAT2;FLNA;NUP210;EIF4A1;UBE2N;GHR;PSMA3;RAP1B;KPNB1;ABCE1;CDKN1A;NUP107;PSME2;PSMA2;EIF2S1;BCL2L11;IL1R1;NUP35;CDK1;TUBA1B;PTPN23;IL11;ANXA1;MAVS;SUMO1;VAMP7;MAP3K14;FN1;CSF1;HSPA8;TUBB4B;VIM;PTPN13;HMOX1;IL6ST;GBP1;PSMC6;NDC1;LIF;FOXO3;HNRNPDL;RPS27A;IL7R;RANBP2;STX3;TUBA4A;SQSTM1;TNFRSF12A;HMGB1;TUBA1C;TCP1;PSMD14;CAPZA1;TRIM25;MAPK9;EIF4E;CNN2;CFL1
22	Disease	R-HSA-9705683	SARS-CoV-2-host interactions	22/ 620	188/ 10598	0.11702127659574	0.00144320669792	0.0244681595337	ENSG00000170581;ENSG00000138326;ENSG00000132182;ENSG00000177889;ENSG00000167088;ENSG00000111581;ENSG00000182004;ENSG00000113615;ENSG00000163002;ENSG00000104142;ENSG00000088888;ENSG00000185088;ENSG00000132849;ENSG00000150961;ENSG00000176986;ENSG00000140941;ENSG00000058804;ENSG00000152661;ENSG00000143947;ENSG00000105974;ENSG00000153201;ENSG00000121060	STAT2;RPS24;NUP210;UBE2N;SNRPD1;NUP107;SNRPE;SEC24A;NUP35;VPS18;MAVS;RPS27L;PATJ;SEC24D;SEC24C;MAP1LC3B;NDC1;GJA1;RPS27A;CAV1;RANBP2;TRIM25
76	Disease	R-HSA-5663205	Infectious disease	76/ 620	929/ 10598	0.081808396124865	0.00150900114792	0.0250087268897	ENSG00000130429;ENSG00000162512;ENSG00000092201;ENSG00000004478;ENSG00000074266;ENSG00000138326;ENSG00000116251;ENSG00000132182;ENSG00000100911;ENSG00000115091;ENSG00000100292;ENSG00000177889;ENSG00000100567;ENSG00000108424;ENSG00000196591;ENSG00000167088;ENSG00000141429;ENSG00000152661;ENSG00000089009;ENSG00000196230;ENSG00000170581;ENSG00000163399;ENSG00000113615;ENSG00000270647;ENSG00000175866…	ARPC1B;SDC3;SUPT16H;FKBP4;EED;RPS24;RPL22;NUP210;PSME2;ACTR3;HMOX1;UBE2N;PSMA3;KPNB1;HDAC2;SNRPD1;GALNT1;GJA1;RPL6;TUBB;STAT2;ATP1A1;SEC24A;TAF15;BAIAP2;IMPDH2;NUP35;CLTC;RPL17;TUBA1B;VPS18;NUP107;MAVS;HSPG2;H4C15;RPS27L;PATJ;RPL7;RNF213;GNAI3;SV2A;SEC24D;SEC24C;MAP1LC3B;TUBA1C;TXNIP;TBL1XR1;PSMC6;NDC1;GNG10;ENO1;TXN;RAN;RPS27A;IL1R1;SDC4;RANBP2;CAV1;PARP1;TUBB4B;MGAT4A;SNRPE;SUMO1;H4C14;ACTG1;PS…
148	Metabolism	R-HSA-1430728	Metabolism	148/ 620	2029/ 10598	0.072942336126171	0.00153810671719	0.0252078600873	ENSG00000124151;ENSG00000112033;ENSG00000180817;ENSG00000166986;ENSG00000109107;ENSG00000138413;ENSG00000060982;ENSG00000164300;ENSG00000108424;ENSG00000153904;ENSG00000136810;ENSG00000033100;ENSG00000117859;ENSG00000097021;ENSG00000135677;ENSG00000163629;ENSG00000099797;ENSG00000134824;ENSG00000135069;ENSG00000012660;ENSG00000147604;ENSG00000160285;ENSG00000003056;ENSG00000177565;ENSG00000136854…	NCOA3;PPARD;PPA1;MARS1;ALDOC;IDH1;BCAT1;SERINC5;KPNB1;DDAH1;TXN;CHPF2;OSBPL9;ACOT7;GNS;PTPN13;TECR;FADS2;PSAT1;ELOVL5;RPL7;LSS;M6PR;TBL1XR1;STXBP1;GYG2;MSMO1;SCD;CAV1;B4GALT5;SLC23A2;PSMD14;SUCLA2;SDC3;PTGDS;SMS;GNPDA1;OSBPL2;ODC1;NUP210;MT-CO3;LUM;FDFT1;NME1;CMPK1;UGCG;PKM;MT-CYB;IMPDH2;AK5;CYCS;TNFRSF21;NUP35;CYP51A1;HSPG2;PRKCA;PSAP;INSIG1;PCYT2;HSD17B7;HMMR;LDHB;HS6ST1;RPS27A;ALAS1;SLC6A8;RAN…
12	Cell Cycle	R-HSA-8852276	The role of GTSE1 in G2/M progression after G2 checkpoint	12/ 620	77/ 10598	0.15584415584416	0.00160364572113	0.0257106243333	ENSG00000170312;ENSG00000100911;ENSG00000188229;ENSG00000106588;ENSG00000167553;ENSG00000124762;ENSG00000100519;ENSG00000123416;ENSG00000115233;ENSG00000100567;ENSG00000127824;ENSG00000143947	CDK1;PSME2;TUBB4B;PSMA2;TUBA1C;CDKN1A;PSMC6;TUBA1B;PSMD14;PSMA3;TUBA4A;RPS27A
8	Metabolism of proteins	R-HSA-379724	tRNA Aminoacylation	8/ 620	39/ 10598	0.20512820512821	0.00160331809825	0.0259878482958	ENSG00000134684;ENSG00000204394;ENSG00000180817;ENSG00000166986;ENSG00000133706;ENSG00000196305;ENSG00000116120;ENSG00000113407	YARS1;VARS1;PPA1;MARS1;LARS1;IARS1;FARSB;TARS1
26	Immune System	R-HSA-913531	Interferon Signaling	26/ 620	239/ 10598	0.10878661087866	0.00163883614512	0.0259922936995	ENSG00000196924;ENSG00000162645;ENSG00000069869;ENSG00000170581;ENSG00000167553;ENSG00000161960;ENSG00000177889;ENSG00000170312;ENSG00000108424;ENSG00000164163;ENSG00000134001;ENSG00000163002;ENSG00000123416;ENSG00000088888;ENSG00000116030;ENSG00000111581;ENSG00000109971;ENSG00000188229;ENSG00000117228;ENSG00000058804;ENSG00000132182;ENSG00000143947;ENSG00000153201;ENSG00000151247;ENSG00000121060…	FLNA;GBP2;NEDD4;STAT2;TUBA1C;EIF4A1;UBE2N;CDK1;KPNB1;ABCE1;EIF2S1;NUP35;TUBA1B;MAVS;SUMO1;NUP107;HSPA8;TUBB4B;GBP1;NDC1;NUP210;RPS27A;RANBP2;EIF4E;TRIM25;TUBA4A
7	Disease	R-HSA-180746	Nuclear import of Rev protein	7/ 620	31/ 10598	0.2258064516129	0.0017367216014	0.0272517485326	ENSG00000108424;ENSG00000153201;ENSG00000132182;ENSG00000163002;ENSG00000058804;ENSG00000132341;ENSG00000111581	KPNB1;RANBP2;NUP210;NUP35;NDC1;RAN;NUP107
3	Gene expression (Transcription)	R-HSA-8952158	RUNX3 regulates BCL2L11 (BIM) transcription	3/ 620	5/ 10598	0.6	0.00182301733529	0.0277211398923	ENSG00000118689;ENSG00000020633;ENSG00000153094	FOXO3;RUNX3;BCL2L11
12	Autophagy	R-HSA-9663891	Selective autophagy	12/ 620	78/ 10598	0.15384615384615	0.0017969610729	0.0279001850792	ENSG00000094631;ENSG00000109971;ENSG00000188229;ENSG00000026025;ENSG00000161011;ENSG00000140941;ENSG00000167553;ENSG00000188554;ENSG00000177889;ENSG00000123416;ENSG00000127824;ENSG00000143947	HDAC6;HSPA8;TUBB4B;VIM;SQSTM1;MAP1LC3B;TUBA1C;NBR1;UBE2N;TUBA1B;TUBA4A;RPS27A
18	Cell Cycle	R-HSA-453279	Mitotic G1 phase and G1/S transition	18/ 620	144/ 10598	0.125	0.00182013227084	0.027965573953	ENSG00000147883;ENSG00000170312;ENSG00000101057;ENSG00000100911;ENSG00000175305;ENSG00000065328;ENSG00000112029;ENSG00000167900;ENSG00000124762;ENSG00000100519;ENSG00000131747;ENSG00000115233;ENSG00000100567;ENSG00000094804;ENSG00000097046;ENSG00000106588;ENSG00000143947;ENSG00000171848	CDKN2B;CDK1;MYBL2;PSME2;CCNE2;MCM10;FBXO5;TK1;CDKN1A;PSMC6;TOP2A;PSMD14;PSMA3;CDC6;CDC7;PSMA2;RPS27A;RRM2
60	Metabolism	R-HSA-556833	Metabolism of lipids	60/ 620	706/ 10598	0.084985835694051	0.00200946385572	0.0302444815019	ENSG00000115641;ENSG00000115159;ENSG00000143815;ENSG00000072310;ENSG00000112033;ENSG00000278540;ENSG00000012660;ENSG00000078269;ENSG00000018510;ENSG00000130703;ENSG00000169710;ENSG00000124151;ENSG00000198911;ENSG00000079459;ENSG00000113161;ENSG00000107317;ENSG00000067064;ENSG00000204386;ENSG00000134324;ENSG00000149485;ENSG00000113615;ENSG00000131473;ENSG00000146072;ENSG00000097021;ENSG00000163295…	FHL2;GPD2;LBR;SREBF1;PPARD;ACACA;ELOVL5;SYNJ2;AGPS;OSBPL2;FASN;NCOA3;SREBF2;FDFT1;HMGCR;PTGDS;IDI1;NEU1;LPIN1;FADS1;SEC24A;ACLY;TNFRSF21;ACOT7;ALPI;EBP;DHCR24;CYP51A1;LSS;PTPN13;MVK;TECR;FADS2;M6PR;PSAP;FDPS;MVD;INSIG1;UGCG;PCYT2;SQLE;SEC24D;SEC24C;HSD17B7;TBL1XR1;GLIPR1;HMGCS1;MSMO1;PIP4P1;SCD;PNPLA3;CAV1;ALAS1;LPCAT1;OSBPL9;KPNB1;PPARA;RAN;ACAT2;CTSA
13	Cellular responses to stimuli	R-HSA-9759194	Nuclear events mediated by NFE2L2	13/ 620	90/ 10598	0.14444444444444	0.00211739115495	0.0312315195355	ENSG00000197063;ENSG00000100911;ENSG00000161011;ENSG00000138413;ENSG00000100519;ENSG00000100292;ENSG00000115233;ENSG00000100567;ENSG00000117450;ENSG00000136810;ENSG00000151012;ENSG00000143947;ENSG00000106588	MAFG;PSME2;SQSTM1;IDH1;PSMC6;HMOX1;PSMD14;PSMA3;PRDX1;TXN;SLC7A11;RPS27A;PSMA2
7	Disease	R-HSA-165054	Rev-mediated nuclear export of HIV RNA	7/ 620	32/ 10598	0.21875	0.00211275240245	0.0314778767032	ENSG00000153201;ENSG00000132182;ENSG00000163002;ENSG00000058804;ENSG00000099901;ENSG00000132341;ENSG00000111581	RANBP2;NUP210;NUP35;NDC1;RANBP1;RAN;NUP107
8	Autophagy	R-HSA-9646399	Aggrephagy	8/ 620	41/ 10598	0.19512195121951	0.0022460679402	0.0324799040372	ENSG00000094631;ENSG00000188229;ENSG00000026025;ENSG00000167553;ENSG00000123416;ENSG00000177889;ENSG00000127824;ENSG00000143947	HDAC6;TUBB4B;VIM;TUBA1C;TUBA1B;UBE2N;TUBA4A;RPS27A
12	Signal Transduction	R-HSA-5687128	MAPK6/MAPK4 signaling	12/ 620	80/ 10598	0.15	0.00224111735048	0.0327291890293	ENSG00000124151;ENSG00000170312;ENSG00000122545;ENSG00000100911;ENSG00000106588;ENSG00000132002;ENSG00000100519;ENSG00000115233;ENSG00000100567;ENSG00000118689;ENSG00000143947;ENSG00000163171	NCOA3;CDK1;SEPTIN7;PSME2;PSMA2;DNAJB1;PSMC6;PSMD14;PSMA3;FOXO3;RPS27A;CDC42EP3
11	Metabolism	R-HSA-70171	Glycolysis	11/ 620	70/ 10598	0.15714285714286	0.00231588979683	0.0331644412653	ENSG00000114268;ENSG00000153201;ENSG00000113552;ENSG00000109107;ENSG00000132182;ENSG00000163002;ENSG00000123836;ENSG00000058804;ENSG00000074800;ENSG00000111581;ENSG00000067225	PFKFB4;RANBP2;GNPDA1;ALDOC;NUP210;NUP35;PFKFB2;NDC1;ENO1;NUP107;PKM
4	Cell Cycle	R-HSA-2468052	Establishment of Sister Chromatid Cohesion	4/ 620	11/ 10598	0.36363636363636	0.00274977421271	0.0389992015745	ENSG00000108055;ENSG00000146670;ENSG00000121892;ENSG00000164754	SMC3;CDCA5;PDS5A;RAD21
4	Autophagy	R-HSA-9664873	Pexophagy	4/ 620	11/ 10598	0.36363636363636	0.00274977421271	0.0389992015745	ENSG00000161011;ENSG00000188554;ENSG00000140941;ENSG00000143947	SQSTM1;NBR1;MAP1LC3B;RPS27A
14	Cell Cycle	R-HSA-69618	Mitotic Spindle Checkpoint	14/ 620	104/ 10598	0.13461538461538	0.00285472284608	0.0397237377167	ENSG00000153207;ENSG00000138778;ENSG00000174442;ENSG00000153201;ENSG00000121621;ENSG00000151725;ENSG00000123219;ENSG00000164109;ENSG00000040275;ENSG00000137812;ENSG00000163535;ENSG00000111581;ENSG00000143228;ENSG00000122952	AHCTF1;CENPE;ZWILCH;RANBP2;KIF18A;CENPU;CENPK;MAD2L1;SPDL1;KNL1;SGO2;NUP107;NUF2;ZWINT
12	Cellular responses to stimuli	R-HSA-381119	Unfolded Protein Response (UPR)	12/ 620	83/ 10598	0.14457831325301	0.00307192103943	0.0423465750763	ENSG00000070540;ENSG00000138674;ENSG00000159720;ENSG00000134001;ENSG00000166340;ENSG00000172071;ENSG00000101199;ENSG00000044090;ENSG00000157613;ENSG00000172795;ENSG00000175197;ENSG00000162772	WIPI1;SEC31A;ATP6V0D1;EIF2S1;TPP1;EIF2AK3;ARFGAP1;CUL7;CREB3L1;DCP2;DDIT3;ATF3
16	Vesicle-mediated transport	R-HSA-8856688	Golgi-to-ER retrograde transport	16/ 620	128/ 10598	0.125	0.00319192067954	0.0435933611326	ENSG00000121621;ENSG00000141429;ENSG00000170759;ENSG00000101199;ENSG00000188229;ENSG00000127824;ENSG00000105438;ENSG00000167553;ENSG00000138778;ENSG00000122218;ENSG00000123416;ENSG00000116489;ENSG00000198898;ENSG00000181789;ENSG00000136240;ENSG00000148248	KIF18A;GALNT1;KIF5B;ARFGAP1;TUBB4B;TUBA4A;KDELR1;TUBA1C;CENPE;COPA;TUBA1B;CAPZA1;CAPZA2;COPG1;KDELR2;SURF4
2	Disease	R-HSA-168275	Entry of Influenza Virion into Host Cell via Endocytosis	2/ 620	2/ 10598	1	0.00341724006071	0.0462424687115	ENSG00000141367;ENSG00000122705	CLTC;CLTA
16	Autophagy	R-HSA-1632852	Macroautophagy	16/ 620	129/ 10598	0.12403100775194	0.0034524661808	0.046294432879	ENSG00000188554;ENSG00000070540;ENSG00000094631;ENSG00000025039;ENSG00000188229;ENSG00000026025;ENSG00000161011;ENSG00000109971;ENSG00000140941;ENSG00000167553;ENSG00000123416;ENSG00000165699;ENSG00000177889;ENSG00000116954;ENSG00000127824;ENSG00000143947	NBR1;WIPI1;HDAC6;RRAGD;TUBB4B;VIM;SQSTM1;HSPA8;MAP1LC3B;TUBA1C;TUBA1B;TSC1;UBE2N;RRAGC;TUBA4A;RPS27A
18	Cellular responses to stimuli	R-HSA-9711097	Cellular response to starvation	18/ 620	153/ 10598	0.11764705882353	0.00355812615795	0.047281406153	ENSG00000147604;ENSG00000089009;ENSG00000162772;ENSG00000159720;ENSG00000025039;ENSG00000154803;ENSG00000175197;ENSG00000134001;ENSG00000113732;ENSG00000116251;ENSG00000217128;ENSG00000265681;ENSG00000138326;ENSG00000185088;ENSG00000116954;ENSG00000185883;ENSG00000052795;ENSG00000143947	RPL7;RPL6;ATF3;ATP6V0D1;RRAGD;FLCN;DDIT3;EIF2S1;ATP6V0E1;RPL22;FNIP1;RPL17;RPS24;RPS27L;RRAGC;ATP6V0C;FNIP2;RPS27A
7	Metabolism of proteins	R-HSA-6814122	Cooperation of PDCL (PhLP1) and TRiC/CCT in G-protein beta folding	7/ 620	35/ 10598	0.2	0.00362473732626	0.0477364960378	ENSG00000150753;ENSG00000135624;ENSG00000146731;ENSG00000120438;ENSG00000156261;ENSG00000242616;ENSG00000163468	CCT5;CCT7;CCT6A;TCP1;CCT8;GNG10;CCT3
7	Metabolism of proteins	R-HSA-3232142	SUMOylation of ubiquitinylation proteins	7/ 620	35/ 10598	0.2	0.00362473732626	0.0477364960378	ENSG00000116030;ENSG00000153201;ENSG00000132182;ENSG00000163002;ENSG00000058804;ENSG00000111581;ENSG00000135679	SUMO1;RANBP2;NUP210;NUP35;NDC1;NUP107;MDM2
4	Hemostasis	R-HSA-75205	Dissolution of Fibrin Clot	4/ 620	12/ 10598	0.33333333333333	0.00393550886546	0.0509199611979	ENSG00000197747;ENSG00000011422;ENSG00000135919;ENSG00000106366	S100A10;PLAUR;SERPINE2;SERPINE1
13	Vesicle-mediated transport	R-HSA-6811434	COPI-dependent Golgi-to-ER retrograde traffic	13/ 620	97/ 10598	0.1340206185567	0.00413330338774	0.0530141086689	ENSG00000121621;ENSG00000101199;ENSG00000188229;ENSG00000127824;ENSG00000105438;ENSG00000167553;ENSG00000138778;ENSG00000122218;ENSG00000123416;ENSG00000170759;ENSG00000181789;ENSG00000136240;ENSG00000148248	KIF18A;ARFGAP1;TUBB4B;TUBA4A;KDELR1;TUBA1C;CENPE;COPA;TUBA1B;KIF5B;COPG1;KDELR2;SURF4
7	Metabolism of proteins	R-HSA-390471	Association of TriC/CCT with target proteins during biosynthesis	7/ 620	36/ 10598	0.19444444444444	0.00427741620142	0.0534677025178	ENSG00000150753;ENSG00000175305;ENSG00000135624;ENSG00000146731;ENSG00000120438;ENSG00000156261;ENSG00000163468	CCT5;CCNE2;CCT7;CCT6A;TCP1;CCT8;CCT3
7	Signal Transduction	R-HSA-8875878	MET promotes cell motility	7/ 620	36/ 10598	0.19444444444444	0.00427741620142	0.0534677025178	ENSG00000060718;ENSG00000115414;ENSG00000108821;ENSG00000196739;ENSG00000204262;ENSG00000091136;ENSG00000127314	COL11A1;FN1;COL1A1;COL27A1;COL5A2;LAMB1;RAP1B
10	Gene expression (Transcription)	R-HSA-9614085	FOXO-mediated transcription	10/ 620	65/ 10598	0.15384615384615	0.00422404824351	0.0537109582688	ENSG00000072310;ENSG00000105974;ENSG00000118689;ENSG00000153094;ENSG00000265972;ENSG00000124762;ENSG00000156804;ENSG00000136810;ENSG00000175197;ENSG00000196591	SREBF1;CAV1;FOXO3;BCL2L11;TXNIP;CDKN1A;FBXO32;TXN;DDIT3;HDAC2
10	Metabolism of proteins	R-HSA-4551638	SUMOylation of chromatin organization proteins	10/ 620	65/ 10598	0.15384615384615	0.00422404824351	0.0537109582688	ENSG00000116030;ENSG00000153201;ENSG00000119042;ENSG00000270276;ENSG00000132182;ENSG00000163002;ENSG00000058804;ENSG00000270882;ENSG00000111581;ENSG00000196591	SUMO1;RANBP2;SATB2;H4C15;NUP210;NUP35;NDC1;H4C14;NUP107;HDAC2
57	Metabolism of RNA	R-HSA-8953854	Metabolism of RNA	57/ 620	688/ 10598	0.082848837209302	0.00449286750287	0.0552248297227	ENSG00000164934;ENSG00000058804;ENSG00000100911;ENSG00000055044;ENSG00000137168;ENSG00000138326;ENSG00000163714;ENSG00000132182;ENSG00000083312;ENSG00000109606;ENSG00000153187;ENSG00000131876;ENSG00000172795;ENSG00000100567;ENSG00000198860;ENSG00000167088;ENSG00000122068;ENSG00000089009;ENSG00000111581;ENSG00000115368;ENSG00000182004;ENSG00000189266;ENSG00000106588;ENSG00000130935;ENSG00000265681…	DCAF13;NDC1;PSME2;NOP58;PPIL1;RPS24;U2SURP;NUP210;TNPO1;DHX15;HNRNPU;SNRPA1;DCP2;PSMA3;TSEN15;SNRPD1;FYTTD1;RPL6;NUP107;WDR75;SNRPE;PNRC2;PSMA2;NOL11;RPL17;NUP35;RBM8A;RBMX;RTRAF;PRKCA;RPS27L;WBP4;RPL7;PRPF40A;HSPA8;SF3B6;HNRNPR;PSMC6;LTV1;RPL22;SRSF3;NCL;RPS27A;MT-RNR2;WDR3;BOP1;RANBP2;DDX46;EIF4E;HBS1L;DKC1;EIF4A1;PSMD14;HNRNPH1;RAN;SRSF1;LSM3
8	Cell Cycle	R-HSA-2980766	Nuclear Envelope Breakdown	8/ 620	46/ 10598	0.17391304347826	0.00474380815397	0.057353418255	ENSG00000134324;ENSG00000170312;ENSG00000153201;ENSG00000132182;ENSG00000163002;ENSG00000058804;ENSG00000111581;ENSG00000154229	LPIN1;CDK1;RANBP2;NUP210;NUP35;NDC1;NUP107;PRKCA
10	Immune System	R-HSA-9833482	PKR-mediated signaling	10/ 620	66/ 10598	0.15151515151515	0.00472467875354	0.057594224475	ENSG00000170312;ENSG00000109971;ENSG00000188229;ENSG00000134001;ENSG00000167553;ENSG00000123416;ENSG00000088888;ENSG00000116030;ENSG00000127824;ENSG00000121060	CDK1;HSPA8;TUBB4B;EIF2S1;TUBA1C;TUBA1B;MAVS;SUMO1;TUBA4A;TRIM25
15	Disease	R-HSA-162909	Host Interactions of HIV factors	15/ 620	122/ 10598	0.12295081967213	0.00494864537617	0.0593435116248	ENSG00000108424;ENSG00000058804;ENSG00000100911;ENSG00000153201;ENSG00000106588;ENSG00000132182;ENSG00000163002;ENSG00000100519;ENSG00000164985;ENSG00000115233;ENSG00000099901;ENSG00000100567;ENSG00000132341;ENSG00000111581;ENSG00000143947	KPNB1;NDC1;PSME2;RANBP2;PSMA2;NUP210;NUP35;PSMC6;PSIP1;PSMD14;RANBP1;PSMA3;RAN;NUP107;RPS27A
5	Hemostasis	R-HSA-210991	Basigin interactions	5/ 620	20/ 10598	0.25	0.00501134542283	0.059610762086	ENSG00000168003;ENSG00000151012;ENSG00000105974;ENSG00000103257;ENSG00000092068	SLC3A2;SLC7A11;CAV1;SLC7A5;SLC7A8
5	Signal Transduction	R-HSA-9013422	RHOBTB1 GTPase cycle	5/ 620	20/ 10598	0.25	0.00501134542283	0.059610762086	ENSG00000135624;ENSG00000138735;ENSG00000166200;ENSG00000147274;ENSG00000026025	CCT7;PDE5A;COPS2;RBMX;VIM
5	Vesicle-mediated transport	R-HSA-190840	Microtubule-dependent trafficking of connexons from Golgi to the plasma membrane	5/ 620	20/ 10598	0.25	0.00501134542283	0.059610762086	ENSG00000188229;ENSG00000152661;ENSG00000123416;ENSG00000127824;ENSG00000167553	TUBB4B;GJA1;TUBA1B;TUBA4A;TUBA1C
8	Developmental Biology	R-HSA-3928665	EPH-ephrin mediated repulsion of cells	8/ 620	47/ 10598	0.17021276595745	0.00543125099827	0.0625866814254	ENSG00000142627;ENSG00000156299;ENSG00000141367;ENSG00000184009;ENSG00000137845;ENSG00000122705;ENSG00000116106;ENSG00000075624	EPHA2;TIAM1;CLTC;ACTG1;ADAM10;CLTA;EPHA4;ACTB
56	Vesicle-mediated transport	R-HSA-5653656	Vesicle-mediated transport	56/ 620	680/ 10598	0.082352941176471	0.00548064508979	0.0626662907554	ENSG00000121621;ENSG00000120694;ENSG00000138674;ENSG00000122218;ENSG00000166200;ENSG00000197081;ENSG00000167553;ENSG00000101199;ENSG00000167996;ENSG00000115091;ENSG00000165699;ENSG00000117643;ENSG00000113140;ENSG00000138778;ENSG00000148248;ENSG00000141429;ENSG00000182827;ENSG00000123416;ENSG00000073921;ENSG00000113615;ENSG00000135677;ENSG00000105438;ENSG00000170759;ENSG00000003056;ENSG00000136240…	KIF18A;HSPH1;SEC31A;COPA;COPS2;IGF2R;TUBA1C;ARFGAP1;FTH1;ACTR3;TSC1;MAN1C1;SPARC;CENPE;SURF4;GALNT1;ACBD3;TUBA1B;PICALM;SEC24A;GNS;KDELR1;KIF5B;M6PR;KDELR2;GOLGA2;SNX18;HSPA8;CLTC;LDLR;SEC24D;SEC24C;MAP1LC3B;RAB5B;GJA1;COPG1;GJB2;RPS27A;CAPZA2;IL7R;SPTB;TUBB4B;TUBA4A;DENND2A;COG6;ACTG1;RALGAPA2;VAMP7;ARPC5;CAPZA1;CD59;SYNJ2;COL1A1;CLTA;RAB31;ACTB
17	Disease	R-HSA-168255	Influenza Infection	17/ 620	147/ 10598	0.1156462585034	0.00540713431133	0.0627993945608	ENSG00000147604;ENSG00000111581;ENSG00000089009;ENSG00000153201;ENSG00000141367;ENSG00000138326;ENSG00000116251;ENSG00000132182;ENSG00000163002;ENSG00000143799;ENSG00000265681;ENSG00000058804;ENSG00000185088;ENSG00000122705;ENSG00000132341;ENSG00000108424;ENSG00000143947	RPL7;NUP107;RPL6;RANBP2;CLTC;RPS24;RPL22;NUP210;NUP35;PARP1;RPL17;NDC1;RPS27L;CLTA;RAN;KPNB1;RPS27A
10	Vesicle-mediated transport	R-HSA-199992	trans-Golgi Network Vesicle Budding	10/ 620	68/ 10598	0.14705882352941	0.00586508430984	0.0645596966941	ENSG00000182827;ENSG00000073921;ENSG00000109971;ENSG00000141367;ENSG00000003056;ENSG00000197081;ENSG00000135677;ENSG00000167996;ENSG00000122705;ENSG00000124333	ACBD3;PICALM;HSPA8;CLTC;M6PR;IGF2R;GNS;FTH1;CLTA;VAMP7
61	Disease	R-HSA-9824446	Viral Infection Pathways	61/ 620	756/ 10598	0.080687830687831	0.00594673427926	0.0649735782363	ENSG00000162512;ENSG00000092201;ENSG00000004478;ENSG00000074266;ENSG00000138326;ENSG00000116251;ENSG00000132182;ENSG00000100911;ENSG00000177889;ENSG00000100567;ENSG00000108424;ENSG00000196591;ENSG00000167088;ENSG00000141429;ENSG00000111581;ENSG00000089009;ENSG00000196230;ENSG00000170581;ENSG00000163399;ENSG00000113615;ENSG00000270647;ENSG00000178035;ENSG00000163002;ENSG00000188229;ENSG00000265681…	SDC3;SUPT16H;FKBP4;EED;RPS24;RPL22;NUP210;PSME2;UBE2N;PSMA3;KPNB1;HDAC2;SNRPD1;GALNT1;NUP107;RPL6;TUBB;STAT2;ATP1A1;SEC24A;TAF15;IMPDH2;NUP35;TUBB4B;RPL17;TUBA1B;VPS18;MAVS;HSPG2;SEC24D;RPS27L;PATJ;RPL7;CLTC;H4C15;SEC24C;MAP1LC3B;TBL1XR1;PSMC6;NDC1;PRMT1;GJA1;RAN;RPS27A;IL1R1;SDC4;RANBP2;CAV1;PARP1;MGAT4A;SNRPE;SUMO1;H4C14;TUBA1C;PSIP1;PSMD14;RANBP1;TRIM25;CLTA;TUBA4A;PSMA2
12	Cellular responses to stimuli	R-HSA-3371556	Cellular response to heat stress	12/ 620	90/ 10598	0.13333333333333	0.00599485519304	0.065017730954	ENSG00000120694;ENSG00000112208;ENSG00000094631;ENSG00000153201;ENSG00000109971;ENSG00000151929;ENSG00000004478;ENSG00000132002;ENSG00000132182;ENSG00000163002;ENSG00000058804;ENSG00000111581	HSPH1;BAG2;HDAC6;RANBP2;HSPA8;BAG3;FKBP4;DNAJB1;NUP210;NUP35;NDC1;NUP107
6	Disease	R-HSA-168333	NEP/NS2 Interacts with the Cellular Export Machinery	6/ 620	29/ 10598	0.20689655172414	0.00584751503868	0.0653415506216	ENSG00000153201;ENSG00000132182;ENSG00000163002;ENSG00000058804;ENSG00000132341;ENSG00000111581	RANBP2;NUP210;NUP35;NDC1;RAN;NUP107
6	Signal Transduction	R-HSA-8874081	MET activates PTK2 signaling	6/ 620	29/ 10598	0.20689655172414	0.00584751503868	0.0653415506216	ENSG00000060718;ENSG00000115414;ENSG00000196739;ENSG00000204262;ENSG00000091136;ENSG00000108821	COL11A1;FN1;COL27A1;COL5A2;LAMB1;COL1A1
7	Developmental Biology	R-HSA-3928662	EPHB-mediated forward signaling	7/ 620	38/ 10598	0.18421052631579	0.00584461417393	0.065807678676	ENSG00000156299;ENSG00000115091;ENSG00000184009;ENSG00000130429;ENSG00000162704;ENSG00000075624;ENSG00000172757	TIAM1;ACTR3;ACTG1;ARPC1B;ARPC5;ACTB;CFL1
3	Metabolism	R-HSA-2046105	Linoleic acid (LA) metabolism	3/ 620	7/ 10598	0.42857142857143	0.00583936630731	0.0662543484868	ENSG00000012660;ENSG00000134824;ENSG00000149485	ELOVL5;FADS2;FADS1
8	Developmental Biology	R-HSA-437239	Recycling pathway of L1	8/ 620	48/ 10598	0.16666666666667	0.00619214389518	0.0666672426671	ENSG00000188229;ENSG00000167553;ENSG00000184009;ENSG00000141367;ENSG00000123416;ENSG00000122705;ENSG00000127824;ENSG00000075624	TUBB4B;TUBA1C;ACTG1;CLTC;TUBA1B;CLTA;TUBA4A;ACTB
120	Disease	R-HSA-1643685	Disease	120/ 620	1661/ 10598	0.072245635159542	0.00646532655489	0.0691040338294	ENSG00000138413;ENSG00000074266;ENSG00000177889;ENSG00000121060;ENSG00000108424;ENSG00000111581;ENSG00000163399;ENSG00000154736;ENSG00000175866;ENSG00000154734;ENSG00000135677;ENSG00000104142;ENSG00000117450;ENSG00000124145;ENSG00000135679;ENSG00000147604;ENSG00000167110;ENSG00000065135;ENSG00000175305;ENSG00000159164;ENSG00000150961;ENSG00000140941;ENSG00000177565;ENSG00000056998;ENSG00000136810…	IDH1;EED;UBE2N;TRIM25;KPNB1;NUP107;ATP1A1;ADAMTS5;BAIAP2;ADAMTS1;GNS;VPS18;PRDX1;SDC4;MDM2;RPL7;GOLGA2;GNAI3;CCNE2;SV2A;SEC24D;MAP1LC3B;TBL1XR1;GYG2;TXN;FGFR3;CAV1;ACTG1;RBPJ;C1GALT1;ARPC5;PSMD14;MPRIP;SDC3;SEC31A;FKBP4;RFC3;SLC17A5;NUP210;LUM;IMPDH2;HDAC2;NUP35;RPL17;TUBA1B;HSPG2;H4C15;PARP1;PSIP1;IL1R1;RPS27A;RRBP1;MUC5AC;TUBA4A;SQSTM1;RAD51AP1;RNF185;RFC4;RAN;CLTA;PRMT1;RPL22;TUBA1C;PSMA3;RAP1…
26	Metabolism of RNA	R-HSA-72203	Processing of Capped Intron-Containing Pre-mRNA	26/ 620	266/ 10598	0.097744360902256	0.00695989476319	0.0728074097568	ENSG00000137168;ENSG00000163714;ENSG00000132182;ENSG00000109606;ENSG00000153187;ENSG00000131876;ENSG00000167088;ENSG00000122068;ENSG00000182004;ENSG00000163002;ENSG00000265241;ENSG00000120688;ENSG00000196504;ENSG00000109971;ENSG00000115128;ENSG00000125944;ENSG00000058804;ENSG00000112081;ENSG00000111581;ENSG00000153201;ENSG00000145833;ENSG00000151247;ENSG00000147274;ENSG00000169045;ENSG00000136450…	PPIL1;U2SURP;NUP210;DHX15;HNRNPU;SNRPA1;SNRPD1;FYTTD1;SNRPE;NUP35;RBM8A;WBP4;PRPF40A;HSPA8;SF3B6;HNRNPR;NDC1;SRSF3;NUP107;RANBP2;DDX46;EIF4E;RBMX;HNRNPH1;SRSF1;LSM3
6	Disease	R-HSA-168274	Export of Viral Ribonucleoproteins from Nucleus	6/ 620	30/ 10598	0.2	0.00695569485187	0.0738104309821	ENSG00000153201;ENSG00000132182;ENSG00000163002;ENSG00000058804;ENSG00000132341;ENSG00000111581	RANBP2;NUP210;NUP35;NDC1;RAN;NUP107
6	Disease	R-HSA-168271	Transport of Ribonucleoproteins into the Host Nucleus	6/ 620	30/ 10598	0.2	0.00695569485187	0.0738104309821	ENSG00000108424;ENSG00000153201;ENSG00000132182;ENSG00000163002;ENSG00000058804;ENSG00000111581	KPNB1;RANBP2;NUP210;NUP35;NDC1;NUP107
11	Signal Transduction	R-HSA-9013423	RAC3 GTPase cycle	11/ 620	81/ 10598	0.1358024691358	0.00726857883877	0.0755010830084	ENSG00000142627;ENSG00000143815;ENSG00000164040;ENSG00000105974;ENSG00000156299;ENSG00000175866;ENSG00000100852;ENSG00000038382;ENSG00000139211;ENSG00000139734;ENSG00000073712	EPHA2;LBR;PGRMC2;CAV1;TIAM1;BAIAP2;ARHGAP5;TRIO;AMIGO2;DIAPH3;FERMT2
5	Organelle biogenesis and maintenance	R-HSA-5620922	BBSome-mediated cargo-targeting to cilium	5/ 620	22/ 10598	0.22727272727273	0.00772628454841	0.0791407618674	ENSG00000163468;ENSG00000156261;ENSG00000128602;ENSG00000120438;ENSG00000150753	CCT3;CCT8;SMO;TCP1;CCT5
15	Cell Cycle	R-HSA-69206	G1/S Transition	15/ 620	128/ 10598	0.1171875	0.00770086513946	0.0794320005644	ENSG00000170312;ENSG00000100911;ENSG00000175305;ENSG00000065328;ENSG00000112029;ENSG00000167900;ENSG00000124762;ENSG00000100519;ENSG00000115233;ENSG00000100567;ENSG00000094804;ENSG00000097046;ENSG00000106588;ENSG00000143947;ENSG00000171848	CDK1;PSME2;CCNE2;MCM10;FBXO5;TK1;CDKN1A;PSMC6;PSMD14;PSMA3;CDC6;CDC7;PSMA2;RPS27A;RRM2
10	Cellular responses to stimuli	R-HSA-3371453	Regulation of HSF1-mediated heat shock response	10/ 620	71/ 10598	0.14084507042254	0.00796518279176	0.0810251352955	ENSG00000120694;ENSG00000112208;ENSG00000153201;ENSG00000109971;ENSG00000151929;ENSG00000132002;ENSG00000132182;ENSG00000163002;ENSG00000058804;ENSG00000111581	HSPH1;BAG2;RANBP2;HSPA8;BAG3;DNAJB1;NUP210;NUP35;NDC1;NUP107
6	Signal Transduction	R-HSA-5626467	RHO GTPases activate IQGAPs	6/ 620	31/ 10598	0.19354838709677	0.0082082484321	0.0823616764445	ENSG00000188229;ENSG00000167553;ENSG00000184009;ENSG00000123416;ENSG00000127824;ENSG00000075624	TUBB4B;TUBA1C;ACTG1;TUBA1B;TUBA4A;ACTB
20	Vesicle-mediated transport	R-HSA-6811442	Intra-Golgi and retrograde Golgi-to-ER traffic	20/ 620	191/ 10598	0.10471204188482	0.00817363362168	0.0825760930957	ENSG00000121621;ENSG00000141429;ENSG00000117643;ENSG00000123416;ENSG00000170759;ENSG00000101199;ENSG00000188229;ENSG00000127824;ENSG00000003056;ENSG00000197081;ENSG00000167553;ENSG00000138778;ENSG00000122218;ENSG00000105438;ENSG00000116489;ENSG00000198898;ENSG00000181789;ENSG00000133103;ENSG00000136240;ENSG00000148248	KIF18A;GALNT1;MAN1C1;TUBA1B;KIF5B;ARFGAP1;TUBB4B;TUBA4A;M6PR;IGF2R;TUBA1C;CENPE;COPA;KDELR1;CAPZA1;CAPZA2;COPG1;COG6;KDELR2;SURF4
10	Transport of small molecules	R-HSA-174824	Plasma lipoprotein assembly, remodeling, and clearance	10/ 620	72/ 10598	0.13888888888889	0.00878047820831	0.0875081443058	ENSG00000107798;ENSG00000115677;ENSG00000141367;ENSG00000130164;ENSG00000101670;ENSG00000175899;ENSG00000119655;ENSG00000141458;ENSG00000122705;ENSG00000143947	LIPA;HDLBP;CLTC;LDLR;LIPG;A2M;NPC2;NPC1;CLTA;RPS27A
7	Metabolism of proteins	R-HSA-4570464	SUMOylation of RNA binding proteins	7/ 620	41/ 10598	0.17073170731707	0.00894974377636	0.0880058138008	ENSG00000116030;ENSG00000153201;ENSG00000055044;ENSG00000132182;ENSG00000163002;ENSG00000058804;ENSG00000111581	SUMO1;RANBP2;NOP58;NUP210;NUP35;NDC1;NUP107
3	Metabolism	R-HSA-163765	ChREBP activates metabolic gene expression	3/ 620	8/ 10598	0.375	0.00893984426155	0.0884984582939	ENSG00000169710;ENSG00000278540;ENSG00000131473	FASN;ACACA;ACLY
16	Autophagy	R-HSA-9612973	Autophagy	16/ 620	143/ 10598	0.11188811188811	0.00932627158178	0.0911009972392	ENSG00000188554;ENSG00000070540;ENSG00000094631;ENSG00000025039;ENSG00000188229;ENSG00000026025;ENSG00000161011;ENSG00000109971;ENSG00000140941;ENSG00000167553;ENSG00000123416;ENSG00000165699;ENSG00000177889;ENSG00000116954;ENSG00000127824;ENSG00000143947	NBR1;WIPI1;HDAC6;RRAGD;TUBB4B;VIM;SQSTM1;HSPA8;MAP1LC3B;TUBA1C;TUBA1B;TSC1;UBE2N;RRAGC;TUBA4A;RPS27A
4	Cell Cycle	R-HSA-2995383	Initiation of Nuclear Envelope (NE) Reformation	4/ 620	15/ 10598	0.26666666666667	0.00943269988781	0.0915344232534	ENSG00000143815;ENSG00000108424;ENSG00000170312;ENSG00000068903	LBR;KPNB1;CDK1;SIRT2
37	Disease	R-HSA-9679506	SARS-CoV Infections	37/ 620	425/ 10598	0.087058823529412	0.00972714254974	0.0925647436185	ENSG00000162512;ENSG00000170581;ENSG00000004478;ENSG00000138326;ENSG00000132182;ENSG00000177889;ENSG00000108424;ENSG00000196591;ENSG00000167088;ENSG00000141429;ENSG00000152661;ENSG00000196230;ENSG00000178035;ENSG00000163399;ENSG00000113615;ENSG00000163002;ENSG00000104142;ENSG00000088888;ENSG00000124145;ENSG00000185088;ENSG00000132849;ENSG00000150961;ENSG00000176986;ENSG00000140941;ENSG00000100519…	SDC3;STAT2;FKBP4;RPS24;NUP210;UBE2N;KPNB1;HDAC2;SNRPD1;GALNT1;GJA1;TUBB;IMPDH2;ATP1A1;SEC24A;NUP35;VPS18;MAVS;SDC4;RPS27L;PATJ;SEC24D;SEC24C;MAP1LC3B;PSMC6;NDC1;PRMT1;NUP107;IL1R1;RPS27A;HSPG2;RANBP2;CAV1;SUMO1;SNRPE;TRIM25;MGAT4A
6	Disease	R-HSA-180910	Vpr-mediated nuclear import of PICs	6/ 620	32/ 10598	0.1875	0.00961490136221	0.0926926765311	ENSG00000153201;ENSG00000132182;ENSG00000163002;ENSG00000164985;ENSG00000111581;ENSG00000058804	RANBP2;NUP210;NUP35;PSIP1;NUP107;NDC1
6	Metabolism of proteins	R-HSA-4085377	SUMOylation of SUMOylation proteins	6/ 620	32/ 10598	0.1875	0.00961490136221	0.0926926765311	ENSG00000111581;ENSG00000153201;ENSG00000132182;ENSG00000163002;ENSG00000058804;ENSG00000116030	NUP107;RANBP2;NUP210;NUP35;NDC1;SUMO1
15	Extracellular matrix organization	R-HSA-1474228	Degradation of the extracellular matrix	15/ 620	132/ 10598	0.11363636363636	0.0101326606154	0.0928302758242	ENSG00000117984;ENSG00000060718;ENSG00000166147;ENSG00000115414;ENSG00000108821;ENSG00000157227;ENSG00000154736;ENSG00000204262;ENSG00000154734;ENSG00000175899;ENSG00000111799;ENSG00000137845;ENSG00000091136;ENSG00000142798;ENSG00000146197	CTSD;COL11A1;FBN1;FN1;COL1A1;MMP14;ADAMTS5;COL5A2;ADAMTS1;A2M;COL12A1;ADAM10;LAMB1;HSPG2;SCUBE3
2	Metabolism	R-HSA-6807062	Cholesterol biosynthesis via lathosterol	2/ 620	3/ 10598	0.66666666666667	0.0098531066754	0.0931623868348	ENSG00000116133;ENSG00000147155	DHCR24;EBP
2	Disease	R-HSA-4341670	Defective NEU1 causes sialidosis	2/ 620	3/ 10598	0.66666666666667	0.0098531066754	0.0931623868348	ENSG00000204386;ENSG00000064601	NEU1;CTSA
2	Metabolism	R-HSA-6807047	Cholesterol biosynthesis via desmosterol	2/ 620	3/ 10598	0.66666666666667	0.0098531066754	0.0931623868348	ENSG00000116133;ENSG00000147155	DHCR24;EBP
2	Vesicle-mediated transport	R-HSA-190704	Oligomerization of connexins into connexons	2/ 620	3/ 10598	0.66666666666667	0.0098531066754	0.0931623868348	ENSG00000152661;ENSG00000165474	GJA1;GJB2
2	Vesicle-mediated transport	R-HSA-190827	Transport of connexins along the secretory pathway	2/ 620	3/ 10598	0.66666666666667	0.0098531066754	0.0931623868348	ENSG00000152661;ENSG00000165474	GJA1;GJB2
5	Developmental Biology	R-HSA-9619665	EGR2 and SOX10-mediated initiation of Schwann cell myelination	5/ 620	24/ 10598	0.20833333333333	0.0113232415699	0.0988271083762	ENSG00000091136;ENSG00000198911;ENSG00000196591;ENSG00000001630;ENSG00000113161	LAMB1;SREBF2;HDAC2;CYP51A1;HMGCR
11	Signal Transduction	R-HSA-4086400	PCP/CE pathway	11/ 620	86/ 10598	0.12790697674419	0.0112844391365	0.099074688847	ENSG00000085741;ENSG00000100911;ENSG00000141367;ENSG00000106588;ENSG00000108518;ENSG00000100519;ENSG00000115233;ENSG00000100567;ENSG00000122705;ENSG00000154229;ENSG00000143947	WNT11;PSME2;CLTC;PSMA2;PFN1;PSMC6;PSMD14;PSMA3;CLTA;PRKCA;RPS27A
19	Cell Cycle	R-HSA-69275	G2/M Transition	19/ 620	184/ 10598	0.10326086956522	0.0112722908953	0.0995606531174	ENSG00000139350;ENSG00000129474;ENSG00000170312;ENSG00000196230;ENSG00000100911;ENSG00000188229;ENSG00000106588;ENSG00000100519;ENSG00000167553;ENSG00000124762;ENSG00000072571;ENSG00000123416;ENSG00000142731;ENSG00000101057;ENSG00000115233;ENSG00000100567;ENSG00000127824;ENSG00000143947;ENSG00000148019	NEDD1;AJUBA;CDK1;TUBB;PSME2;TUBB4B;PSMA2;PSMC6;TUBA1C;CDKN1A;HMMR;TUBA1B;PLK4;MYBL2;PSMD14;PSMA3;TUBA4A;RPS27A;CEP78
8	Gene expression (Transcription)	R-HSA-8941858	Regulation of RUNX3 expression and activity	8/ 620	53/ 10598	0.15094339622642	0.0112668538319	0.100112104832	ENSG00000100911;ENSG00000106588;ENSG00000020633;ENSG00000100519;ENSG00000115233;ENSG00000100567;ENSG00000143947;ENSG00000135679	PSME2;PSMA2;RUNX3;PSMC6;PSMD14;PSMA3;RPS27A;MDM2
9	Cell Cycle	R-HSA-69563	p53-Dependent G1 DNA Damage Response	9/ 620	64/ 10598	0.140625	0.0116594229158	0.100571045619	ENSG00000100911;ENSG00000175305;ENSG00000106588;ENSG00000124762;ENSG00000100519;ENSG00000115233;ENSG00000100567;ENSG00000143947;ENSG00000135679	PSME2;CCNE2;PSMA2;CDKN1A;PSMC6;PSMD14;PSMA3;RPS27A;MDM2
9	Cell Cycle	R-HSA-69580	p53-Dependent G1/S DNA damage checkpoint	9/ 620	64/ 10598	0.140625	0.0116594229158	0.100571045619	ENSG00000100911;ENSG00000175305;ENSG00000106588;ENSG00000124762;ENSG00000100519;ENSG00000115233;ENSG00000100567;ENSG00000143947;ENSG00000135679	PSME2;CCNE2;PSMA2;CDKN1A;PSMC6;PSMD14;PSMA3;RPS27A;MDM2
7	Metabolism of proteins	R-HSA-4615885	SUMOylation of DNA replication proteins	7/ 620	43/ 10598	0.16279069767442	0.0116004331491	0.100650817029	ENSG00000111581;ENSG00000153201;ENSG00000132182;ENSG00000163002;ENSG00000058804;ENSG00000131747;ENSG00000116030	NUP107;RANBP2;NUP210;NUP35;NDC1;TOP2A;SUMO1
6	Cell Cycle	R-HSA-3301854	Nuclear Pore Complex (NPC) Disassembly	6/ 620	33/ 10598	0.18181818181818	0.0111851662884	0.101840248614	ENSG00000170312;ENSG00000153201;ENSG00000132182;ENSG00000163002;ENSG00000058804;ENSG00000111581	CDK1;RANBP2;NUP210;NUP35;NDC1;NUP107
6	Vesicle-mediated transport	R-HSA-432720	Lysosome Vesicle Biogenesis	6/ 620	33/ 10598	0.18181818181818	0.0111851662884	0.101840248614	ENSG00000109971;ENSG00000141367;ENSG00000003056;ENSG00000135677;ENSG00000122705;ENSG00000124333	HSPA8;CLTC;M6PR;GNS;CLTA;VAMP7
6	Metabolism of RNA	R-HSA-159227	Transport of the SLBP independent Mature mRNA	6/ 620	33/ 10598	0.18181818181818	0.0111851662884	0.101840248614	ENSG00000153201;ENSG00000151247;ENSG00000132182;ENSG00000163002;ENSG00000058804;ENSG00000111581	RANBP2;EIF4E;NUP210;NUP35;NDC1;NUP107
6	Signal Transduction	R-HSA-5663213	RHO GTPases Activate WASPs and WAVEs	6/ 620	33/ 10598	0.18181818181818	0.0111851662884	0.101840248614	ENSG00000115091;ENSG00000175866;ENSG00000184009;ENSG00000130429;ENSG00000162704;ENSG00000075624	ACTR3;BAIAP2;ACTG1;ARPC1B;ARPC5;ACTB
4	Signal Transduction	R-HSA-5627123	RHO GTPases activate PAKs	4/ 620	16/ 10598	0.25	0.0120051847462	0.102356343935	ENSG00000092841;ENSG00000196924;ENSG00000118680;ENSG00000101335	MYL6;FLNA;MYL12B;MYL9
4	Developmental Biology	R-HSA-416572	Sema4D induced cell migration and growth-cone collapse	4/ 620	16/ 10598	0.25	0.0120051847462	0.102356343935	ENSG00000092841;ENSG00000101335;ENSG00000118680;ENSG00000155366	MYL6;MYL9;MYL12B;RHOC
9	Cell Cycle	R-HSA-69615	G1/S DNA Damage Checkpoints	9/ 620	65/ 10598	0.13846153846154	0.012854393845	0.10533461623	ENSG00000100911;ENSG00000175305;ENSG00000106588;ENSG00000124762;ENSG00000100519;ENSG00000115233;ENSG00000100567;ENSG00000143947;ENSG00000135679	PSME2;CCNE2;PSMA2;CDKN1A;PSMC6;PSMD14;PSMA3;RPS27A;MDM2
8	Vesicle-mediated transport	R-HSA-432722	Golgi Associated Vesicle Biogenesis	8/ 620	54/ 10598	0.14814814814815	0.0125697109012	0.10534274761	ENSG00000182827;ENSG00000073921;ENSG00000109971;ENSG00000141367;ENSG00000197081;ENSG00000167996;ENSG00000122705;ENSG00000124333	ACBD3;PICALM;HSPA8;CLTC;IGF2R;FTH1;CLTA;VAMP7
8	Cellular responses to stimuli	R-HSA-9639288	Amino acids regulate mTORC1	8/ 620	54/ 10598	0.14814814814815	0.0125697109012	0.10534274761	ENSG00000159720;ENSG00000154803;ENSG00000025039;ENSG00000113732;ENSG00000217128;ENSG00000185883;ENSG00000116954;ENSG00000052795	ATP6V0D1;FLCN;RRAGD;ATP6V0E1;FNIP1;ATP6V0C;RRAGC;FNIP2
8	Metabolism of RNA	R-HSA-6784531	tRNA processing in the nucleus	8/ 620	54/ 10598	0.14814814814815	0.0125697109012	0.10534274761	ENSG00000153201;ENSG00000132182;ENSG00000163002;ENSG00000058804;ENSG00000198860;ENSG00000111581;ENSG00000132341;ENSG00000087302	RANBP2;NUP210;NUP35;NDC1;TSEN15;NUP107;RAN;RTRAF
6	Metabolism of RNA	R-HSA-159230	Transport of the SLBP Dependant Mature mRNA	6/ 620	34/ 10598	0.17647058823529	0.0129282813828	0.105354779225	ENSG00000153201;ENSG00000151247;ENSG00000132182;ENSG00000163002;ENSG00000058804;ENSG00000111581	RANBP2;EIF4E;NUP210;NUP35;NDC1;NUP107
3	Signal Transduction	R-HSA-9029558	NR1H2 & NR1H3 regulate gene expression linked to lipogenesis	3/ 620	9/ 10598	0.33333333333333	0.012832959356	0.105746452793	ENSG00000099194;ENSG00000072310;ENSG00000169710	SCD;SREBF1;FASN
19	Cell Cycle	R-HSA-453274	Mitotic G2-G2/M phases	19/ 620	186/ 10598	0.10215053763441	0.0125577795491	0.105844141914	ENSG00000139350;ENSG00000129474;ENSG00000170312;ENSG00000196230;ENSG00000100911;ENSG00000188229;ENSG00000106588;ENSG00000100519;ENSG00000167553;ENSG00000124762;ENSG00000072571;ENSG00000123416;ENSG00000142731;ENSG00000101057;ENSG00000115233;ENSG00000100567;ENSG00000127824;ENSG00000143947;ENSG00000148019	NEDD1;AJUBA;CDK1;TUBB;PSME2;TUBB4B;PSMA2;PSMC6;TUBA1C;CDKN1A;HMMR;TUBA1B;PLK4;MYBL2;PSMD14;PSMA3;TUBA4A;RPS27A;CEP78
26	Metabolism of proteins	R-HSA-72766	Translation	26/ 620	280/ 10598	0.092857142857143	0.0130883503667	0.10607316918	ENSG00000180817;ENSG00000166986;ENSG00000107581;ENSG00000138326;ENSG00000116251;ENSG00000161960;ENSG00000134684;ENSG00000089009;ENSG00000115364;ENSG00000134001;ENSG00000265681;ENSG00000129128;ENSG00000143742;ENSG00000185088;ENSG00000173674;ENSG00000147604;ENSG00000136522;ENSG00000210082;ENSG00000113407;ENSG00000143947;ENSG00000204394;ENSG00000151247;ENSG00000133706;ENSG00000198015;ENSG00000196305…	PPA1;MARS1;EIF3A;RPS24;RPL22;EIF4A1;YARS1;RPL6;MRPL19;EIF2S1;RPL17;SPCS3;SRP9;RPS27L;EIF1AX;RPL7;MRPL47;MT-RNR2;TARS1;RPS27A;VARS1;EIF4E;LARS1;MRPL42;IARS1;FARSB
13	Developmental Biology	R-HSA-373760	L1CAM interactions	13/ 620	112/ 10598	0.11607142857143	0.0135878192625	0.108335315741	ENSG00000118257;ENSG00000070182;ENSG00000109971;ENSG00000188229;ENSG00000075711;ENSG00000167553;ENSG00000184009;ENSG00000141367;ENSG00000123416;ENSG00000091136;ENSG00000122705;ENSG00000127824;ENSG00000075624	NRP2;SPTB;HSPA8;TUBB4B;DLG1;TUBA1C;ACTG1;CLTC;TUBA1B;LAMB1;CLTA;TUBA4A;ACTB
13	Metabolism	R-HSA-1989781	PPARA activates gene expression	13/ 620	112/ 10598	0.11607142857143	0.0135878192625	0.108335315741	ENSG00000115641;ENSG00000124151;ENSG00000072310;ENSG00000023330;ENSG00000149485;ENSG00000146072;ENSG00000177565;ENSG00000198911;ENSG00000079459;ENSG00000139278;ENSG00000113161;ENSG00000112972;ENSG00000186951	FHL2;NCOA3;SREBF1;ALAS1;FADS1;TNFRSF21;TBL1XR1;SREBF2;FDFT1;GLIPR1;HMGCR;HMGCS1;PPARA
5	Developmental Biology	R-HSA-3928663	EPHA-mediated growth cone collapse	5/ 620	25/ 10598	0.2	0.013488982927	0.108722676597	ENSG00000142627;ENSG00000101335;ENSG00000118680;ENSG00000092841;ENSG00000116106	EPHA2;MYL9;MYL12B;MYL6;EPHA4
5	Circadian Clock	R-HSA-1368108	BMAL1:CLOCK,NPAS2 activates circadian gene expression	5/ 620	25/ 10598	0.2	0.013488982927	0.108722676597	ENSG00000123095;ENSG00000134107;ENSG00000186951;ENSG00000177565;ENSG00000106366	BHLHE41;BHLHE40;PPARA;TBL1XR1;SERPINE1
13	Metabolism	R-HSA-400206	Regulation of lipid metabolism by PPARalpha	13/ 620	113/ 10598	0.11504424778761	0.0145635209632	0.114872692089	ENSG00000115641;ENSG00000124151;ENSG00000072310;ENSG00000023330;ENSG00000149485;ENSG00000146072;ENSG00000177565;ENSG00000198911;ENSG00000079459;ENSG00000139278;ENSG00000113161;ENSG00000112972;ENSG00000186951	FHL2;NCOA3;SREBF1;ALAS1;FADS1;TNFRSF21;TBL1XR1;SREBF2;FDFT1;GLIPR1;HMGCR;HMGCS1;PPARA
6	Disease	R-HSA-176033	Interactions of Vpr with host cellular proteins	6/ 620	35/ 10598	0.17142857142857	0.0148531525669	0.116534042746	ENSG00000153201;ENSG00000132182;ENSG00000163002;ENSG00000164985;ENSG00000111581;ENSG00000058804	RANBP2;NUP210;NUP35;PSIP1;NUP107;NDC1
4	Cellular responses to stimuli	R-HSA-9818027	NFE2L2 regulating anti-oxidant/detoxification enzymes	4/ 620	17/ 10598	0.23529411764706	0.0149870127092	0.116962136223	ENSG00000151012;ENSG00000136810;ENSG00000117450;ENSG00000100292	SLC7A11;TXN;PRDX1;HMOX1
11	Metabolism	R-HSA-70326	Glucose metabolism	11/ 620	90/ 10598	0.12222222222222	0.0155694374659	0.11837587764	ENSG00000114268;ENSG00000153201;ENSG00000113552;ENSG00000109107;ENSG00000132182;ENSG00000163002;ENSG00000123836;ENSG00000058804;ENSG00000074800;ENSG00000111581;ENSG00000067225	PFKFB4;RANBP2;GNPDA1;ALDOC;NUP210;NUP35;PFKFB2;NDC1;ENO1;NUP107;PKM
9	Signal Transduction	R-HSA-204998	Cell death signalling via NRAGE, NRIF and NADE	9/ 620	67/ 10598	0.13432835820896	0.015513985821	0.118565435679	ENSG00000064300;ENSG00000156299;ENSG00000114346;ENSG00000161011;ENSG00000153094;ENSG00000074964;ENSG00000179222;ENSG00000038382;ENSG00000143947	NGFR;TIAM1;ECT2;SQSTM1;BCL2L11;ARHGEF10L;MAGED1;TRIO;RPS27A
8	Metabolism of proteins	R-HSA-72702	Ribosomal scanning and start codon recognition	8/ 620	56/ 10598	0.14285714285714	0.0155015850326	0.120341252227	ENSG00000173674;ENSG00000107581;ENSG00000151247;ENSG00000134001;ENSG00000138326;ENSG00000161960;ENSG00000143947;ENSG00000185088	EIF1AX;EIF3A;EIF4E;EIF2S1;RPS24;EIF4A1;RPS27A;RPS27L
8	Metabolism	R-HSA-351202	Metabolism of polyamines	8/ 620	56/ 10598	0.14285714285714	0.0155015850326	0.120341252227	ENSG00000102172;ENSG00000100911;ENSG00000106588;ENSG00000115758;ENSG00000100519;ENSG00000115233;ENSG00000100567;ENSG00000123505	SMS;PSME2;PSMA2;ODC1;PSMC6;PSMD14;PSMA3;AMD1
8	Metabolism of proteins	R-HSA-72649	Translation initiation complex formation	8/ 620	56/ 10598	0.14285714285714	0.0155015850326	0.120341252227	ENSG00000173674;ENSG00000107581;ENSG00000151247;ENSG00000134001;ENSG00000138326;ENSG00000161960;ENSG00000143947;ENSG00000185088	EIF1AX;EIF3A;EIF4E;EIF2S1;RPS24;EIF4A1;RPS27A;RPS27L
13	Disease	R-HSA-9705671	SARS-CoV-2 activates/modulates innate and adaptive immune responses	13/ 620	115/ 10598	0.11304347826087	0.0166748237067	0.126130076756	ENSG00000153201;ENSG00000170581;ENSG00000113615;ENSG00000150961;ENSG00000176986;ENSG00000132182;ENSG00000163002;ENSG00000058804;ENSG00000177889;ENSG00000121060;ENSG00000111581;ENSG00000088888;ENSG00000143947	RANBP2;STAT2;SEC24A;SEC24D;SEC24C;NUP210;NUP35;NDC1;UBE2N;TRIM25;NUP107;MAVS;RPS27A
8	Metabolism of proteins	R-HSA-72662	Activation of the mRNA upon binding of the cap-binding complex and eIFs, and subsequent binding to 43S	8/ 620	57/ 10598	0.14035087719298	0.0171398811439	0.126406623436	ENSG00000173674;ENSG00000107581;ENSG00000151247;ENSG00000134001;ENSG00000138326;ENSG00000161960;ENSG00000143947;ENSG00000185088	EIF1AX;EIF3A;EIF4E;EIF2S1;RPS24;EIF4A1;RPS27A;RPS27L
6	Cell Cycle	R-HSA-176187	Activation of ATR in response to replication stress	6/ 620	36/ 10598	0.16666666666667	0.0169682998402	0.127695113593	ENSG00000092853;ENSG00000133119;ENSG00000065328;ENSG00000163918;ENSG00000094804;ENSG00000097046	CLSPN;RFC3;MCM10;RFC4;CDC6;CDC7
6	Disease	R-HSA-168276	NS1 Mediated Effects on Host Pathways	6/ 620	36/ 10598	0.16666666666667	0.0169682998402	0.127695113593	ENSG00000108424;ENSG00000153201;ENSG00000132182;ENSG00000163002;ENSG00000058804;ENSG00000111581	KPNB1;RANBP2;NUP210;NUP35;NDC1;NUP107
6	Signal Transduction	R-HSA-9035034	RHOF GTPase cycle	6/ 620	36/ 10598	0.16666666666667	0.0169682998402	0.127695113593	ENSG00000105974;ENSG00000100852;ENSG00000072110;ENSG00000139734;ENSG00000115107;ENSG00000075624	CAV1;ARHGAP5;ACTN1;DIAPH3;STEAP3;ACTB
6	Metabolism	R-HSA-75105	Fatty acyl-CoA biosynthesis	6/ 620	36/ 10598	0.16666666666667	0.0169682998402	0.127695113593	ENSG00000012660;ENSG00000099194;ENSG00000131473;ENSG00000169710;ENSG00000278540;ENSG00000099797	ELOVL5;SCD;ACLY;FASN;ACACA;TECR
10	Metabolism of RNA	R-HSA-72202	Transport of Mature Transcript to Cytoplasm	10/ 620	80/ 10598	0.125	0.017798803218	0.128692327189	ENSG00000136450;ENSG00000122068;ENSG00000153201;ENSG00000151247;ENSG00000132182;ENSG00000163002;ENSG00000265241;ENSG00000058804;ENSG00000112081;ENSG00000111581	SRSF1;FYTTD1;RANBP2;EIF4E;NUP210;NUP35;RBM8A;NDC1;SRSF3;NUP107
3	Metabolism	R-HSA-73817	Purine ribonucleoside monophosphate biosynthesis	3/ 620	10/ 10598	0.3	0.0175467363687	0.1287633639	ENSG00000128050;ENSG00000128059;ENSG00000178035	PAICS;PPAT;IMPDH2
3	Gene expression (Transcription)	R-HSA-9617629	Regulation of FOXO transcriptional activity by acetylation	3/ 620	10/ 10598	0.3	0.0175467363687	0.1287633639	ENSG00000136810;ENSG00000118689;ENSG00000265972	TXN;FOXO3;TXNIP
3	Cell Cycle	R-HSA-2470946	Cohesin Loading onto Chromatin	3/ 620	10/ 10598	0.3	0.0175467363687	0.1287633639	ENSG00000108055;ENSG00000164754;ENSG00000121892	SMC3;RAD21;PDS5A
17	Metabolism of proteins	R-HSA-3108232	SUMO E3 ligases SUMOylate target proteins	17/ 620	167/ 10598	0.10179640718563	0.0181603713764	0.130666086733	ENSG00000108055;ENSG00000153201;ENSG00000055044;ENSG00000270882;ENSG00000270276;ENSG00000116030;ENSG00000132182;ENSG00000163002;ENSG00000143799;ENSG00000058804;ENSG00000164754;ENSG00000131747;ENSG00000119042;ENSG00000186951;ENSG00000111581;ENSG00000196591;ENSG00000135679	SMC3;RANBP2;NOP58;H4C14;H4C15;SUMO1;NUP210;NUP35;PARP1;NDC1;RAD21;TOP2A;SATB2;PPARA;NUP107;HDAC2;MDM2
16	Hemostasis	R-HSA-983231	Factors involved in megakaryocyte development and platelet production	16/ 620	155/ 10598	0.10322580645161	0.0190942122307	0.131607303927	ENSG00000121621;ENSG00000197063;ENSG00000170759;ENSG00000188229;ENSG00000167553;ENSG00000138778;ENSG00000123416;ENSG00000160999;ENSG00000013016;ENSG00000100605;ENSG00000116489;ENSG00000163041;ENSG00000127824;ENSG00000196591;ENSG00000075624;ENSG00000198898	KIF18A;MAFG;KIF5B;TUBB4B;TUBA1C;CENPE;TUBA1B;SH2B2;EHD3;ITPK1;CAPZA1;H3-3A;TUBA4A;HDAC2;ACTB;CAPZA2
2	Signal Transduction	R-HSA-2473224	Antagonism of Activin by Follistatin	2/ 620	4/ 10598	0.5	0.018943806234	0.131802425449	ENSG00000122641;ENSG00000070404	INHBA;FSTL3
2	Disease	R-HSA-9705677	SARS-CoV-2 targets PDZ proteins in cell-cell junction	2/ 620	4/ 10598	0.5	0.018943806234	0.131802425449	ENSG00000132849;ENSG00000152661	PATJ;GJA1
10	Gene expression (Transcription)	R-HSA-5628897	TP53 Regulates Metabolic Genes	10/ 620	81/ 10598	0.12345679012346	0.019281933412	0.132283031547	ENSG00000168209;ENSG00000025039;ENSG00000198804;ENSG00000172115;ENSG00000115419;ENSG00000198938;ENSG00000165699;ENSG00000116954;ENSG00000117450;ENSG00000136810	DDIT4;RRAGD;MT-CO1;CYCS;GLS;MT-CO3;TSC1;RRAGC;PRDX1;TXN
26	Metabolism	R-HSA-71387	Metabolism of carbohydrates	26/ 620	289/ 10598	0.089965397923875	0.0189275429126	0.132313392398	ENSG00000162512;ENSG00000114268;ENSG00000113552;ENSG00000109107;ENSG00000132182;ENSG00000139329;ENSG00000074800;ENSG00000100504;ENSG00000033100;ENSG00000067225;ENSG00000163002;ENSG00000135677;ENSG00000070614;ENSG00000169764;ENSG00000142798;ENSG00000158470;ENSG00000072571;ENSG00000058804;ENSG00000056998;ENSG00000136720;ENSG00000111581;ENSG00000143947;ENSG00000124145;ENSG00000153201;ENSG00000123836…	SDC3;PFKFB4;GNPDA1;ALDOC;NUP210;LUM;ENO1;PYGL;CHPF2;PKM;NUP35;GNS;NDST1;UGP2;HSPG2;B4GALT5;HMMR;NDC1;GYG2;HS6ST1;NUP107;RPS27A;SDC4;RANBP2;PFKFB2;RPE
11	Metabolism	R-HSA-15869	Metabolism of nucleotides	11/ 620	93/ 10598	0.11827956989247	0.0195094662528	0.133224364458	ENSG00000178035;ENSG00000004455;ENSG00000128059;ENSG00000167900;ENSG00000128050;ENSG00000154027;ENSG00000171848;ENSG00000162368;ENSG00000239672;ENSG00000136810;ENSG00000167325	IMPDH2;AK2;PPAT;TK1;PAICS;AK5;RRM2;CMPK1;NME1;TXN;RRM1
5	Cell Cycle	R-HSA-1538133	G0 and Early G1	5/ 620	27/ 10598	0.18518518518519	0.0186201344158	0.133323777977	ENSG00000094804;ENSG00000170312;ENSG00000131747;ENSG00000101057;ENSG00000175305	CDC6;CDK1;TOP2A;MYBL2;CCNE2
19	Muscle contraction	R-HSA-397014	Muscle contraction	19/ 620	194/ 10598	0.097938144329897	0.0189008548819	0.133391200721	ENSG00000101335;ENSG00000140416;ENSG00000183023;ENSG00000092841;ENSG00000026025;ENSG00000163399;ENSG00000135636;ENSG00000118680;ENSG00000107796;ENSG00000167460;ENSG00000122786;ENSG00000198467;ENSG00000196549;ENSG00000101608;ENSG00000082781;ENSG00000135046;ENSG00000138735;ENSG00000035403;ENSG00000196557	MYL9;TPM1;SLC8A1;MYL6;VIM;ATP1A1;DYSF;MYL12B;ACTA2;TPM4;CALD1;TPM2;MME;MYL12A;ITGB5;ANXA1;PDE5A;VCL;CACNA1H
19	Metabolism of RNA	R-HSA-72163	mRNA Splicing - Major Pathway	19/ 620	194/ 10598	0.097938144329897	0.0189008548819	0.133391200721	ENSG00000120688;ENSG00000196504;ENSG00000182004;ENSG00000145833;ENSG00000109971;ENSG00000137168;ENSG00000109606;ENSG00000163714;ENSG00000153187;ENSG00000125944;ENSG00000265241;ENSG00000147274;ENSG00000131876;ENSG00000112081;ENSG00000115128;ENSG00000169045;ENSG00000136450;ENSG00000170860;ENSG00000167088	WBP4;PRPF40A;SNRPE;DDX46;HSPA8;PPIL1;DHX15;U2SURP;HNRNPU;HNRNPR;RBM8A;RBMX;SNRPA1;SRSF3;SF3B6;HNRNPH1;SRSF1;LSM3;SNRPD1
8	Disease	R-HSA-6802952	Signaling by BRAF and RAF1 fusions	8/ 620	58/ 10598	0.13793103448276	0.0188991043658	0.134667531109	ENSG00000115414;ENSG00000011021;ENSG00000153094;ENSG00000184009;ENSG00000133030;ENSG00000127314;ENSG00000035403;ENSG00000075624	FN1;CLCN6;BCL2L11;ACTG1;MPRIP;RAP1B;VCL;ACTB
8	Cell Cycle	R-HSA-187577	SCF(Skp2)-mediated degradation of p27/p21	8/ 620	58/ 10598	0.13793103448276	0.0188991043658	0.134667531109	ENSG00000100911;ENSG00000175305;ENSG00000106588;ENSG00000124762;ENSG00000100519;ENSG00000115233;ENSG00000100567;ENSG00000143947	PSME2;CCNE2;PSMA2;CDKN1A;PSMC6;PSMD14;PSMA3;RPS27A
20	Developmental Biology	R-HSA-376176	Signaling by ROBO receptors	20/ 620	209/ 10598	0.095693779904306	0.0204709725652	0.139146011676	ENSG00000147604;ENSG00000089009;ENSG00000100911;ENSG00000184347;ENSG00000106588;ENSG00000100519;ENSG00000116251;ENSG00000154380;ENSG00000265241;ENSG00000214655;ENSG00000265681;ENSG00000121454;ENSG00000185088;ENSG00000115233;ENSG00000138326;ENSG00000100567;ENSG00000070087;ENSG00000108518;ENSG00000154229;ENSG00000143947	RPL7;RPL6;PSME2;SLIT3;PSMA2;PSMC6;RPL22;ENAH;RBM8A;ZSWIM8;RPL17;LHX4;RPS27L;PSMD14;RPS24;PSMA3;PFN2;PFN1;PRKCA;RPS27A
7	Signal Transduction	R-HSA-9013405	RHOD GTPase cycle	7/ 620	48/ 10598	0.14583333333333	0.0206338807848	0.1396099732	ENSG00000143815;ENSG00000164040;ENSG00000105974;ENSG00000100852;ENSG00000072110;ENSG00000139734;ENSG00000115107	LBR;PGRMC2;CAV1;ARHGAP5;ACTN1;DIAPH3;STEAP3
5	Cell Cycle	R-HSA-69205	G1/S-Specific Transcription	5/ 620	28/ 10598	0.17857142857143	0.0216084603009	0.145536433534	ENSG00000171848;ENSG00000094804;ENSG00000170312;ENSG00000112029;ENSG00000167900	RRM2;CDC6;CDK1;FBXO5;TK1
6	Vesicle-mediated transport	R-HSA-190861	Gap junction assembly	6/ 620	38/ 10598	0.15789473684211	0.0218012818202	0.146167684931	ENSG00000188229;ENSG00000167553;ENSG00000123416;ENSG00000152661;ENSG00000127824;ENSG00000165474	TUBB4B;TUBA1C;TUBA1B;GJA1;TUBA4A;GJB2
9	Metabolism of proteins	R-HSA-3108214	SUMOylation of DNA damage response and repair proteins	9/ 620	71/ 10598	0.12676056338028	0.0220120156043	0.14691277383	ENSG00000111581;ENSG00000108055;ENSG00000153201;ENSG00000116030;ENSG00000132182;ENSG00000163002;ENSG00000143799;ENSG00000058804;ENSG00000164754	NUP107;SMC3;RANBP2;SUMO1;NUP210;NUP35;PARP1;NDC1;RAD21
10	Metabolism of RNA	R-HSA-450531	Regulation of mRNA stability by proteins that bind AU-rich elements	10/ 620	83/ 10598	0.12048192771084	0.0225167878465	0.14695691183	ENSG00000100911;ENSG00000109971;ENSG00000106588;ENSG00000115233;ENSG00000083312;ENSG00000100519;ENSG00000100567;ENSG00000172795;ENSG00000154229;ENSG00000143947	PSME2;HSPA8;PSMA2;PSMD14;TNPO1;PSMC6;PSMA3;DCP2;PRKCA;RPS27A
4	Developmental Biology	R-HSA-400685	Sema4D in semaphorin signaling	4/ 620	19/ 10598	0.21052631578947	0.0222507585619	0.147837247202	ENSG00000092841;ENSG00000101335;ENSG00000118680;ENSG00000155366	MYL6;MYL9;MYL12B;RHOC
4	Disease	R-HSA-8863678	Neurodegenerative Diseases	4/ 620	19/ 10598	0.21052631578947	0.0222507585619	0.147837247202	ENSG00000117450;ENSG00000118689;ENSG00000167110;ENSG00000153094	PRDX1;FOXO3;GOLGA2;BCL2L11
4	Disease	R-HSA-8862803	Deregulated CDK5 triggers multiple neurodegenerative pathways in Alzheimer's disease models	4/ 620	19/ 10598	0.21052631578947	0.0222507585619	0.147837247202	ENSG00000117450;ENSG00000118689;ENSG00000167110;ENSG00000153094	PRDX1;FOXO3;GOLGA2;BCL2L11
4	Autophagy	R-HSA-9613829	Chaperone Mediated Autophagy	4/ 620	19/ 10598	0.21052631578947	0.0222507585619	0.147837247202	ENSG00000026025;ENSG00000094631;ENSG00000143947;ENSG00000109971	VIM;HDAC6;RPS27A;HSPA8
3	Cell Cycle	R-HSA-2514853	Condensation of Prometaphase Chromosomes	3/ 620	11/ 10598	0.27272727272727	0.0230955971772	0.150070510292	ENSG00000170312;ENSG00000136824;ENSG00000109805	CDK1;SMC2;NCAPG
3	Disease	R-HSA-9700645	ALK mutants bind TKIs	3/ 620	11/ 10598	0.27272727272727	0.0230955971772	0.150070510292	ENSG00000115414;ENSG00000141367;ENSG00000172071	FN1;CLTC;EIF2AK3
12	Metabolism of proteins	R-HSA-156827	L13a-mediated translational silencing of Ceruloplasmin expression	12/ 620	108/ 10598	0.11111111111111	0.023668699159	0.152451228208	ENSG00000173674;ENSG00000147604;ENSG00000089009;ENSG00000107581;ENSG00000151247;ENSG00000134001;ENSG00000138326;ENSG00000116251;ENSG00000265681;ENSG00000161960;ENSG00000185088;ENSG00000143947	EIF1AX;RPL7;RPL6;EIF3A;EIF4E;EIF2S1;RPS24;RPL22;RPL17;EIF4A1;RPS27L;RPS27A
9	Metabolism of RNA	R-HSA-159236	Transport of Mature mRNA derived from an Intron-Containing Transcript	9/ 620	72/ 10598	0.125	0.0239022352326	0.153286073775	ENSG00000136450;ENSG00000122068;ENSG00000153201;ENSG00000132182;ENSG00000163002;ENSG00000265241;ENSG00000058804;ENSG00000112081;ENSG00000111581	SRSF1;FYTTD1;RANBP2;NUP210;NUP35;RBM8A;NDC1;SRSF3;NUP107
18	Organelle biogenesis and maintenance	R-HSA-5617833	Cilium Assembly	18/ 620	186/ 10598	0.096774193548387	0.0244039287964	0.155825952271	ENSG00000139350;ENSG00000150753;ENSG00000170312;ENSG00000094631;ENSG00000188229;ENSG00000128602;ENSG00000081870;ENSG00000167553;ENSG00000083312;ENSG00000120438;ENSG00000123416;ENSG00000142731;ENSG00000090565;ENSG00000163468;ENSG00000196230;ENSG00000156261;ENSG00000127824;ENSG00000148019	NEDD1;CCT5;CDK1;HDAC6;TUBB4B;SMO;IFT25;TUBA1C;TNPO1;TCP1;TUBA1B;PLK4;RAB11FIP3;CCT3;TUBB;CCT8;TUBA4A;CEP78
6	Metabolism of RNA	R-HSA-159231	Transport of Mature mRNA Derived from an Intronless Transcript	6/ 620	39/ 10598	0.15384615384615	0.0245338062077	0.155980017915	ENSG00000153201;ENSG00000151247;ENSG00000132182;ENSG00000163002;ENSG00000058804;ENSG00000111581	RANBP2;EIF4E;NUP210;NUP35;NDC1;NUP107
17	Metabolism of proteins	R-HSA-2990846	SUMOylation	17/ 620	173/ 10598	0.098265895953757	0.0247347127151	0.156582408819	ENSG00000108055;ENSG00000153201;ENSG00000055044;ENSG00000270882;ENSG00000270276;ENSG00000116030;ENSG00000132182;ENSG00000163002;ENSG00000143799;ENSG00000058804;ENSG00000164754;ENSG00000131747;ENSG00000119042;ENSG00000186951;ENSG00000111581;ENSG00000196591;ENSG00000135679	SMC3;RANBP2;NOP58;H4C14;H4C15;SUMO1;NUP210;NUP35;PARP1;NDC1;RAD21;TOP2A;SATB2;PPARA;NUP107;HDAC2;MDM2
19	Metabolism of RNA	R-HSA-72172	mRNA Splicing	19/ 620	200/ 10598	0.095	0.0251046581311	0.158245174117	ENSG00000120688;ENSG00000196504;ENSG00000182004;ENSG00000145833;ENSG00000109971;ENSG00000137168;ENSG00000109606;ENSG00000163714;ENSG00000153187;ENSG00000125944;ENSG00000265241;ENSG00000147274;ENSG00000131876;ENSG00000112081;ENSG00000115128;ENSG00000169045;ENSG00000136450;ENSG00000170860;ENSG00000167088	WBP4;PRPF40A;SNRPE;DDX46;HSPA8;PPIL1;DHX15;U2SURP;HNRNPU;HNRNPR;RBM8A;RBMX;SNRPA1;SRSF3;SF3B6;HNRNPH1;SRSF1;LSM3;SNRPD1
7	Metabolism of RNA	R-HSA-194441	Metabolism of non-coding RNA	7/ 620	50/ 10598	0.14	0.0253343008191	0.158339380119	ENSG00000153201;ENSG00000182004;ENSG00000132182;ENSG00000163002;ENSG00000058804;ENSG00000111581;ENSG00000167088	RANBP2;SNRPE;NUP210;NUP35;NDC1;NUP107;SNRPD1
7	Metabolism of RNA	R-HSA-191859	snRNP Assembly	7/ 620	50/ 10598	0.14	0.0253343008191	0.158339380119	ENSG00000153201;ENSG00000182004;ENSG00000132182;ENSG00000163002;ENSG00000058804;ENSG00000111581;ENSG00000167088	RANBP2;SNRPE;NUP210;NUP35;NDC1;NUP107;SNRPD1
7	Vesicle-mediated transport	R-HSA-6811436	COPI-independent Golgi-to-ER retrograde traffic	7/ 620	50/ 10598	0.14	0.0253343008191	0.158339380119	ENSG00000141429;ENSG00000188229;ENSG00000167553;ENSG00000123416;ENSG00000116489;ENSG00000127824;ENSG00000198898	GALNT1;TUBB4B;TUBA1C;TUBA1B;CAPZA1;TUBA4A;CAPZA2
12	Metabolism of proteins	R-HSA-72706	GTP hydrolysis and joining of the 60S ribosomal subunit	12/ 620	109/ 10598	0.11009174311927	0.0252409175445	0.158427035651	ENSG00000173674;ENSG00000147604;ENSG00000089009;ENSG00000107581;ENSG00000151247;ENSG00000134001;ENSG00000138326;ENSG00000116251;ENSG00000265681;ENSG00000161960;ENSG00000185088;ENSG00000143947	EIF1AX;RPL7;RPL6;EIF3A;EIF4E;EIF2S1;RPS24;RPL22;RPL17;EIF4A1;RPS27L;RPS27A
16	Cell Cycle	R-HSA-69481	G2/M Checkpoints	16/ 620	161/ 10598	0.099378881987578	0.0262549907352	0.162033938638	ENSG00000170312;ENSG00000092853;ENSG00000100911;ENSG00000133119;ENSG00000270276;ENSG00000270882;ENSG00000100519;ENSG00000177889;ENSG00000115233;ENSG00000163918;ENSG00000100567;ENSG00000094804;ENSG00000097046;ENSG00000065328;ENSG00000143947;ENSG00000106588	CDK1;CLSPN;PSME2;RFC3;H4C15;H4C14;PSMC6;UBE2N;PSMD14;RFC4;PSMA3;CDC6;CDC7;MCM10;RPS27A;PSMA2
26	Signal Transduction	R-HSA-5683057	MAPK family signaling cascades	26/ 620	298/ 10598	0.087248322147651	0.0266512530804	0.163114515741	ENSG00000124151;ENSG00000170312;ENSG00000100911;ENSG00000120129;ENSG00000237441;ENSG00000100567;ENSG00000127314;ENSG00000197283;ENSG00000035403;ENSG00000160271;ENSG00000106588;ENSG00000154188;ENSG00000115414;ENSG00000122545;ENSG00000075711;ENSG00000132002;ENSG00000134352;ENSG00000100519;ENSG00000118689;ENSG00000143947;ENSG00000068078;ENSG00000070182;ENSG00000184009;ENSG00000115233;ENSG00000075624…	NCOA3;CDK1;PSME2;DUSP1;RGL2;PSMA3;RAP1B;SYNGAP1;VCL;RALGDS;PSMA2;ANGPT1;FN1;SEPTIN7;DLG1;DNAJB1;IL6ST;PSMC6;FOXO3;RPS27A;FGFR3;SPTB;ACTG1;PSMD14;ACTB;CDC42EP3
4	Disease	R-HSA-9637690	Response of Mtb to phagocytosis	4/ 620	20/ 10598	0.2	0.0265606118466	0.16323709364	ENSG00000074800;ENSG00000108424;ENSG00000173821;ENSG00000143947	ENO1;KPNB1;RNF213;RPS27A
36	Immune System	R-HSA-449147	Signaling by Interleukins	36/ 620	442/ 10598	0.081447963800905	0.027054073552	0.164895696237	ENSG00000166888;ENSG00000131876;ENSG00000170581;ENSG00000177889;ENSG00000115233;ENSG00000100567;ENSG00000127314;ENSG00000100911;ENSG00000106588;ENSG00000124762;ENSG00000076201;ENSG00000095752;ENSG00000135046;ENSG00000124333;ENSG00000115414;ENSG00000109971;ENSG00000026025;ENSG00000163629;ENSG00000100292;ENSG00000134352;ENSG00000100519;ENSG00000128342;ENSG00000118689;ENSG00000115594;ENSG00000143947…	STAT6;SNRPA1;STAT2;UBE2N;PSMD14;PSMA3;RAP1B;PSME2;PSMA2;CDKN1A;PTPN23;IL11;ANXA1;VAMP7;FN1;HSPA8;VIM;PTPN13;HMOX1;IL6ST;PSMC6;LIF;FOXO3;IL1R1;RPS27A;IL7R;STX3;SQSTM1;HNRNPDL;TCP1;CSF1;CAPZA1;MAPK9;HMGB1;CNN2;CFL1
6	Metabolism of RNA	R-HSA-159234	Transport of Mature mRNAs Derived from Intronless Transcripts	6/ 620	40/ 10598	0.15	0.0274859107581	0.166838347194	ENSG00000153201;ENSG00000151247;ENSG00000132182;ENSG00000163002;ENSG00000058804;ENSG00000111581	RANBP2;EIF4E;NUP210;NUP35;NDC1;NUP107
7	Programmed Cell Death	R-HSA-169911	Regulation of Apoptosis	7/ 620	51/ 10598	0.13725490196078	0.0279387386881	0.16889196543	ENSG00000100911;ENSG00000106588;ENSG00000198836;ENSG00000100519;ENSG00000115233;ENSG00000100567;ENSG00000143947	PSME2;PSMA2;OPA1;PSMC6;PSMD14;PSMA3;RPS27A
8	Cell Cycle	R-HSA-8854518	AURKA Activation by TPX2	8/ 620	63/ 10598	0.12698412698413	0.0296567199736	0.168894447726	ENSG00000139350;ENSG00000170312;ENSG00000196230;ENSG00000188229;ENSG00000072571;ENSG00000142731;ENSG00000127824;ENSG00000148019	NEDD1;CDK1;TUBB;TUBB4B;HMMR;PLK4;TUBA4A;CEP78
10	Signal Transduction	R-HSA-193704	p75 NTR receptor-mediated signalling	10/ 620	86/ 10598	0.11627906976744	0.0280808690852	0.169058293472	ENSG00000179222;ENSG00000156299;ENSG00000114346;ENSG00000161011;ENSG00000153094;ENSG00000074964;ENSG00000064300;ENSG00000038382;ENSG00000196591;ENSG00000143947	MAGED1;TIAM1;ECT2;SQSTM1;BCL2L11;ARHGEF10L;NGFR;TRIO;HDAC2;RPS27A
16	Signal Transduction	R-HSA-9013149	RAC1 GTPase cycle	16/ 620	163/ 10598	0.098159509202454	0.0290395312	0.170650631554	ENSG00000142627;ENSG00000010322;ENSG00000143815;ENSG00000156299;ENSG00000105974;ENSG00000179604;ENSG00000114346;ENSG00000120278;ENSG00000175866;ENSG00000139211;ENSG00000100852;ENSG00000196155;ENSG00000038382;ENSG00000186635;ENSG00000139734;ENSG00000073712	EPHA2;NISCH;LBR;TIAM1;CAV1;CDC42EP4;ECT2;PLEKHG1;BAIAP2;AMIGO2;ARHGAP5;PLEKHG4;TRIO;ARAP1;DIAPH3;FERMT2
5	Cellular responses to stimuli	R-HSA-381042	PERK regulates gene expression	5/ 620	30/ 10598	0.16666666666667	0.0284792497051	0.170759728923	ENSG00000172071;ENSG00000172795;ENSG00000134001;ENSG00000175197;ENSG00000162772	EIF2AK3;DCP2;EIF2S1;DDIT3;ATF3
5	Transport of small molecules	R-HSA-352230	Amino acid transport across the plasma membrane	5/ 620	30/ 10598	0.16666666666667	0.0284792497051	0.170759728923	ENSG00000168003;ENSG00000151012;ENSG00000139514;ENSG00000103257;ENSG00000092068	SLC3A2;SLC7A11;SLC7A1;SLC7A5;SLC7A8
5	Disease	R-HSA-5619107	Defective TPR may confer susceptibility towards thyroid papillary carcinoma (TPC)	5/ 620	30/ 10598	0.16666666666667	0.0284792497051	0.170759728923	ENSG00000163002;ENSG00000111581;ENSG00000058804;ENSG00000153201;ENSG00000132182	NUP35;NUP107;NDC1;RANBP2;NUP210
5	Metabolism	R-HSA-170822	Regulation of Glucokinase by Glucokinase Regulatory Protein	5/ 620	30/ 10598	0.16666666666667	0.0284792497051	0.170759728923	ENSG00000163002;ENSG00000111581;ENSG00000058804;ENSG00000153201;ENSG00000132182	NUP35;NUP107;NDC1;RANBP2;NUP210
5	Metabolism	R-HSA-70268	Pyruvate metabolism	5/ 620	30/ 10598	0.16666666666667	0.0284792497051	0.170759728923	ENSG00000111716;ENSG00000134333;ENSG00000112033;ENSG00000124767;ENSG00000091140	LDHB;LDHA;PPARD;GLO1;DLD
3	Signal Transduction	R-HSA-209543	p75NTR recruits signalling complexes	3/ 620	12/ 10598	0.25	0.0294822932813	0.172565010278	ENSG00000161011;ENSG00000064300;ENSG00000143947	SQSTM1;NGFR;RPS27A
3	Cell Cycle	R-HSA-68884	Mitotic Telophase/Cytokinesis	3/ 620	12/ 10598	0.25	0.0294822932813	0.172565010278	ENSG00000108055;ENSG00000164754;ENSG00000121892	SMC3;RAD21;PDS5A
3	Immune System	R-HSA-879415	Advanced glycosylation endproduct receptor signaling	3/ 620	12/ 10598	0.25	0.0294822932813	0.172565010278	ENSG00000198898;ENSG00000189403;ENSG00000116489	CAPZA2;HMGB1;CAPZA1
3	Metabolism	R-HSA-2046106	alpha-linolenic acid (ALA) metabolism	3/ 620	12/ 10598	0.25	0.0294822932813	0.172565010278	ENSG00000012660;ENSG00000134824;ENSG00000149485	ELOVL5;FADS2;FADS1
3	Signal Transduction	R-HSA-209560	NF-kB is activated and signals survival	3/ 620	12/ 10598	0.25	0.0294822932813	0.172565010278	ENSG00000161011;ENSG00000064300;ENSG00000143947	SQSTM1;NGFR;RPS27A
3	Cell Cycle	R-HSA-4419969	Depolymerization of the Nuclear Lamina	3/ 620	12/ 10598	0.25	0.0294822932813	0.172565010278	ENSG00000134324;ENSG00000170312;ENSG00000154229	LPIN1;CDK1;PRKCA
3	Metabolism	R-HSA-2046104	alpha-linolenic (omega3) and linoleic (omega6) acid metabolism	3/ 620	12/ 10598	0.25	0.0294822932813	0.172565010278	ENSG00000012660;ENSG00000134824;ENSG00000149485	ELOVL5;FADS2;FADS1
7	Metabolism of RNA	R-HSA-450408	AUF1 (hnRNP D0) binds and destabilizes mRNA	7/ 620	52/ 10598	0.13461538461538	0.0307188800133	0.172940259617	ENSG00000100911;ENSG00000109971;ENSG00000106588;ENSG00000100519;ENSG00000115233;ENSG00000100567;ENSG00000143947	PSME2;HSPA8;PSMA2;PSMC6;PSMD14;PSMA3;RPS27A
7	Signal Transduction	R-HSA-9013406	RHOQ GTPase cycle	7/ 620	52/ 10598	0.13461538461538	0.0307188800133	0.172940259617	ENSG00000152661;ENSG00000105974;ENSG00000179604;ENSG00000100852;ENSG00000139734;ENSG00000115107;ENSG00000163171	GJA1;CAV1;CDC42EP4;ARHGAP5;DIAPH3;STEAP3;CDC42EP3
14	Signal Transduction	R-HSA-8980692	RHOA GTPase cycle	14/ 620	138/ 10598	0.10144927536232	0.0309864818588	0.173125230082	ENSG00000198826;ENSG00000011426;ENSG00000143815;ENSG00000164040;ENSG00000156299;ENSG00000105974;ENSG00000114346;ENSG00000177469;ENSG00000074964;ENSG00000100852;ENSG00000196155;ENSG00000038382;ENSG00000186635;ENSG00000139734	ARHGAP11A;ANLN;LBR;PGRMC2;TIAM1;CAV1;ECT2;CAVIN1;ARHGEF10L;ARHGAP5;PLEKHG4;TRIO;ARAP1;DIAPH3
6	Cellular responses to stimuli	R-HSA-381038	XBP1(S) activates chaperone genes	6/ 620	41/ 10598	0.14634146341463	0.0306635393835	0.173956617657	ENSG00000070540;ENSG00000138674;ENSG00000159720;ENSG00000166340;ENSG00000101199;ENSG00000044090	WIPI1;SEC31A;ATP6V0D1;TPP1;ARFGAP1;CUL7
6	Extracellular matrix organization	R-HSA-1566948	Elastic fibre formation	6/ 620	41/ 10598	0.14634146341463	0.0306635393835	0.173956617657	ENSG00000115414;ENSG00000125378;ENSG00000092969;ENSG00000138131;ENSG00000082781;ENSG00000166147	FN1;BMP4;TGFB2;LOXL4;ITGB5;FBN1
8	Signal Transduction	R-HSA-9013408	RHOG GTPase cycle	8/ 620	64/ 10598	0.125	0.0322277624108	0.179380941721	ENSG00000142627;ENSG00000143815;ENSG00000164040;ENSG00000105974;ENSG00000115541;ENSG00000100852;ENSG00000038382;ENSG00000139734	EPHA2;LBR;PGRMC2;CAV1;HSPE1;ARHGAP5;TRIO;DIAPH3
5	DNA Repair	R-HSA-5656169	Termination of translesion DNA synthesis	5/ 620	31/ 10598	0.16129032258065	0.0323775191807	0.179536995457	ENSG00000133119;ENSG00000163918;ENSG00000166803;ENSG00000121060;ENSG00000143947	RFC3;RFC4;PCLAF;TRIM25;RPS27A
5	Metabolism	R-HSA-2022928	HS-GAG biosynthesis	5/ 620	31/ 10598	0.16129032258065	0.0323775191807	0.179536995457	ENSG00000162512;ENSG00000124145;ENSG00000070614;ENSG00000142798;ENSG00000136720	SDC3;SDC4;NDST1;HSPG2;HS6ST1
7	Developmental Biology	R-HSA-9824272	Somitogenesis	7/ 620	53/ 10598	0.13207547169811	0.0336789709539	0.185360008049	ENSG00000100911;ENSG00000106588;ENSG00000168214;ENSG00000100519;ENSG00000115233;ENSG00000100567;ENSG00000116106	PSME2;PSMA2;RBPJ;PSMC6;PSMD14;PSMA3;EPHA4
7	Signal Transduction	R-HSA-193648	NRAGE signals death through JNK	7/ 620	53/ 10598	0.13207547169811	0.0336789709539	0.185360008049	ENSG00000064300;ENSG00000156299;ENSG00000114346;ENSG00000153094;ENSG00000074964;ENSG00000179222;ENSG00000038382	NGFR;TIAM1;ECT2;BCL2L11;ARHGEF10L;MAGED1;TRIO
7	Cell Cycle	R-HSA-174113	SCF-beta-TrCP mediated degradation of Emi1	7/ 620	53/ 10598	0.13207547169811	0.0336789709539	0.185360008049	ENSG00000100911;ENSG00000106588;ENSG00000112029;ENSG00000100519;ENSG00000115233;ENSG00000100567;ENSG00000143947	PSME2;PSMA2;FBXO5;PSMC6;PSMD14;PSMA3;RPS27A
8	Developmental Biology	R-HSA-9793380	Formation of paraxial mesoderm	8/ 620	65/ 10598	0.12307692307692	0.0349468316826	0.190208770228	ENSG00000100911;ENSG00000106588;ENSG00000168214;ENSG00000100519;ENSG00000125378;ENSG00000115233;ENSG00000100567;ENSG00000116106	PSME2;PSMA2;RBPJ;PSMC6;BMP4;PSMD14;PSMA3;EPHA4
9	Signal Transduction	R-HSA-9013694	Signaling by NOTCH4	9/ 620	77/ 10598	0.11688311688312	0.0351060012647	0.190372617152	ENSG00000100911;ENSG00000106588;ENSG00000168214;ENSG00000107796;ENSG00000100519;ENSG00000115233;ENSG00000100567;ENSG00000137845;ENSG00000143947	PSME2;PSMA2;RBPJ;ACTA2;PSMC6;PSMD14;PSMA3;ADAM10;RPS27A
9	Cell Cycle	R-HSA-2565942	Regulation of PLK1 Activity at G2/M Transition	9/ 620	77/ 10598	0.11688311688312	0.0351060012647	0.190372617152	ENSG00000139350;ENSG00000170312;ENSG00000196230;ENSG00000188229;ENSG00000129474;ENSG00000142731;ENSG00000127824;ENSG00000143947;ENSG00000148019	NEDD1;CDK1;TUBB;TUBB4B;AJUBA;PLK4;TUBA4A;RPS27A;CEP78
32	Disease	R-HSA-5663202	Diseases of signal transduction by growth factor receptors and second messengers	32/ 620	393/ 10598	0.081424936386768	0.0357910489294	0.19197017153	ENSG00000138674;ENSG00000100911;ENSG00000100567;ENSG00000127314;ENSG00000196591;ENSG00000094631;ENSG00000124762;ENSG00000106588;ENSG00000153094;ENSG00000035403;ENSG00000172071;ENSG00000135679;ENSG00000115414;ENSG00000173821;ENSG00000141367;ENSG00000167460;ENSG00000177565;ENSG00000100519;ENSG00000118689;ENSG00000143947;ENSG00000170759;ENSG00000125844;ENSG00000011021;ENSG00000068078;ENSG00000153201…	SEC31A;PSME2;PSMA3;RAP1B;HDAC2;HDAC6;CDKN1A;PSMA2;BCL2L11;VCL;EIF2AK3;MDM2;FN1;RNF213;CLTC;TPM4;TBL1XR1;PSMC6;FOXO3;RPS27A;KIF5B;RRBP1;CLCN6;FGFR3;RANBP2;SQSTM1;ACTG1;RBPJ;ACTB;PSMD14;ADAM10;MPRIP
28	Gene expression (Transcription)	R-HSA-3700989	Transcriptional Regulation by TP53	28/ 620	335/ 10598	0.083582089552239	0.0357731501682	0.192574439774	ENSG00000170312;ENSG00000092201;ENSG00000133119;ENSG00000198938;ENSG00000165699;ENSG00000196591;ENSG00000095002;ENSG00000127334;ENSG00000124762;ENSG00000198804;ENSG00000270647;ENSG00000172115;ENSG00000168209;ENSG00000102760;ENSG00000116954;ENSG00000117450;ENSG00000115107;ENSG00000135679;ENSG00000113328;ENSG00000188976;ENSG00000175305;ENSG00000115419;ENSG00000126457;ENSG00000136810;ENSG00000143947…	CDK1;SUPT16H;RFC3;MT-CO3;TSC1;HDAC2;MSH2;DYRK2;CDKN1A;MT-CO1;TAF15;CYCS;DDIT4;RGCC;RRAGC;PRDX1;STEAP3;MDM2;CCNG1;NOC2L;CCNE2;GLS;PRMT1;TXN;RPS27A;PIP4P1;RRAGD;RFC4
3	Metabolism	R-HSA-8956320	Nucleotide biosynthesis	3/ 620	13/ 10598	0.23076923076923	0.0366996339336	0.194021362194	ENSG00000128050;ENSG00000128059;ENSG00000178035	PAICS;PPAT;IMPDH2
3	Cellular responses to stimuli	R-HSA-9648895	Response of EIF2AK1 (HRI) to heme deficiency	3/ 620	13/ 10598	0.23076923076923	0.0366996339336	0.194021362194	ENSG00000134001;ENSG00000175197;ENSG00000162772	EIF2S1;DDIT3;ATF3
12	Gene expression (Transcription)	R-HSA-8878166	Transcriptional regulation by RUNX2	12/ 620	115/ 10598	0.10434782608696	0.0363136512922	0.194067520492	ENSG00000170312;ENSG00000094631;ENSG00000100911;ENSG00000119042;ENSG00000106588;ENSG00000124762;ENSG00000100519;ENSG00000115233;ENSG00000125398;ENSG00000100567;ENSG00000108821;ENSG00000143947	CDK1;HDAC6;PSME2;SATB2;PSMA2;CDKN1A;PSMC6;PSMD14;SOX9;PSMA3;COL1A1;RPS27A
5	Disease	R-HSA-6802948	Signaling by high-kinase activity BRAF mutants	5/ 620	32/ 10598	0.15625	0.0365928187783	0.194152545676	ENSG00000115414;ENSG00000184009;ENSG00000127314;ENSG00000035403;ENSG00000075624	FN1;ACTG1;RAP1B;VCL;ACTB
4	Disease	R-HSA-9734009	Defective Intrinsic Pathway for Apoptosis	4/ 620	22/ 10598	0.18181818181818	0.0365823058636	0.194797477072	ENSG00000117450;ENSG00000118689;ENSG00000167110;ENSG00000153094	PRDX1;FOXO3;GOLGA2;BCL2L11
9	DNA Repair	R-HSA-5696399	Global Genome Nucleotide Excision Repair (GG-NER)	9/ 620	78/ 10598	0.11538461538462	0.0377171572631	0.197279457316	ENSG00000133119;ENSG00000166200;ENSG00000143799;ENSG00000175792;ENSG00000075624;ENSG00000177889;ENSG00000163918;ENSG00000116030;ENSG00000143947	RFC3;COPS2;PARP1;RUVBL1;ACTB;UBE2N;RFC4;SUMO1;RPS27A
38	Signal Transduction	R-HSA-9006934	Signaling by Receptor Tyrosine Kinases	38/ 620	484/ 10598	0.078512396694215	0.038482712572	0.197777007121	ENSG00000060718;ENSG00000166888;ENSG00000069869;ENSG00000175866;ENSG00000117318;ENSG00000127314;ENSG00000113140;ENSG00000196591;ENSG00000117984;ENSG00000159720;ENSG00000145431;ENSG00000160271;ENSG00000113732;ENSG00000140443;ENSG00000154229;ENSG00000112658;ENSG00000115414;ENSG00000156299;ENSG00000141367;ENSG00000091136;ENSG00000160999;ENSG00000108821;ENSG00000143947;ENSG00000118257;ENSG00000122705…	COL11A1;STAT6;NEDD4;BAIAP2;ID3;RAP1B;SPARC;HDAC2;CTSD;ATP6V0D1;PDGFC;RALGDS;ATP6V0E1;IGF1R;PRKCA;SRF;FN1;TIAM1;CLTC;LAMB1;SH2B2;COL1A1;RPS27A;NRP2;CLTA;FGFR3;CAV1;ATP6V0C;ACTG1;COL27A1;THBS1;TIA1;AXL;HNRNPH1;ADAM10;ANOS1;ACTB;COL5A2
11	Signal Transduction	R-HSA-5610787	Hedgehog 'off' state	11/ 620	103/ 10598	0.10679611650485	0.0379810460127	0.197957748653	ENSG00000100911;ENSG00000188229;ENSG00000106588;ENSG00000128602;ENSG00000167553;ENSG00000100519;ENSG00000123416;ENSG00000115233;ENSG00000100567;ENSG00000127824;ENSG00000143947	PSME2;TUBB4B;PSMA2;SMO;TUBA1C;PSMC6;TUBA1B;PSMD14;PSMA3;TUBA4A;RPS27A
6	Cellular responses to stimuli	R-HSA-381070	IRE1alpha activates chaperones	6/ 620	43/ 10598	0.13953488372093	0.0377160664409	0.197975793596	ENSG00000070540;ENSG00000138674;ENSG00000159720;ENSG00000166340;ENSG00000101199;ENSG00000044090	WIPI1;SEC31A;ATP6V0D1;TPP1;ARFGAP1;CUL7
13	Disease	R-HSA-9609690	HCMV Early Events	13/ 620	129/ 10598	0.10077519379845	0.0384824001934	0.198466924074	ENSG00000153201;ENSG00000188229;ENSG00000270276;ENSG00000167553;ENSG00000132182;ENSG00000163002;ENSG00000177565;ENSG00000123416;ENSG00000111581;ENSG00000127824;ENSG00000270882;ENSG00000058804;ENSG00000074266	RANBP2;TUBB4B;H4C15;TUBA1C;NUP210;NUP35;TBL1XR1;TUBA1B;NUP107;TUBA4A;H4C14;NDC1;EED
12	Metabolism of proteins	R-HSA-72737	Cap-dependent Translation Initiation	12/ 620	116/ 10598	0.10344827586207	0.0384482438087	0.199687181753	ENSG00000173674;ENSG00000147604;ENSG00000089009;ENSG00000107581;ENSG00000151247;ENSG00000134001;ENSG00000138326;ENSG00000116251;ENSG00000265681;ENSG00000161960;ENSG00000185088;ENSG00000143947	EIF1AX;RPL7;RPL6;EIF3A;EIF4E;EIF2S1;RPS24;RPL22;RPL17;EIF4A1;RPS27L;RPS27A
12	Metabolism of proteins	R-HSA-72613	Eukaryotic Translation Initiation	12/ 620	116/ 10598	0.10344827586207	0.0384482438087	0.199687181753	ENSG00000173674;ENSG00000147604;ENSG00000089009;ENSG00000107581;ENSG00000151247;ENSG00000134001;ENSG00000138326;ENSG00000116251;ENSG00000265681;ENSG00000161960;ENSG00000185088;ENSG00000143947	EIF1AX;RPL7;RPL6;EIF3A;EIF4E;EIF2S1;RPS24;RPL22;RPL17;EIF4A1;RPS27L;RPS27A
7	Cell Cycle	R-HSA-69541	Stabilization of p53	7/ 620	55/ 10598	0.12727272727273	0.0401541998853	0.205650850107	ENSG00000100911;ENSG00000106588;ENSG00000100519;ENSG00000115233;ENSG00000100567;ENSG00000143947;ENSG00000135679	PSME2;PSMA2;PSMC6;PSMD14;PSMA3;RPS27A;MDM2
16	Programmed Cell Death	R-HSA-109581	Apoptosis	16/ 620	170/ 10598	0.094117647058824	0.0405194291539	0.206090200007	ENSG00000179222;ENSG00000092853;ENSG00000100911;ENSG00000104081;ENSG00000026025;ENSG00000106588;ENSG00000172115;ENSG00000153094;ENSG00000198836;ENSG00000102572;ENSG00000100519;ENSG00000115233;ENSG00000100567;ENSG00000108424;ENSG00000189403;ENSG00000143947	MAGED1;CLSPN;PSME2;BMF;VIM;PSMA2;CYCS;BCL2L11;OPA1;STK24;PSMC6;PSMD14;PSMA3;KPNB1;HMGB1;RPS27A
9	Cell Cycle	R-HSA-176408	Regulation of APC/C activators between G1/S and early anaphase	9/ 620	79/ 10598	0.11392405063291	0.0404577434843	0.206488483181	ENSG00000170312;ENSG00000100911;ENSG00000106588;ENSG00000112029;ENSG00000164109;ENSG00000100519;ENSG00000115233;ENSG00000100567;ENSG00000143947	CDK1;PSME2;PSMA2;FBXO5;MAD2L1;PSMC6;PSMD14;PSMA3;RPS27A
133	Immune System	R-HSA-168256	Immune System	133/ 620	1982/ 10598	0.067103935418769	0.0411175489946	0.20699107429	ENSG00000069869;ENSG00000188211;ENSG00000109107;ENSG00000138413;ENSG00000161960;ENSG00000044090;ENSG00000177889;ENSG00000108424;ENSG00000106244;ENSG00000117984;ENSG00000111581;ENSG00000134001;ENSG00000113732;ENSG00000135677;ENSG00000196549;ENSG00000163629;ENSG00000154639;ENSG00000124333;ENSG00000154380;ENSG00000188229;ENSG00000026025;ENSG00000150961;ENSG00000160714;ENSG00000117228;ENSG00000082781…	NEDD4;NCR3LG1;ALDOC;IDH1;EIF4A1;CUL7;UBE2N;KPNB1;PDAP1;CTSD;NUP107;EIF2S1;ATP6V0E1;GNS;MME;PTPN13;CXADR;VAMP7;ENAH;TUBB4B;VIM;SEC24D;UBE2Q1;GBP1;ITGB5;NPC2;TXN;IL11;IL7R;STX3;ACTG1;CRISPLD2;GGH;MLEC;ARPC5;PSMD14;COL1A1;MAPK9;CNN2;STAT6;CDK1;SEC31A;NUP210;FTH1;GHR;FBXO32;PKM;SURF4;IMPDH2;NUP35;TUBA1B;ANXA1;PSAP;IL6ST;MAP3K14;IL1R1;RPS27A;MUC5AC;UBE2H;SQSTM1;BAIAP2;CENPE;VAT1;ADAM10;CLTA;RAB31;CFL1…
8	Signal Transduction	R-HSA-6806834	Signaling by MET	8/ 620	67/ 10598	0.11940298507463	0.0408411497824	0.207012700787	ENSG00000060718;ENSG00000115414;ENSG00000108821;ENSG00000196739;ENSG00000204262;ENSG00000091136;ENSG00000127314;ENSG00000143947	COL11A1;FN1;COL1A1;COL27A1;COL5A2;LAMB1;RAP1B;RPS27A
8	Signal Transduction	R-HSA-9013106	RHOC GTPase cycle	8/ 620	67/ 10598	0.11940298507463	0.0408411497824	0.207012700787	ENSG00000011426;ENSG00000143815;ENSG00000105974;ENSG00000155366;ENSG00000074964;ENSG00000100852;ENSG00000177469;ENSG00000139734	ANLN;LBR;CAV1;RHOC;ARHGEF10L;ARHGAP5;CAVIN1;DIAPH3
15	Cell Cycle	R-HSA-69242	S Phase	15/ 620	157/ 10598	0.095541401273885	0.0414490531554	0.207950181647	ENSG00000108055;ENSG00000100911;ENSG00000175305;ENSG00000133119;ENSG00000106588;ENSG00000146670;ENSG00000121892;ENSG00000094804;ENSG00000124762;ENSG00000100519;ENSG00000115233;ENSG00000163918;ENSG00000100567;ENSG00000164754;ENSG00000143947	SMC3;PSME2;CCNE2;RFC3;PSMA2;CDCA5;PDS5A;CDC6;CDKN1A;PSMC6;PSMD14;RFC4;PSMA3;RAD21;RPS27A
4	Immune System	R-HSA-983170	Antigen Presentation: Folding, assembly and peptide loading of class I MHC	4/ 620	23/ 10598	0.17391304347826	0.0423034216434	0.210802523392	ENSG00000113615;ENSG00000150961;ENSG00000176986;ENSG00000138674	SEC24A;SEC24D;SEC24C;SEC31A
4	Metabolism of proteins	R-HSA-389977	Post-chaperonin tubulin folding pathway	4/ 620	23/ 10598	0.17391304347826	0.0423034216434	0.210802523392	ENSG00000188229;ENSG00000123416;ENSG00000127824;ENSG00000167553	TUBB4B;TUBA1B;TUBA4A;TUBA1C
14	Signal Transduction	R-HSA-9013148	CDC42 GTPase cycle	14/ 620	144/ 10598	0.097222222222222	0.0422138884183	0.211069442091	ENSG00000143815;ENSG00000156299;ENSG00000105974;ENSG00000179604;ENSG00000114346;ENSG00000120278;ENSG00000175866;ENSG00000100852;ENSG00000196155;ENSG00000038382;ENSG00000186635;ENSG00000139734;ENSG00000115107;ENSG00000163171	LBR;TIAM1;CAV1;CDC42EP4;ECT2;PLEKHG1;BAIAP2;ARHGAP5;PLEKHG4;TRIO;ARAP1;DIAPH3;STEAP3;CDC42EP3
2	Developmental Biology	R-HSA-447038	NrCAM interactions	2/ 620	6/ 10598	0.33333333333333	0.0437926279955	0.215313754311	ENSG00000118257;ENSG00000075711	NRP2;DLG1
2	Cell Cycle	R-HSA-176417	Phosphorylation of Emi1	2/ 620	6/ 10598	0.33333333333333	0.0437926279955	0.215313754311	ENSG00000170312;ENSG00000112029	CDK1;FBXO5
2	Signal Transduction	R-HSA-193670	p75NTR negatively regulates cell cycle via SC1	2/ 620	6/ 10598	0.33333333333333	0.0437926279955	0.215313754311	ENSG00000064300;ENSG00000196591	NGFR;HDAC2
13	Cell Cycle	R-HSA-68875	Mitotic Prophase	13/ 620	132/ 10598	0.098484848484848	0.045006393946	0.215533867111	ENSG00000134324;ENSG00000170312;ENSG00000153201;ENSG00000270276;ENSG00000132182;ENSG00000163002;ENSG00000058804;ENSG00000270882;ENSG00000136824;ENSG00000167110;ENSG00000111581;ENSG00000154229;ENSG00000163041	LPIN1;CDK1;RANBP2;H4C15;NUP210;NUP35;NDC1;H4C14;SMC2;GOLGA2;NUP107;PRKCA;H3-3A
13	Disease	R-HSA-168273	Influenza Viral RNA Transcription and Replication	13/ 620	132/ 10598	0.098484848484848	0.045006393946	0.215533867111	ENSG00000147604;ENSG00000089009;ENSG00000153201;ENSG00000138326;ENSG00000116251;ENSG00000132182;ENSG00000163002;ENSG00000143799;ENSG00000265681;ENSG00000058804;ENSG00000185088;ENSG00000111581;ENSG00000143947	RPL7;RPL6;RANBP2;RPS24;RPL22;NUP210;NUP35;PARP1;RPL17;NDC1;RPS27L;NUP107;RPS27A
13	Signal Transduction	R-HSA-3858494	Beta-catenin independent WNT signaling	13/ 620	132/ 10598	0.098484848484848	0.045006393946	0.215533867111	ENSG00000085741;ENSG00000100911;ENSG00000141367;ENSG00000106588;ENSG00000081059;ENSG00000108518;ENSG00000100519;ENSG00000242616;ENSG00000115233;ENSG00000100567;ENSG00000122705;ENSG00000154229;ENSG00000143947	WNT11;PSME2;CLTC;PSMA2;TCF7;PFN1;PSMC6;GNG10;PSMD14;PSMA3;CLTA;PRKCA;RPS27A
7	Developmental Biology	R-HSA-373755	Semaphorin interactions	7/ 620	56/ 10598	0.125	0.0436760020066	0.216181553556	ENSG00000101335;ENSG00000004399;ENSG00000092841;ENSG00000155366;ENSG00000118680;ENSG00000137872;ENSG00000172757	MYL9;PLXND1;MYL6;RHOC;MYL12B;SEMA6D;CFL1
7	Transport of small molecules	R-HSA-917937	Iron uptake and transport	7/ 620	56/ 10598	0.125	0.0436760020066	0.216181553556	ENSG00000159720;ENSG00000113732;ENSG00000100292;ENSG00000185883;ENSG00000167996;ENSG00000115107;ENSG00000143947	ATP6V0D1;ATP6V0E1;HMOX1;ATP6V0C;FTH1;STEAP3;RPS27A
5	Extracellular matrix organization	R-HSA-2129379	Molecules associated with elastic fibres	5/ 620	34/ 10598	0.14705882352941	0.0459922475438	0.216736629799	ENSG00000115414;ENSG00000166147;ENSG00000092969;ENSG00000082781;ENSG00000125378	FN1;FBN1;TGFB2;ITGB5;BMP4
6	DNA Repair	R-HSA-73893	DNA Damage Bypass	6/ 620	45/ 10598	0.13333333333333	0.0457263640604	0.216869411541	ENSG00000143476;ENSG00000133119;ENSG00000166803;ENSG00000163918;ENSG00000121060;ENSG00000143947	DTL;RFC3;PCLAF;RFC4;TRIM25;RPS27A
6	Signal Transduction	R-HSA-2122947	NOTCH1 Intracellular Domain Regulates Transcription	6/ 620	45/ 10598	0.13333333333333	0.0457263640604	0.216869411541	ENSG00000106829;ENSG00000094631;ENSG00000177565;ENSG00000168214;ENSG00000196591;ENSG00000143947	TLE4;HDAC6;TBL1XR1;RBPJ;HDAC2;RPS27A
3	Signal Transduction	R-HSA-5099900	WNT5A-dependent internalization of FZD4	3/ 620	14/ 10598	0.21428571428571	0.0447320285845	0.217754924627	ENSG00000141367;ENSG00000122705;ENSG00000154229	CLTC;CLTA;PRKCA
3	Disease	R-HSA-3656253	Defective EXT1 causes exostoses 1, TRPS2 and CHDS	3/ 620	14/ 10598	0.21428571428571	0.0447320285845	0.217754924627	ENSG00000162512;ENSG00000124145;ENSG00000142798	SDC3;SDC4;HSPG2
3	Disease	R-HSA-3656237	Defective EXT2 causes exostoses 2	3/ 620	14/ 10598	0.21428571428571	0.0447320285845	0.217754924627	ENSG00000162512;ENSG00000124145;ENSG00000142798	SDC3;SDC4;HSPG2
3	Metabolism	R-HSA-3322077	Glycogen synthesis	3/ 620	14/ 10598	0.21428571428571	0.0447320285845	0.217754924627	ENSG00000169764;ENSG00000143947;ENSG00000056998	UGP2;RPS27A;GYG2
3	Signal Transduction	R-HSA-205043	NRIF signals cell death from the nucleus	3/ 620	14/ 10598	0.21428571428571	0.0447320285845	0.217754924627	ENSG00000161011;ENSG00000064300;ENSG00000143947	SQSTM1;NGFR;RPS27A
7	Immune System	R-HSA-5676590	NIK-->noncanonical NF-kB signaling	7/ 620	57/ 10598	0.12280701754386	0.0473910589273	0.222617235407	ENSG00000006062;ENSG00000100911;ENSG00000106588;ENSG00000100519;ENSG00000115233;ENSG00000100567;ENSG00000143947	MAP3K14;PSME2;PSMA2;PSMC6;PSMD14;PSMA3;RPS27A
7	Extracellular matrix organization	R-HSA-2022090	Assembly of collagen fibrils and other multimeric structures	7/ 620	57/ 10598	0.12280701754386	0.0473910589273	0.222617235407	ENSG00000060718;ENSG00000132470;ENSG00000111799;ENSG00000138131;ENSG00000196739;ENSG00000204262;ENSG00000108821	COL11A1;ITGB4;COL12A1;LOXL4;COL27A1;COL5A2;COL1A1
4	Disease	R-HSA-9635486	Infection with Mycobacterium tuberculosis	4/ 620	24/ 10598	0.16666666666667	0.0484994576579	0.226381962169	ENSG00000074800;ENSG00000108424;ENSG00000173821;ENSG00000143947	ENO1;KPNB1;RNF213;RPS27A
7	Immune System	R-HSA-5607761	Dectin-1 mediated noncanonical NF-kB signaling	7/ 620	58/ 10598	0.12068965517241	0.051301719358	0.238706738338	ENSG00000006062;ENSG00000100911;ENSG00000106588;ENSG00000100519;ENSG00000115233;ENSG00000100567;ENSG00000143947	MAP3K14;PSME2;PSMA2;PSMC6;PSMD14;PSMA3;RPS27A
7	Disease	R-HSA-5678895	Defective CFTR causes cystic fibrosis	7/ 620	58/ 10598	0.12068965517241	0.051301719358	0.238706738338	ENSG00000100911;ENSG00000106588;ENSG00000138942;ENSG00000100519;ENSG00000115233;ENSG00000100567;ENSG00000143947	PSME2;PSMA2;RNF185;PSMC6;PSMD14;PSMA3;RPS27A
7	Cellular responses to stimuli	R-HSA-9707564	Cytoprotection by HMOX1	7/ 620	58/ 10598	0.12068965517241	0.051301719358	0.238706738338	ENSG00000198804;ENSG00000172115;ENSG00000100292;ENSG00000265972;ENSG00000198938;ENSG00000177565;ENSG00000186951	MT-CO1;CYCS;HMOX1;TXNIP;MT-CO3;TBL1XR1;PPARA
7	Hemostasis	R-HSA-983189	Kinesins	7/ 620	58/ 10598	0.12068965517241	0.051301719358	0.238706738338	ENSG00000121621;ENSG00000188229;ENSG00000167553;ENSG00000138778;ENSG00000123416;ENSG00000127824;ENSG00000170759	KIF18A;TUBB4B;TUBA1C;CENPE;TUBA1B;TUBA4A;KIF5B
9	Extracellular matrix organization	R-HSA-216083	Integrin cell surface interactions	9/ 620	83/ 10598	0.10843373493976	0.0527566960744	0.242417840217	ENSG00000115414;ENSG00000142798;ENSG00000204262;ENSG00000139329;ENSG00000137801;ENSG00000082781;ENSG00000108821;ENSG00000166147;ENSG00000029559	FN1;HSPG2;COL5A2;LUM;THBS1;ITGB5;COL1A1;FBN1;IBSP
3	Transport of small molecules	R-HSA-8866427	VLDLR internalisation and degradation	3/ 620	15/ 10598	0.2	0.0535568607589	0.245330340433	ENSG00000141367;ENSG00000122705;ENSG00000143947	CLTC;CLTA;RPS27A
3	Signal Transduction	R-HSA-193639	p75NTR signals via NF-kB	3/ 620	15/ 10598	0.2	0.0535568607589	0.245330340433	ENSG00000161011;ENSG00000064300;ENSG00000143947	SQSTM1;NGFR;RPS27A
6	Signal Transduction	R-HSA-9013409	RHOJ GTPase cycle	6/ 620	47/ 10598	0.12765957446809	0.0547188691233	0.247577705389	ENSG00000152661;ENSG00000105974;ENSG00000100852;ENSG00000038382;ENSG00000139734;ENSG00000115107	GJA1;CAV1;ARHGAP5;TRIO;DIAPH3;STEAP3
8	Cell Cycle	R-HSA-174184	Cdc20:Phospho-APC/C mediated degradation of Cyclin A	8/ 620	71/ 10598	0.11267605633803	0.0545256463628	0.248226322176	ENSG00000170312;ENSG00000100911;ENSG00000106588;ENSG00000164109;ENSG00000100519;ENSG00000115233;ENSG00000100567;ENSG00000143947	CDK1;PSME2;PSMA2;MAD2L1;PSMC6;PSMD14;PSMA3;RPS27A
8	DNA Replication	R-HSA-69017	CDK-mediated phosphorylation and removal of Cdc6	8/ 620	71/ 10598	0.11267605633803	0.0545256463628	0.248226322176	ENSG00000100911;ENSG00000175305;ENSG00000106588;ENSG00000100519;ENSG00000115233;ENSG00000100567;ENSG00000094804;ENSG00000143947	PSME2;CCNE2;PSMA2;PSMC6;PSMD14;PSMA3;CDC6;RPS27A
4	Gene expression (Transcription)	R-HSA-350054	Notch-HLH transcription pathway	4/ 620	25/ 10598	0.16	0.0551681195107	0.248847022258	ENSG00000177565;ENSG00000168214;ENSG00000094631;ENSG00000196591	TBL1XR1;RBPJ;HDAC6;HDAC2
4	Metabolism	R-HSA-8982491	Glycogen metabolism	4/ 620	25/ 10598	0.16	0.0551681195107	0.248847022258	ENSG00000169764;ENSG00000100504;ENSG00000143947;ENSG00000056998	UGP2;PYGL;RPS27A;GYG2
7	Cell Cycle	R-HSA-380259	Loss of Nlp from mitotic centrosomes	7/ 620	60/ 10598	0.11666666666667	0.0597172056475	0.25238647086	ENSG00000139350;ENSG00000170312;ENSG00000196230;ENSG00000188229;ENSG00000142731;ENSG00000127824;ENSG00000148019	NEDD1;CDK1;TUBB;TUBB4B;PLK4;TUBA4A;CEP78
7	Cell Cycle	R-HSA-380284	Loss of proteins required for interphase microtubule organization from the centrosome	7/ 620	60/ 10598	0.11666666666667	0.0597172056475	0.25238647086	ENSG00000139350;ENSG00000170312;ENSG00000196230;ENSG00000188229;ENSG00000142731;ENSG00000127824;ENSG00000148019	NEDD1;CDK1;TUBB;TUBB4B;PLK4;TUBA4A;CEP78
5	Signal Transduction	R-HSA-5674135	MAP2K and MAPK activation	5/ 620	36/ 10598	0.13888888888889	0.0567004510403	0.252668173065	ENSG00000115414;ENSG00000184009;ENSG00000127314;ENSG00000035403;ENSG00000075624	FN1;ACTG1;RAP1B;VCL;ACTB
5	DNA Repair	R-HSA-5696394	DNA Damage Recognition in GG-NER	5/ 620	36/ 10598	0.13888888888889	0.0567004510403	0.252668173065	ENSG00000166200;ENSG00000143799;ENSG00000175792;ENSG00000075624;ENSG00000143947	COPS2;PARP1;RUVBL1;ACTB;RPS27A
2	Gene expression (Transcription)	R-HSA-8941855	RUNX3 regulates CDKN1A transcription	2/ 620	7/ 10598	0.28571428571429	0.0589739326725	0.252867879919	ENSG00000124762;ENSG00000020633	CDKN1A;RUNX3
2	Programmed Cell Death	R-HSA-111453	BH3-only proteins associate with and inactivate anti-apoptotic BCL-2 members	2/ 620	7/ 10598	0.28571428571429	0.0589739326725	0.252867879919	ENSG00000104081;ENSG00000153094	BMF;BCL2L11
23	Organelle biogenesis and maintenance	R-HSA-1852241	Organelle biogenesis and maintenance	23/ 620	277/ 10598	0.083032490974729	0.0566214723133	0.253850065842	ENSG00000128602;ENSG00000170312;ENSG00000094631;ENSG00000167553;ENSG00000083312;ENSG00000142731;ENSG00000148019;ENSG00000196230;ENSG00000172115;ENSG00000123416;ENSG00000150753;ENSG00000188229;ENSG00000177565;ENSG00000163468;ENSG00000139350;ENSG00000131069;ENSG00000156261;ENSG00000090565;ENSG00000023330;ENSG00000081870;ENSG00000120438;ENSG00000186951;ENSG00000127824	SMO;CDK1;HDAC6;TUBA1C;TNPO1;PLK4;CEP78;TUBB;CYCS;TUBA1B;CCT5;TUBB4B;TBL1XR1;CCT3;NEDD1;ACSS2;CCT8;RAB11FIP3;ALAS1;IFT25;TCP1;PPARA;TUBA4A
23	Signal Transduction	R-HSA-9006931	Signaling by Nuclear Receptors	23/ 620	277/ 10598	0.083032490974729	0.0566214723133	0.253850065842	ENSG00000124151;ENSG00000072310;ENSG00000112033;ENSG00000004478;ENSG00000169710;ENSG00000164754;ENSG00000117984;ENSG00000108055;ENSG00000140443;ENSG00000270882;ENSG00000112658;ENSG00000065135;ENSG00000270276;ENSG00000091140;ENSG00000177565;ENSG00000242616;ENSG00000118689;ENSG00000099194;ENSG00000105974;ENSG00000162496;ENSG00000184254;ENSG00000163041;ENSG00000126457	NCOA3;SREBF1;PPARD;FKBP4;FASN;RAD21;CTSD;SMC3;IGF1R;H4C14;SRF;GNAI3;H4C15;DLD;TBL1XR1;GNG10;FOXO3;SCD;CAV1;DHRS3;ALDH1A3;H3-3A;PRMT1
6	Programmed Cell Death	R-HSA-211733	Regulation of activated PAK-2p34 by proteasome mediated degradation	6/ 620	48/ 10598	0.125	0.0595881531717	0.254024641411	ENSG00000100911;ENSG00000106588;ENSG00000100519;ENSG00000115233;ENSG00000100567;ENSG00000143947	PSME2;PSMA2;PSMC6;PSMD14;PSMA3;RPS27A
6	Metabolism	R-HSA-350562	Regulation of ornithine decarboxylase (ODC)	6/ 620	48/ 10598	0.125	0.0595881531717	0.254024641411	ENSG00000100911;ENSG00000106588;ENSG00000115758;ENSG00000100519;ENSG00000115233;ENSG00000100567	PSME2;PSMA2;ODC1;PSMC6;PSMD14;PSMA3
6	Cellular responses to stimuli	R-HSA-9762114	GSK3B and BTRC:CUL1-mediated-degradation of NFE2L2	6/ 620	48/ 10598	0.125	0.0595881531717	0.254024641411	ENSG00000100911;ENSG00000106588;ENSG00000100519;ENSG00000115233;ENSG00000100567;ENSG00000143947	PSME2;PSMA2;PSMC6;PSMD14;PSMA3;RPS27A
1	Disease	R-HSA-192814	vRNA Synthesis	1/ 620	1/ 10598	1	0.0585016040758	0.257581689587	ENSG00000143799	PARP1
1	Disease	R-HSA-8853334	Signaling by FGFR3 fusions in cancer	1/ 620	1/ 10598	1	0.0585016040758	0.257581689587	ENSG00000068078	FGFR3
1	Disease	R-HSA-2978092	Abnormal conversion of 2-oxoglutarate to 2-hydroxyglutarate	1/ 620	1/ 10598	1	0.0585016040758	0.257581689587	ENSG00000138413	IDH1
1	Metabolism	R-HSA-389542	NADPH regeneration	1/ 620	1/ 10598	1	0.0585016040758	0.257581689587	ENSG00000138413	IDH1
1	Disease	R-HSA-5660862	Defective SLC7A7 causes lysinuric protein intolerance (LPI)	1/ 620	1/ 10598	1	0.0585016040758	0.257581689587	ENSG00000168003	SLC3A2
1	Disease	R-HSA-2206305	MPS IIID - Sanfilippo syndrome D	1/ 620	1/ 10598	1	0.0585016040758	0.257581689587	ENSG00000135677	GNS
1	Disease	R-HSA-5632968	Defective Mismatch Repair Associated With MSH6	1/ 620	1/ 10598	1	0.0585016040758	0.257581689587	ENSG00000095002	MSH2
1	Disease	R-HSA-5619035	Defective SLC17A5 causes Salla disease (SD) and ISSD	1/ 620	1/ 10598	1	0.0585016040758	0.257581689587	ENSG00000119899	SLC17A5
1	Disease	R-HSA-2033515	t(4;14) translocations of FGFR3	1/ 620	1/ 10598	1	0.0585016040758	0.257581689587	ENSG00000068078	FGFR3
8	Cellular responses to stimuli	R-HSA-1234174	Cellular response to hypoxia	8/ 620	72/ 10598	0.11111111111111	0.0583535727546	0.258473032472	ENSG00000181061;ENSG00000100911;ENSG00000106588;ENSG00000129474;ENSG00000100519;ENSG00000115233;ENSG00000100567;ENSG00000143947	HIGD1A;PSME2;PSMA2;AJUBA;PSMC6;PSMD14;PSMA3;RPS27A
8	Cell Cycle	R-HSA-179419	APC:Cdc20 mediated degradation of cell cycle proteins prior to satisfation of the cell cycle checkpoint	8/ 620	72/ 10598	0.11111111111111	0.0583535727546	0.258473032472	ENSG00000170312;ENSG00000100911;ENSG00000106588;ENSG00000164109;ENSG00000100519;ENSG00000115233;ENSG00000100567;ENSG00000143947	CDK1;PSME2;PSMA2;MAD2L1;PSMC6;PSMD14;PSMA3;RPS27A
10	Cellular responses to stimuli	R-HSA-9633012	Response of EIF2AK4 (GCN2) to amino acid deficiency	10/ 620	99/ 10598	0.1010101010101	0.0634871971127	0.258684021385	ENSG00000147604;ENSG00000089009;ENSG00000162772;ENSG00000134001;ENSG00000138326;ENSG00000116251;ENSG00000265681;ENSG00000185088;ENSG00000175197;ENSG00000143947	RPL7;RPL6;ATF3;EIF2S1;RPS24;RPL22;RPL17;RPS27L;DDIT3;RPS27A
10	Vesicle-mediated transport	R-HSA-8856825	Cargo recognition for clathrin-mediated endocytosis	10/ 620	99/ 10598	0.1010101010101	0.0634871971127	0.258684021385	ENSG00000168685;ENSG00000073921;ENSG00000141367;ENSG00000130164;ENSG00000003056;ENSG00000166200;ENSG00000197081;ENSG00000124333;ENSG00000122705;ENSG00000143947	IL7R;PICALM;CLTC;LDLR;M6PR;COPS2;IGF2R;VAMP7;CLTA;RPS27A
6	Cell Cycle	R-HSA-69610	p53-Independent DNA Damage Response	6/ 620	49/ 10598	0.12244897959184	0.064707293263	0.260063372106	ENSG00000100911;ENSG00000106588;ENSG00000100519;ENSG00000115233;ENSG00000100567;ENSG00000143947	PSME2;PSMA2;PSMC6;PSMD14;PSMA3;RPS27A
6	Cell Cycle	R-HSA-69601	Ubiquitin Mediated Degradation of Phosphorylated Cdc25A	6/ 620	49/ 10598	0.12244897959184	0.064707293263	0.260063372106	ENSG00000100911;ENSG00000106588;ENSG00000100519;ENSG00000115233;ENSG00000100567;ENSG00000143947	PSME2;PSMA2;PSMC6;PSMD14;PSMA3;RPS27A
6	Organelle biogenesis and maintenance	R-HSA-5620920	Cargo trafficking to the periciliary membrane	6/ 620	49/ 10598	0.12244897959184	0.064707293263	0.260063372106	ENSG00000156261;ENSG00000090565;ENSG00000128602;ENSG00000120438;ENSG00000150753;ENSG00000163468	CCT8;RAB11FIP3;SMO;TCP1;CCT5;CCT3
6	Metabolism of proteins	R-HSA-72695	Formation of the ternary complex, and subsequently, the 43S complex	6/ 620	49/ 10598	0.12244897959184	0.064707293263	0.260063372106	ENSG00000173674;ENSG00000107581;ENSG00000134001;ENSG00000138326;ENSG00000143947;ENSG00000185088	EIF1AX;EIF3A;EIF2S1;RPS24;RPS27A;RPS27L
6	Cell Cycle	R-HSA-69613	p53-Independent G1/S DNA damage checkpoint	6/ 620	49/ 10598	0.12244897959184	0.064707293263	0.260063372106	ENSG00000100911;ENSG00000106588;ENSG00000100519;ENSG00000115233;ENSG00000100567;ENSG00000143947	PSME2;PSMA2;PSMC6;PSMD14;PSMA3;RPS27A
6	Cell Cycle	R-HSA-75815	Ubiquitin-dependent degradation of Cyclin D	6/ 620	49/ 10598	0.12244897959184	0.064707293263	0.260063372106	ENSG00000100911;ENSG00000106588;ENSG00000100519;ENSG00000115233;ENSG00000100567;ENSG00000143947	PSME2;PSMA2;PSMC6;PSMD14;PSMA3;RPS27A
7	Extracellular matrix organization	R-HSA-1442490	Collagen degradation	7/ 620	61/ 10598	0.11475409836066	0.0642246771329	0.260251095525	ENSG00000060718;ENSG00000117984;ENSG00000157227;ENSG00000204262;ENSG00000111799;ENSG00000137845;ENSG00000108821	COL11A1;CTSD;MMP14;COL5A2;COL12A1;ADAM10;COL1A1
16	DNA Replication	R-HSA-69306	DNA Replication	16/ 620	181/ 10598	0.088397790055249	0.0646261788874	0.260447032402	ENSG00000094804;ENSG00000100911;ENSG00000175305;ENSG00000133119;ENSG00000270276;ENSG00000270882;ENSG00000100519;ENSG00000163041;ENSG00000115233;ENSG00000163918;ENSG00000100567;ENSG00000108424;ENSG00000097046;ENSG00000065328;ENSG00000143947;ENSG00000106588	CDC6;PSME2;CCNE2;RFC3;H4C15;H4C14;PSMC6;H3-3A;PSMD14;RFC4;PSMA3;KPNB1;CDC7;MCM10;RPS27A;PSMA2
15	Developmental Biology	R-HSA-9010553	Regulation of expression of SLITs and ROBOs	15/ 620	167/ 10598	0.089820359281437	0.0644884511986	0.260604015118	ENSG00000147604;ENSG00000089009;ENSG00000100911;ENSG00000106588;ENSG00000100519;ENSG00000116251;ENSG00000138326;ENSG00000214655;ENSG00000265681;ENSG00000121454;ENSG00000185088;ENSG00000115233;ENSG00000100567;ENSG00000265241;ENSG00000143947	RPL7;RPL6;PSME2;PSMA2;PSMC6;RPL22;RPS24;ZSWIM8;RPL17;LHX4;RPS27L;PSMD14;PSMA3;RBM8A;RPS27A
9	Cell Cycle	R-HSA-380320	Recruitment of NuMA to mitotic centrosomes	9/ 620	86/ 10598	0.1046511627907	0.0634323791402	0.260620499253	ENSG00000139350;ENSG00000170312;ENSG00000196230;ENSG00000188229;ENSG00000167553;ENSG00000123416;ENSG00000142731;ENSG00000127824;ENSG00000148019	NEDD1;CDK1;TUBB;TUBB4B;TUBA1C;TUBA1B;PLK4;TUBA4A;CEP78
9	Cell Cycle	R-HSA-453276	Regulation of mitotic cell cycle	9/ 620	86/ 10598	0.1046511627907	0.0634323791402	0.260620499253	ENSG00000170312;ENSG00000100911;ENSG00000106588;ENSG00000112029;ENSG00000164109;ENSG00000100519;ENSG00000115233;ENSG00000100567;ENSG00000143947	CDK1;PSME2;PSMA2;FBXO5;MAD2L1;PSMC6;PSMD14;PSMA3;RPS27A
9	Cell Cycle	R-HSA-174143	APC/C-mediated degradation of cell cycle proteins	9/ 620	86/ 10598	0.1046511627907	0.0634323791402	0.260620499253	ENSG00000170312;ENSG00000100911;ENSG00000106588;ENSG00000112029;ENSG00000164109;ENSG00000100519;ENSG00000115233;ENSG00000100567;ENSG00000143947	CDK1;PSME2;PSMA2;FBXO5;MAD2L1;PSMC6;PSMD14;PSMA3;RPS27A
8	Disease	R-HSA-6802957	Oncogenic MAPK signaling	8/ 620	73/ 10598	0.10958904109589	0.0623472068065	0.262000370483	ENSG00000115414;ENSG00000011021;ENSG00000153094;ENSG00000184009;ENSG00000075624;ENSG00000127314;ENSG00000035403;ENSG00000133030	FN1;CLCN6;BCL2L11;ACTG1;ACTB;RAP1B;VCL;MPRIP
5	Disease	R-HSA-9656223	Signaling by RAF1 mutants	5/ 620	37/ 10598	0.13513513513514	0.062547114018	0.262093730615	ENSG00000115414;ENSG00000184009;ENSG00000127314;ENSG00000035403;ENSG00000075624	FN1;ACTG1;RAP1B;VCL;ACTB
5	DNA Repair	R-HSA-110313	Translesion synthesis by Y family DNA polymerases bypasses lesions on DNA template	5/ 620	37/ 10598	0.13513513513514	0.062547114018	0.262093730615	ENSG00000133119;ENSG00000163918;ENSG00000166803;ENSG00000121060;ENSG00000143947	RFC3;RFC4;PCLAF;TRIM25;RPS27A
8	Cell Cycle	R-HSA-176409	APC/C:Cdc20 mediated degradation of mitotic proteins	8/ 620	74/ 10598	0.10810810810811	0.0665075599144	0.262999064005	ENSG00000170312;ENSG00000100911;ENSG00000106588;ENSG00000164109;ENSG00000100519;ENSG00000115233;ENSG00000100567;ENSG00000143947	CDK1;PSME2;PSMA2;MAD2L1;PSMC6;PSMD14;PSMA3;RPS27A
3	Disease	R-HSA-9725371	Nuclear events stimulated by ALK signaling in cancer	3/ 620	16/ 10598	0.1875	0.0631457090686	0.263107121119	ENSG00000115414;ENSG00000141367;ENSG00000170759	FN1;CLTC;KIF5B
3	Immune System	R-HSA-844456	The NLRP3 inflammasome	3/ 620	16/ 10598	0.1875	0.0631457090686	0.263107121119	ENSG00000136810;ENSG00000100292;ENSG00000265972	TXN;HMOX1;TXNIP
3	Gene expression (Transcription)	R-HSA-9614657	FOXO-mediated transcription of cell death genes	3/ 620	16/ 10598	0.1875	0.0631457090686	0.263107121119	ENSG00000118689;ENSG00000175197;ENSG00000153094	FOXO3;DDIT3;BCL2L11
3	Immune System	R-HSA-6788467	IL-6-type cytokine receptor ligand interactions	3/ 620	16/ 10598	0.1875	0.0631457090686	0.263107121119	ENSG00000134352;ENSG00000128342;ENSG00000095752	IL6ST;LIF;IL11
3	DNA Repair	R-HSA-110312	Translesion synthesis by REV1	3/ 620	16/ 10598	0.1875	0.0631457090686	0.263107121119	ENSG00000133119;ENSG00000163918;ENSG00000143947	RFC3;RFC4;RPS27A
6	Cell Cycle	R-HSA-349425	Autodegradation of the E3 ubiquitin ligase COP1	6/ 620	50/ 10598	0.12	0.0700763376871	0.276370583124	ENSG00000100911;ENSG00000106588;ENSG00000100519;ENSG00000115233;ENSG00000100567;ENSG00000143947	PSME2;PSMA2;PSMC6;PSMD14;PSMA3;RPS27A
6	Disease	R-HSA-180534	Vpu mediated degradation of CD4	6/ 620	50/ 10598	0.12	0.0700763376871	0.276370583124	ENSG00000100911;ENSG00000106588;ENSG00000100519;ENSG00000115233;ENSG00000100567;ENSG00000143947	PSME2;PSMA2;PSMC6;PSMD14;PSMA3;RPS27A
8	Cell Cycle	R-HSA-176814	Activation of APC/C and APC/C:Cdc20 mediated degradation of mitotic proteins	8/ 620	75/ 10598	0.10666666666667	0.0708353637159	0.277878089045	ENSG00000170312;ENSG00000100911;ENSG00000106588;ENSG00000164109;ENSG00000100519;ENSG00000115233;ENSG00000100567;ENSG00000143947	CDK1;PSME2;PSMA2;MAD2L1;PSMC6;PSMD14;PSMA3;RPS27A
7	Cellular responses to stimuli	R-HSA-1234176	Oxygen-dependent proline hydroxylation of Hypoxia-inducible Factor Alpha	7/ 620	63/ 10598	0.11111111111111	0.0738425797977	0.284380692432	ENSG00000100911;ENSG00000106588;ENSG00000129474;ENSG00000100519;ENSG00000115233;ENSG00000100567;ENSG00000143947	PSME2;PSMA2;AJUBA;PSMC6;PSMD14;PSMA3;RPS27A
11	Signal Transduction	R-HSA-9006936	Signaling by TGFB family members	11/ 620	115/ 10598	0.095652173913043	0.0730573842219	0.285834593441	ENSG00000147883;ENSG00000070404;ENSG00000039319;ENSG00000092969;ENSG00000143799;ENSG00000082781;ENSG00000122641;ENSG00000166147;ENSG00000106366;ENSG00000143947;ENSG00000163430	CDKN2B;FSTL3;ZFYVE16;TGFB2;PARP1;ITGB5;INHBA;FBN1;SERPINE1;RPS27A;FSTL1
3	Circadian Clock	R-HSA-1368082	RORA activates gene expression	3/ 620	17/ 10598	0.17647058823529	0.0734654297164	0.286670658285	ENSG00000177565;ENSG00000072310;ENSG00000186951	TBL1XR1;SREBF1;PPARA
3	Gene expression (Transcription)	R-HSA-9617828	FOXO-mediated transcription of cell cycle genes	3/ 620	17/ 10598	0.17647058823529	0.0734654297164	0.286670658285	ENSG00000124762;ENSG00000118689;ENSG00000105974	CDKN1A;FOXO3;CAV1
3	DNA Repair	R-HSA-5656121	Translesion synthesis by POLI	3/ 620	17/ 10598	0.17647058823529	0.0734654297164	0.286670658285	ENSG00000133119;ENSG00000163918;ENSG00000143947	RFC3;RFC4;RPS27A
3	Disease	R-HSA-9694614	Attachment and Entry	3/ 620	17/ 10598	0.17647058823529	0.0734654297164	0.286670658285	ENSG00000162512;ENSG00000124145;ENSG00000142798	SDC3;SDC4;HSPG2
3	DNA Repair	R-HSA-5655862	Translesion synthesis by POLK	3/ 620	17/ 10598	0.17647058823529	0.0734654297164	0.286670658285	ENSG00000133119;ENSG00000163918;ENSG00000143947	RFC3;RFC4;RPS27A
2	Immune System	R-HSA-8983711	OAS antiviral response	2/ 620	8/ 10598	0.25	0.0756519621412	0.290590219162	ENSG00000196924;ENSG00000164163	FLNA;ABCE1
2	Signal Transduction	R-HSA-4411364	Binding of TCF/LEF:CTNNB1 to target gene promoters	2/ 620	8/ 10598	0.25	0.0756519621412	0.290590219162	ENSG00000020633;ENSG00000081059	RUNX3;TCF7
2	Signal Transduction	R-HSA-8948747	Regulation of PTEN localization	2/ 620	8/ 10598	0.25	0.0756519621412	0.290590219162	ENSG00000069869;ENSG00000143947	NEDD4;RPS27A
2	Gene expression (Transcription)	R-HSA-8951430	RUNX3 regulates WNT signaling	2/ 620	8/ 10598	0.25	0.0756519621412	0.290590219162	ENSG00000020633;ENSG00000081059	RUNX3;TCF7
2	Signal Transduction	R-HSA-110056	MAPK3 (ERK1) activation	2/ 620	8/ 10598	0.25	0.0756519621412	0.290590219162	ENSG00000134352;ENSG00000170312	IL6ST;CDK1
2	Neuronal System	R-HSA-1296052	Ca2+ activated K+ channels	2/ 620	8/ 10598	0.25	0.0756519621412	0.290590219162	ENSG00000143603;ENSG00000156113	KCNN3;KCNMA1
2	Gene expression (Transcription)	R-HSA-8951671	RUNX3 regulates YAP1-mediated transcription	2/ 620	8/ 10598	0.25	0.0756519621412	0.290590219162	ENSG00000020633;ENSG00000118523	RUNX3;CCN2
4	DNA Repair	R-HSA-110314	Recognition of DNA damage by PCNA-containing replication complex	4/ 620	28/ 10598	0.14285714285714	0.0779508545848	0.294060129188	ENSG00000133119;ENSG00000163918;ENSG00000143947;ENSG00000143476	RFC3;RFC4;RPS27A;DTL
10	DNA Repair	R-HSA-5696398	Nucleotide Excision Repair	10/ 620	103/ 10598	0.097087378640777	0.0784523870319	0.295197119572	ENSG00000205581;ENSG00000133119;ENSG00000166200;ENSG00000143799;ENSG00000175792;ENSG00000075624;ENSG00000177889;ENSG00000163918;ENSG00000116030;ENSG00000143947	HMGN1;RFC3;COPS2;PARP1;RUVBL1;ACTB;UBE2N;RFC4;SUMO1;RPS27A
7	Signal Transduction	R-HSA-5658442	Regulation of RAS by GAPs	7/ 620	64/ 10598	0.109375	0.0789531714082	0.296325516099	ENSG00000100911;ENSG00000106588;ENSG00000100519;ENSG00000115233;ENSG00000100567;ENSG00000197283;ENSG00000143947	PSME2;PSMA2;PSMC6;PSMD14;PSMA3;SYNGAP1;RPS27A
7	Circadian Clock	R-HSA-400253	Circadian Clock	7/ 620	64/ 10598	0.109375	0.0789531714082	0.296325516099	ENSG00000072310;ENSG00000123095;ENSG00000177565;ENSG00000134107;ENSG00000186951;ENSG00000106366;ENSG00000143947	SREBF1;BHLHE41;TBL1XR1;BHLHE40;PPARA;SERPINE1;RPS27A
7	Signal Transduction	R-HSA-9013026	RHOB GTPase cycle	7/ 620	64/ 10598	0.109375	0.0789531714082	0.296325516099	ENSG00000011426;ENSG00000105974;ENSG00000114346;ENSG00000074964;ENSG00000100852;ENSG00000177469;ENSG00000139734	ANLN;CAV1;ECT2;ARHGEF10L;ARHGAP5;CAVIN1;DIAPH3
8	Signal Transduction	R-HSA-9013404	RAC2 GTPase cycle	8/ 620	77/ 10598	0.1038961038961	0.0799948448175	0.297960596227	ENSG00000142627;ENSG00000143815;ENSG00000164040;ENSG00000105974;ENSG00000156299;ENSG00000179604;ENSG00000038382;ENSG00000139734	EPHA2;LBR;PGRMC2;CAV1;TIAM1;CDC42EP4;TRIO;DIAPH3
6	Disease	R-HSA-180585	Vif-mediated degradation of APOBEC3G	6/ 620	52/ 10598	0.11538461538462	0.0815610934664	0.303029251544	ENSG00000100911;ENSG00000106588;ENSG00000100519;ENSG00000115233;ENSG00000100567;ENSG00000143947	PSME2;PSMA2;PSMC6;PSMD14;PSMA3;RPS27A
6	Signal Transduction	R-HSA-9604323	Negative regulation of NOTCH4 signaling	6/ 620	52/ 10598	0.11538461538462	0.0815610934664	0.303029251544	ENSG00000100911;ENSG00000106588;ENSG00000100519;ENSG00000115233;ENSG00000100567;ENSG00000143947	PSME2;PSMA2;PSMC6;PSMD14;PSMA3;RPS27A
6	Signal Transduction	R-HSA-4641257	Degradation of AXIN	6/ 620	52/ 10598	0.11538461538462	0.0815610934664	0.303029251544	ENSG00000100911;ENSG00000106588;ENSG00000100519;ENSG00000115233;ENSG00000100567;ENSG00000143947	PSME2;PSMA2;PSMC6;PSMD14;PSMA3;RPS27A
17	Metabolism of RNA	R-HSA-72312	rRNA processing	17/ 620	202/ 10598	0.084158415841584	0.0832427119384	0.306957500273	ENSG00000065183;ENSG00000147604;ENSG00000164934;ENSG00000089009;ENSG00000115368;ENSG00000055044;ENSG00000130826;ENSG00000210082;ENSG00000130935;ENSG00000138326;ENSG00000116251;ENSG00000115053;ENSG00000265681;ENSG00000135521;ENSG00000185088;ENSG00000261236;ENSG00000143947	WDR3;RPL7;DCAF13;RPL6;WDR75;NOP58;DKC1;MT-RNR2;NOL11;RPS24;RPL22;NCL;RPL17;LTV1;RPS27L;BOP1;RPS27A
8	Signal Transduction	R-HSA-195253	Degradation of beta-catenin by the destruction complex	8/ 620	78/ 10598	0.1025641025641	0.0848265805389	0.30970100568	ENSG00000106829;ENSG00000100911;ENSG00000106588;ENSG00000115233;ENSG00000100519;ENSG00000081059;ENSG00000100567;ENSG00000143947	TLE4;PSME2;PSMA2;PSMD14;PSMC6;TCF7;PSMA3;RPS27A
7	Signal Transduction	R-HSA-8948751	Regulation of PTEN stability and activity	7/ 620	65/ 10598	0.10769230769231	0.0842642813734	0.309949663406	ENSG00000069869;ENSG00000100911;ENSG00000106588;ENSG00000100519;ENSG00000115233;ENSG00000100567;ENSG00000143947	NEDD4;PSME2;PSMA2;PSMC6;PSMD14;PSMA3;RPS27A
3	DNA Repair	R-HSA-110320	Translesion Synthesis by POLH	3/ 620	18/ 10598	0.16666666666667	0.0844791136247	0.309966897006	ENSG00000133119;ENSG00000163918;ENSG00000143947	RFC3;RFC4;RPS27A
3	Metabolism of proteins	R-HSA-901032	ER Quality Control Compartment (ERQC)	3/ 620	18/ 10598	0.16666666666667	0.0844791136247	0.309966897006	ENSG00000138942;ENSG00000102595;ENSG00000143947	RNF185;UGGT2;RPS27A
5	Disease	R-HSA-168325	Viral Messenger RNA Synthesis	5/ 620	41/ 10598	0.1219512195122	0.0891730975746	0.314665834743	ENSG00000163002;ENSG00000111581;ENSG00000058804;ENSG00000153201;ENSG00000132182	NUP35;NUP107;NDC1;RANBP2;NUP210
5	Disease	R-HSA-6802955	Paradoxical activation of RAF signaling by kinase inactive BRAF	5/ 620	41/ 10598	0.1219512195122	0.0891730975746	0.314665834743	ENSG00000115414;ENSG00000184009;ENSG00000127314;ENSG00000035403;ENSG00000075624	FN1;ACTG1;RAP1B;VCL;ACTB
5	Disease	R-HSA-6802946	Signaling by moderate kinase activity BRAF mutants	5/ 620	41/ 10598	0.1219512195122	0.0891730975746	0.314665834743	ENSG00000115414;ENSG00000184009;ENSG00000127314;ENSG00000035403;ENSG00000075624	FN1;ACTG1;RAP1B;VCL;ACTB
5	Disease	R-HSA-6802949	Signaling by RAS mutants	5/ 620	41/ 10598	0.1219512195122	0.0891730975746	0.314665834743	ENSG00000115414;ENSG00000184009;ENSG00000127314;ENSG00000035403;ENSG00000075624	FN1;ACTG1;RAP1B;VCL;ACTB
5	Disease	R-HSA-9649948	Signaling downstream of RAS mutants	5/ 620	41/ 10598	0.1219512195122	0.0891730975746	0.314665834743	ENSG00000115414;ENSG00000184009;ENSG00000127314;ENSG00000035403;ENSG00000075624	FN1;ACTG1;RAP1B;VCL;ACTB
4	Transport of small molecules	R-HSA-917977	Transferrin endocytosis and recycling	4/ 620	29/ 10598	0.13793103448276	0.0864402728273	0.314813339309	ENSG00000185883;ENSG00000113732;ENSG00000159720;ENSG00000115107	ATP6V0C;ATP6V0E1;ATP6V0D1;STEAP3
4	Gene expression (Transcription)	R-HSA-9615017	FOXO-mediated transcription of oxidative stress, metabolic and neuronal genes	4/ 620	29/ 10598	0.13793103448276	0.0864402728273	0.314813339309	ENSG00000156804;ENSG00000072310;ENSG00000196591;ENSG00000118689	FBXO32;SREBF1;HDAC2;FOXO3
4	Metabolism of proteins	R-HSA-532668	N-glycan trimming in the ER and Calnexin/Calreticulin cycle	4/ 620	29/ 10598	0.13793103448276	0.0864402728273	0.314813339309	ENSG00000138942;ENSG00000102595;ENSG00000110917;ENSG00000143947	RNF185;UGGT2;MLEC;RPS27A
4	Signal Transduction	R-HSA-77387	Insulin receptor recycling	4/ 620	29/ 10598	0.13793103448276	0.0864402728273	0.314813339309	ENSG00000117984;ENSG00000113732;ENSG00000159720;ENSG00000185883	CTSD;ATP6V0E1;ATP6V0D1;ATP6V0C
4	Neuronal System	R-HSA-9619483	Activation of AMPK downstream of NMDARs	4/ 620	29/ 10598	0.13793103448276	0.0864402728273	0.314813339309	ENSG00000188229;ENSG00000123416;ENSG00000127824;ENSG00000167553	TUBB4B;TUBA1B;TUBA4A;TUBA1C
16	Metabolism of RNA	R-HSA-8868773	rRNA processing in the nucleus and cytosol	16/ 620	190/ 10598	0.084210526315789	0.0904446104582	0.315380142851	ENSG00000065183;ENSG00000147604;ENSG00000164934;ENSG00000089009;ENSG00000115368;ENSG00000055044;ENSG00000130935;ENSG00000265681;ENSG00000116251;ENSG00000115053;ENSG00000130826;ENSG00000135521;ENSG00000185088;ENSG00000138326;ENSG00000261236;ENSG00000143947	WDR3;RPL7;DCAF13;RPL6;WDR75;NOP58;NOL11;RPL17;RPL22;NCL;DKC1;LTV1;RPS27L;RPS24;BOP1;RPS27A
6	Disease	R-HSA-2644603	Signaling by NOTCH1 in Cancer	6/ 620	53/ 10598	0.11320754716981	0.0876737048505	0.315411499157	ENSG00000094631;ENSG00000177565;ENSG00000168214;ENSG00000137845;ENSG00000196591;ENSG00000143947	HDAC6;TBL1XR1;RBPJ;ADAM10;HDAC2;RPS27A
6	Disease	R-HSA-2644602	Signaling by NOTCH1 PEST Domain Mutants in Cancer	6/ 620	53/ 10598	0.11320754716981	0.0876737048505	0.315411499157	ENSG00000094631;ENSG00000177565;ENSG00000168214;ENSG00000137845;ENSG00000196591;ENSG00000143947	HDAC6;TBL1XR1;RBPJ;ADAM10;HDAC2;RPS27A
6	Disease	R-HSA-2644606	Constitutive Signaling by NOTCH1 PEST Domain Mutants	6/ 620	53/ 10598	0.11320754716981	0.0876737048505	0.315411499157	ENSG00000094631;ENSG00000177565;ENSG00000168214;ENSG00000137845;ENSG00000196591;ENSG00000143947	HDAC6;TBL1XR1;RBPJ;ADAM10;HDAC2;RPS27A
6	Cell Cycle	R-HSA-8854050	FBXL7 down-regulates AURKA during mitotic entry and in early mitosis	6/ 620	53/ 10598	0.11320754716981	0.0876737048505	0.315411499157	ENSG00000100911;ENSG00000106588;ENSG00000100519;ENSG00000115233;ENSG00000100567;ENSG00000143947	PSME2;PSMA2;PSMC6;PSMD14;PSMA3;RPS27A
6	Disease	R-HSA-2894862	Constitutive Signaling by NOTCH1 HD+PEST Domain Mutants	6/ 620	53/ 10598	0.11320754716981	0.0876737048505	0.315411499157	ENSG00000094631;ENSG00000177565;ENSG00000168214;ENSG00000137845;ENSG00000196591;ENSG00000143947	HDAC6;TBL1XR1;RBPJ;ADAM10;HDAC2;RPS27A
6	Disease	R-HSA-2894858	Signaling by NOTCH1 HD+PEST Domain Mutants in Cancer	6/ 620	53/ 10598	0.11320754716981	0.0876737048505	0.315411499157	ENSG00000094631;ENSG00000177565;ENSG00000168214;ENSG00000137845;ENSG00000196591;ENSG00000143947	HDAC6;TBL1XR1;RBPJ;ADAM10;HDAC2;RPS27A
6	Disease	R-HSA-5362768	Hh mutants are degraded by ERAD	6/ 620	53/ 10598	0.11320754716981	0.0876737048505	0.315411499157	ENSG00000100911;ENSG00000106588;ENSG00000100519;ENSG00000115233;ENSG00000100567;ENSG00000143947	PSME2;PSMA2;PSMC6;PSMD14;PSMA3;RPS27A
6	Organelle biogenesis and maintenance	R-HSA-5620924	Intraflagellar transport	6/ 620	53/ 10598	0.11320754716981	0.0876737048505	0.315411499157	ENSG00000188229;ENSG00000081870;ENSG00000167553;ENSG00000083312;ENSG00000123416;ENSG00000127824	TUBB4B;IFT25;TUBA1C;TNPO1;TUBA1B;TUBA4A
2	Signal Transduction	R-HSA-8849469	PTK6 Regulates RTKs and Their Effectors AKT1 and DOK1	2/ 620	9/ 10598	0.22222222222222	0.0936002486536	0.325614072557	ENSG00000186635;ENSG00000143947	ARAP1;RPS27A
2	Signal Transduction	R-HSA-1253288	Downregulation of ERBB4 signaling	2/ 620	9/ 10598	0.22222222222222	0.0936002486536	0.325614072557	ENSG00000069869;ENSG00000143947	NEDD4;RPS27A
2	Metabolism	R-HSA-977347	Serine biosynthesis	2/ 620	9/ 10598	0.22222222222222	0.0936002486536	0.325614072557	ENSG00000164300;ENSG00000135069	SERINC5;PSAT1
4	Metabolism of proteins	R-HSA-5694530	Cargo concentration in the ER	4/ 620	30/ 10598	0.13333333333333	0.0953573533054	0.329396009662	ENSG00000085063;ENSG00000113615;ENSG00000150961;ENSG00000176986	CD59;SEC24A;SEC24D;SEC24C
3	Cellular responses to stimuli	R-HSA-3371568	Attenuation phase	3/ 620	19/ 10598	0.15789473684211	0.096146930198	0.331347481407	ENSG00000004478;ENSG00000132002;ENSG00000109971	FKBP4;DNAJB1;HSPA8
3	Immune System	R-HSA-622312	Inflammasomes	3/ 620	19/ 10598	0.15789473684211	0.096146930198	0.331347481407	ENSG00000136810;ENSG00000100292;ENSG00000265972	TXN;HMOX1;TXNIP
21	Signal Transduction	R-HSA-5684996	MAPK1/MAPK3 signaling	21/ 620	266/ 10598	0.078947368421053	0.0992207799277	0.340350349752	ENSG00000115414;ENSG00000134352;ENSG00000170312;ENSG00000068078;ENSG00000070182;ENSG00000075711;ENSG00000075624;ENSG00000160271;ENSG00000106588;ENSG00000120129;ENSG00000237441;ENSG00000184009;ENSG00000100519;ENSG00000154188;ENSG00000100911;ENSG00000115233;ENSG00000100567;ENSG00000127314;ENSG00000197283;ENSG00000035403;ENSG00000143947	FN1;IL6ST;CDK1;FGFR3;SPTB;DLG1;ACTB;RALGDS;PSMA2;DUSP1;RGL2;ACTG1;PSMC6;ANGPT1;PSME2;PSMD14;PSMA3;RAP1B;SYNGAP1;VCL;RPS27A
11	Disease	R-HSA-9678108	SARS-CoV-1 Infection	11/ 620	122/ 10598	0.09016393442623	0.100785892353	0.341745267173	ENSG00000141429;ENSG00000116030;ENSG00000105974;ENSG00000140941;ENSG00000138326;ENSG00000100519;ENSG00000185088;ENSG00000088888;ENSG00000108424;ENSG00000121060;ENSG00000143947	GALNT1;SUMO1;CAV1;MAP1LC3B;RPS24;PSMC6;RPS27L;MAVS;KPNB1;TRIM25;RPS27A
6	Metabolism	R-HSA-71406	Pyruvate metabolism and Citric Acid (TCA) cycle	6/ 620	55/ 10598	0.10909090909091	0.100627098533	0.342782841424	ENSG00000112033;ENSG00000134333;ENSG00000091140;ENSG00000111716;ENSG00000136143;ENSG00000124767	PPARD;LDHA;DLD;LDHB;SUCLA2;GLO1
6	Signal Transduction	R-HSA-4641258	Degradation of DVL	6/ 620	55/ 10598	0.10909090909091	0.100627098533	0.342782841424	ENSG00000100911;ENSG00000106588;ENSG00000100519;ENSG00000115233;ENSG00000100567;ENSG00000143947	PSME2;PSMA2;PSMC6;PSMD14;PSMA3;RPS27A
7	Signal Transduction	R-HSA-9009391	Extra-nuclear estrogen signaling	7/ 620	68/ 10598	0.10294117647059	0.101389403528	0.34300314267	ENSG00000065135;ENSG00000105974;ENSG00000140443;ENSG00000242616;ENSG00000126457;ENSG00000118689;ENSG00000112658	GNAI3;CAV1;IGF1R;GNG10;PRMT1;FOXO3;SRF
7	Vesicle-mediated transport	R-HSA-1445148	Translocation of SLC2A4 (GLUT4) to the plasma membrane	7/ 620	68/ 10598	0.10294117647059	0.101389403528	0.34300314267	ENSG00000188229;ENSG00000167553;ENSG00000184009;ENSG00000123416;ENSG00000075624;ENSG00000127824;ENSG00000188559	TUBB4B;TUBA1C;ACTG1;TUBA1B;ACTB;TUBA4A;RALGAPA2
8	Cell Cycle	R-HSA-69202	Cyclin E associated events during G1/S transition	8/ 620	81/ 10598	0.098765432098765	0.100324268781	0.343337114739	ENSG00000100911;ENSG00000175305;ENSG00000106588;ENSG00000124762;ENSG00000100519;ENSG00000115233;ENSG00000100567;ENSG00000143947	PSME2;CCNE2;PSMA2;CDKN1A;PSMC6;PSMD14;PSMA3;RPS27A
8	Signal Transduction	R-HSA-5632684	Hedgehog 'on' state	8/ 620	81/ 10598	0.098765432098765	0.100324268781	0.343337114739	ENSG00000164161;ENSG00000100911;ENSG00000106588;ENSG00000128602;ENSG00000100519;ENSG00000115233;ENSG00000100567;ENSG00000143947	HHIP;PSME2;PSMA2;SMO;PSMC6;PSMD14;PSMA3;RPS27A
80	Developmental Biology	R-HSA-1266738	Developmental Biology	80/ 620	1193/ 10598	0.067057837384744	0.103297360567	0.347862116064	ENSG00000188229;ENSG00000124151;ENSG00000154380;ENSG00000072310;ENSG00000196923;ENSG00000265681;ENSG00000074266;ENSG00000167767;ENSG00000138326;ENSG00000116251;ENSG00000167553;ENSG00000038382;ENSG00000161960;ENSG00000186951;ENSG00000113161;ENSG00000100567;ENSG00000091136;ENSG00000196557;ENSG00000196591;ENSG00000101335;ENSG00000108518;ENSG00000089009;ENSG00000100911;ENSG00000107317;ENSG00000130429…	TUBB4B;NCOA3;ENAH;SREBF1;PDLIM7;RPL17;EED;KRT80;RPS24;RPL22;TUBA1C;TRIO;EIF4A1;PPARA;HMGCR;PSMA3;LAMB1;CACNA1H;HDAC2;MYL9;PFN1;RPL6;PSME2;PTGDS;ARPC1B;SLIT3;PSMA2;HSPA8;RHOC;CYP51A1;MAFB;ZNF638;CDKN1A;LHX4;RBM8A;TUBA1B;SEMA6D;BMP4;GFI1;PFN2;PRKCA;RPS27L;H3-3A;RPL7;PLXND1;TIAM1;DLG1;CLTC;H4C15;PSMD14;MYOCD;ZSWIM8;PSMC6;SOX9;FOXO3;RPS27A;CFL1;EPHA2;NRP2;CLTA;SPTB;TBL1XR1;MYL6;ACTR3;EIF4E;MYL12B;H4C…
12	Signal Transduction	R-HSA-5358351	Signaling by Hedgehog	12/ 620	137/ 10598	0.087591240875912	0.105014944674	0.349654725494	ENSG00000164161;ENSG00000100911;ENSG00000188229;ENSG00000106588;ENSG00000128602;ENSG00000167553;ENSG00000100519;ENSG00000123416;ENSG00000115233;ENSG00000100567;ENSG00000127824;ENSG00000143947	HHIP;PSME2;TUBB4B;PSMA2;SMO;TUBA1C;PSMC6;TUBA1B;PSMD14;PSMA3;TUBA4A;RPS27A
5	Extracellular matrix organization	R-HSA-8948216	Collagen chain trimerization	5/ 620	43/ 10598	0.11627906976744	0.104369599316	0.349875361345	ENSG00000060718;ENSG00000196739;ENSG00000204262;ENSG00000108821;ENSG00000111799	COL11A1;COL27A1;COL5A2;COL1A1;COL12A1
10	Immune System	R-HSA-9020702	Interleukin-1 signaling	10/ 620	109/ 10598	0.091743119266055	0.104673452501	0.350098282175	ENSG00000100911;ENSG00000161011;ENSG00000189403;ENSG00000100519;ENSG00000177889;ENSG00000115233;ENSG00000100567;ENSG00000115594;ENSG00000143947;ENSG00000106588	PSME2;SQSTM1;HMGB1;PSMC6;UBE2N;PSMD14;PSMA3;IL1R1;RPS27A;PSMA2
10	Cell-Cell communication	R-HSA-446728	Cell junction organization	10/ 620	109/ 10598	0.091743119266055	0.104673452501	0.350098282175	ENSG00000110400;ENSG00000132849;ENSG00000128591;ENSG00000184009;ENSG00000132470;ENSG00000072110;ENSG00000073712;ENSG00000075624;ENSG00000140937;ENSG00000196924	NECTIN1;PATJ;FLNC;ACTG1;ITGB4;ACTN1;FERMT2;ACTB;CDH11;FLNA
13	Disease	R-HSA-9609646	HCMV Infection	13/ 620	151/ 10598	0.086092715231788	0.104321941391	0.350512217659	ENSG00000153201;ENSG00000188229;ENSG00000270276;ENSG00000167553;ENSG00000132182;ENSG00000163002;ENSG00000177565;ENSG00000123416;ENSG00000111581;ENSG00000127824;ENSG00000270882;ENSG00000058804;ENSG00000074266	RANBP2;TUBB4B;H4C15;TUBA1C;NUP210;NUP35;TBL1XR1;TUBA1B;NUP107;TUBA4A;H4C14;NDC1;EED
6	Signal Transduction	R-HSA-5610783	Degradation of GLI2 by the proteasome	6/ 620	57/ 10598	0.10526315789474	0.11452830908	0.351935949776	ENSG00000100911;ENSG00000106588;ENSG00000100519;ENSG00000115233;ENSG00000100567;ENSG00000143947	PSME2;PSMA2;PSMC6;PSMD14;PSMA3;RPS27A
7	Cell Cycle	R-HSA-606279	Deposition of new CENPA-containing nucleosomes at the centromere	7/ 620	70/ 10598	0.1	0.113781239768	0.354066094216	ENSG00000153147;ENSG00000270276;ENSG00000151725;ENSG00000123219;ENSG00000137812;ENSG00000175792;ENSG00000270882	SMARCA5;H4C15;CENPU;CENPK;KNL1;RUVBL1;H4C14
7	Cell Cycle	R-HSA-774815	Nucleosome assembly	7/ 620	70/ 10598	0.1	0.113781239768	0.354066094216	ENSG00000153147;ENSG00000270276;ENSG00000151725;ENSG00000123219;ENSG00000137812;ENSG00000175792;ENSG00000270882	SMARCA5;H4C15;CENPU;CENPK;KNL1;RUVBL1;H4C14
4	Autophagy	R-HSA-9615710	Late endosomal microautophagy	4/ 620	32/ 10598	0.125	0.114415539152	0.354543950104	ENSG00000026025;ENSG00000094631;ENSG00000143947;ENSG00000109971	VIM;HDAC6;RPS27A;HSPA8
4	Signal Transduction	R-HSA-9013424	RHOV GTPase cycle	4/ 620	32/ 10598	0.125	0.114415539152	0.354543950104	ENSG00000141367;ENSG00000142627;ENSG00000167460;ENSG00000178252	CLTC;EPHA2;TPM4;WDR6
4	Cell Cycle	R-HSA-9668328	Sealing of the nuclear envelope (NE) by ESCRT-III	4/ 620	32/ 10598	0.125	0.114415539152	0.354543950104	ENSG00000188229;ENSG00000123416;ENSG00000127824;ENSG00000167553	TUBB4B;TUBA1B;TUBA4A;TUBA1C
4	Gene expression (Transcription)	R-HSA-8953750	Transcriptional Regulation by E2F6	4/ 620	32/ 10598	0.125	0.114415539152	0.354543950104	ENSG00000171848;ENSG00000122565;ENSG00000097046;ENSG00000074266	RRM2;CBX3;CDC7;EED
7	Signal Transduction	R-HSA-1980143	Signaling by NOTCH1	7/ 620	69/ 10598	0.10144927536232	0.107489329659	0.354690741045	ENSG00000106829;ENSG00000094631;ENSG00000177565;ENSG00000168214;ENSG00000137845;ENSG00000196591;ENSG00000143947	TLE4;HDAC6;TBL1XR1;RBPJ;ADAM10;HDAC2;RPS27A
7	DNA Replication	R-HSA-68949	Orc1 removal from chromatin	7/ 620	69/ 10598	0.10144927536232	0.107489329659	0.354690741045	ENSG00000100911;ENSG00000106588;ENSG00000100519;ENSG00000115233;ENSG00000100567;ENSG00000094804;ENSG00000143947	PSME2;PSMA2;PSMC6;PSMD14;PSMA3;CDC6;RPS27A
48	Transport of small molecules	R-HSA-382551	Transport of small molecules	48/ 620	686/ 10598	0.06997084548105	0.109438042222	0.355553110742	ENSG00000134001;ENSG00000100911;ENSG00000136295;ENSG00000104888;ENSG00000119655;ENSG00000119899;ENSG00000092068;ENSG00000064687;ENSG00000167996;ENSG00000055732;ENSG00000136758;ENSG00000100567;ENSG00000136802;ENSG00000107798;ENSG00000103257;ENSG00000163399;ENSG00000106588;ENSG00000225697;ENSG00000113732;ENSG00000101670;ENSG00000073464;ENSG00000101974;ENSG00000115107;ENSG00000183023;ENSG00000001461…	EIF2S1;PSME2;TTYH3;SLC17A7;NPC2;SLC17A5;SLC7A8;ABCA7;FTH1;MCOLN3;YME1L1;PSMA3;LRRC8A;LIPA;SLC7A5;ATP1A1;PSMA2;SLC26A6;ATP6V0E1;LIPG;CLCN4;ATP11C;STEAP3;SLC8A1;NIPAL3;HDLBP;ATP6V0D1;CLTC;LDLR;CLCN7;SLC39A7;SLC2A12;HMOX1;PSMC6;CLCN6;CLCN5;CLTA;A2M;RPS27A;SLC7A1;SLC3A2;SLC7A11;ATP6V0C;RNF185;PSMD14;NPC1;TSC22D3;GNG10
15	Metabolism of RNA	R-HSA-6791226	Major pathway of rRNA processing in the nucleolus and cytosol	15/ 620	181/ 10598	0.082872928176796	0.109205689786	0.355581440252	ENSG00000065183;ENSG00000147604;ENSG00000164934;ENSG00000089009;ENSG00000115368;ENSG00000055044;ENSG00000130935;ENSG00000138326;ENSG00000116251;ENSG00000115053;ENSG00000265681;ENSG00000135521;ENSG00000185088;ENSG00000261236;ENSG00000143947	WDR3;RPL7;DCAF13;RPL6;WDR75;NOP58;NOL11;RPS24;RPL22;NCL;RPL17;LTV1;RPS27L;BOP1;RPS27A
14	Disease	R-HSA-5619115	Disorders of transmembrane transporters	14/ 620	166/ 10598	0.08433734939759	0.107061040655	0.355664493168	ENSG00000153201;ENSG00000100911;ENSG00000168003;ENSG00000106588;ENSG00000119899;ENSG00000132182;ENSG00000163002;ENSG00000138942;ENSG00000100519;ENSG00000058804;ENSG00000115233;ENSG00000100567;ENSG00000111581;ENSG00000143947	RANBP2;PSME2;SLC3A2;PSMA2;SLC17A5;NUP210;NUP35;RNF185;PSMC6;NDC1;PSMD14;PSMA3;NUP107;RPS27A
3	Disease	R-HSA-4420332	Defective B3GALT6 causes EDSP2 and SEMDJL1	3/ 620	20/ 10598	0.15	0.108426868729	0.356190715759	ENSG00000162512;ENSG00000142798;ENSG00000124145	SDC3;HSPG2;SDC4
3	Metabolism of proteins	R-HSA-901042	Calnexin/calreticulin cycle	3/ 620	20/ 10598	0.15	0.108426868729	0.356190715759	ENSG00000138942;ENSG00000102595;ENSG00000143947	RNF185;UGGT2;RPS27A
3	Disease	R-HSA-3560801	Defective B3GAT3 causes JDSSDHD	3/ 620	20/ 10598	0.15	0.108426868729	0.356190715759	ENSG00000162512;ENSG00000124145;ENSG00000142798	SDC3;SDC4;HSPG2
3	Disease	R-HSA-3560783	Defective B4GALT7 causes EDS, progeroid type	3/ 620	20/ 10598	0.15	0.108426868729	0.356190715759	ENSG00000162512;ENSG00000142798;ENSG00000124145	SDC3;HSPG2;SDC4
6	Signal Transduction	R-HSA-5610785	GLI3 is processed to GLI3R by the proteasome	6/ 620	56/ 10598	0.10714285714286	0.107461230115	0.356191717798	ENSG00000100911;ENSG00000106588;ENSG00000100519;ENSG00000115233;ENSG00000100567;ENSG00000143947	PSME2;PSMA2;PSMC6;PSMD14;PSMA3;RPS27A
6	Disease	R-HSA-5387390	Hh mutants abrogate ligand secretion	6/ 620	56/ 10598	0.10714285714286	0.107461230115	0.356191717798	ENSG00000100911;ENSG00000106588;ENSG00000100519;ENSG00000115233;ENSG00000100567;ENSG00000143947	PSME2;PSMA2;PSMC6;PSMD14;PSMA3;RPS27A
2	Transport of small molecules	R-HSA-428643	Organic anion transporters	2/ 620	10/ 10598	0.2	0.112613626724	0.360314749279	ENSG00000104888;ENSG00000119899	SLC17A7;SLC17A5
2	Disease	R-HSA-9754560	SARS-CoV-2 modulates autophagy	2/ 620	10/ 10598	0.2	0.112613626724	0.360314749279	ENSG00000140941;ENSG00000104142	MAP1LC3B;VPS18
2	Metabolism	R-HSA-203615	eNOS activation	2/ 620	10/ 10598	0.2	0.112613626724	0.360314749279	ENSG00000153904;ENSG00000105974	DDAH1;CAV1
1	Cell Cycle	R-HSA-68881	Mitotic Metaphase/Anaphase Transition	1/ 620	2/ 10598	0.5	0.113585968091	0.361076083911	ENSG00000112029	FBXO5
1	Signal Transduction	R-HSA-205017	NFG and proNGF binds to p75NTR	1/ 620	2/ 10598	0.5	0.113585968091	0.361076083911	ENSG00000064300	NGFR
1	Metabolism of proteins	R-HSA-9793242	SUMOylation of nuclear envelope proteins	1/ 620	2/ 10598	0.5	0.113585968091	0.361076083911	ENSG00000116030	SUMO1
1	Disease	R-HSA-5632927	Defective Mismatch Repair Associated With MSH3	1/ 620	2/ 10598	0.5	0.113585968091	0.361076083911	ENSG00000095002	MSH2
1	Disease	R-HSA-5632928	Defective Mismatch Repair Associated With MSH2	1/ 620	2/ 10598	0.5	0.113585968091	0.361076083911	ENSG00000095002	MSH2
1	Disease	R-HSA-3858516	Glycogen storage disease type 0 (liver GYS2)	1/ 620	2/ 10598	0.5	0.113585968091	0.361076083911	ENSG00000056998	GYG2
1	Cellular responses to stimuli	R-HSA-9818025	NFE2L2 regulating TCA cycle genes	1/ 620	2/ 10598	0.5	0.113585968091	0.361076083911	ENSG00000138413	IDH1
1	Disease	R-HSA-5250992	Toxicity of botulinum toxin type E (botE)	1/ 620	2/ 10598	0.5	0.113585968091	0.361076083911	ENSG00000159164	SV2A
1	Gene expression (Transcription)	R-HSA-8951911	RUNX3 regulates RUNX1-mediated transcription	1/ 620	2/ 10598	0.5	0.113585968091	0.361076083911	ENSG00000020633	RUNX3
1	Disease	R-HSA-9636667	Manipulation of host energy metabolism	1/ 620	2/ 10598	0.5	0.113585968091	0.361076083911	ENSG00000074800	ENO1
27	Metabolism	R-HSA-71291	Metabolism of amino acids and derivatives	27/ 620	361/ 10598	0.074792243767313	0.112157136438	0.361204751628	ENSG00000185088;ENSG00000102172;ENSG00000166986;ENSG00000115758;ENSG00000138326;ENSG00000116251;ENSG00000060982;ENSG00000135821;ENSG00000164300;ENSG00000100567;ENSG00000089009;ENSG00000100911;ENSG00000106588;ENSG00000265681;ENSG00000135069;ENSG00000147604;ENSG00000103257;ENSG00000091140;ENSG00000115419;ENSG00000100519;ENSG00000143947;ENSG00000168003;ENSG00000133706;ENSG00000196305;ENSG00000130821…	RPS27L;SMS;MARS1;ODC1;RPS24;RPL22;BCAT1;GLUL;SERINC5;PSMA3;RPL6;PSME2;PSMA2;RPL17;PSAT1;RPL7;SLC7A5;DLD;GLS;PSMC6;RPS27A;SLC3A2;LARS1;IARS1;SLC6A8;PSMD14;AMD1
5	Neuronal System	R-HSA-9609736	Assembly and cell surface presentation of NMDA receptors	5/ 620	44/ 10598	0.11363636363636	0.112417020237	0.361252951741	ENSG00000188229;ENSG00000123416;ENSG00000127824;ENSG00000075711;ENSG00000167553	TUBB4B;TUBA1B;TUBA4A;DLG1;TUBA1C
5	Metabolism	R-HSA-1660662	Glycosphingolipid metabolism	5/ 620	44/ 10598	0.11363636363636	0.112417020237	0.361252951741	ENSG00000197746;ENSG00000204386;ENSG00000003056;ENSG00000148154;ENSG00000064601	PSAP;NEU1;M6PR;UGCG;CTSA
8	Extracellular matrix organization	R-HSA-1474290	Collagen formation	8/ 620	83/ 10598	0.096385542168675	0.111481411974	0.36139578607	ENSG00000060718;ENSG00000122884;ENSG00000132470;ENSG00000111799;ENSG00000138131;ENSG00000196739;ENSG00000204262;ENSG00000108821	COL11A1;P4HA1;ITGB4;COL12A1;LOXL4;COL27A1;COL5A2;COL1A1
8	Cell Cycle	R-HSA-69656	Cyclin A:Cdk2-associated events at S phase entry	8/ 620	83/ 10598	0.096385542168675	0.111481411974	0.36139578607	ENSG00000100911;ENSG00000175305;ENSG00000106588;ENSG00000124762;ENSG00000100519;ENSG00000115233;ENSG00000100567;ENSG00000143947	PSME2;CCNE2;PSMA2;CDKN1A;PSMC6;PSMD14;PSMA3;RPS27A
8	Gene expression (Transcription)	R-HSA-6804756	Regulation of TP53 Activity through Phosphorylation	8/ 620	83/ 10598	0.096385542168675	0.111481411974	0.36139578607	ENSG00000127334;ENSG00000188976;ENSG00000092201;ENSG00000133119;ENSG00000270647;ENSG00000163918;ENSG00000143947;ENSG00000135679	DYRK2;NOC2L;SUPT16H;RFC3;TAF15;RFC4;RPS27A;MDM2
11	Signal Transduction	R-HSA-6807070	PTEN Regulation	11/ 620	126/ 10598	0.087301587301587	0.119084973934	0.364419785379	ENSG00000069869;ENSG00000100911;ENSG00000025039;ENSG00000106588;ENSG00000074266;ENSG00000100519;ENSG00000115233;ENSG00000116954;ENSG00000100567;ENSG00000196591;ENSG00000143947	NEDD4;PSME2;RRAGD;PSMA2;EED;PSMC6;PSMD14;RRAGC;PSMA3;HDAC2;RPS27A
9	Metabolism of proteins	R-HSA-72689	Formation of a pool of free 40S subunits	9/ 620	98/ 10598	0.091836734693878	0.119003050854	0.364926195445	ENSG00000173674;ENSG00000147604;ENSG00000089009;ENSG00000107581;ENSG00000138326;ENSG00000116251;ENSG00000265681;ENSG00000185088;ENSG00000143947	EIF1AX;RPL7;RPL6;EIF3A;RPS24;RPL22;RPL17;RPS27L;RPS27A
6	Signal Transduction	R-HSA-5610780	Degradation of GLI1 by the proteasome	6/ 620	58/ 10598	0.10344827586207	0.121823684818	0.367464079971	ENSG00000100911;ENSG00000106588;ENSG00000100519;ENSG00000115233;ENSG00000100567;ENSG00000143947	PSME2;PSMA2;PSMC6;PSMD14;PSMA3;RPS27A
5	Signal Transduction	R-HSA-9012852	Signaling by NOTCH3	5/ 620	45/ 10598	0.11111111111111	0.120753352257	0.368760237225	ENSG00000137845;ENSG00000168214;ENSG00000004399;ENSG00000126787;ENSG00000143947	ADAM10;RBPJ;PLXND1;DLGAP5;RPS27A
3	Signal Transduction	R-HSA-112409	RAF-independent MAPK1/3 activation	3/ 620	21/ 10598	0.14285714285714	0.121275387432	0.369589248888	ENSG00000134352;ENSG00000170312;ENSG00000120129	IL6ST;CDK1;DUSP1
3	Neuronal System	R-HSA-210500	Glutamate Neurotransmitter Release Cycle	3/ 620	21/ 10598	0.14285714285714	0.121275387432	0.369589248888	ENSG00000104888;ENSG00000136854;ENSG00000115419	SLC17A7;STXBP1;GLS
3	Cell-Cell communication	R-HSA-373753	Nephrin family interactions	3/ 620	21/ 10598	0.14285714285714	0.121275387432	0.369589248888	ENSG00000130402;ENSG00000183853;ENSG00000072110	ACTN4;KIRREL1;ACTN1
3	Immune System	R-HSA-6783589	Interleukin-6 family signaling	3/ 620	21/ 10598	0.14285714285714	0.121275387432	0.369589248888	ENSG00000134352;ENSG00000128342;ENSG00000095752	IL6ST;LIF;IL11
3	Autophagy	R-HSA-5205685	PINK1-PRKN Mediated Mitophagy	3/ 620	21/ 10598	0.14285714285714	0.121275387432	0.369589248888	ENSG00000161011;ENSG00000140941;ENSG00000143947	SQSTM1;MAP1LC3B;RPS27A
8	Disease	R-HSA-9692914	SARS-CoV-1-host interactions	8/ 620	85/ 10598	0.094117647058824	0.123284516805	0.371111555687	ENSG00000105974;ENSG00000138326;ENSG00000100519;ENSG00000185088;ENSG00000088888;ENSG00000108424;ENSG00000121060;ENSG00000143947	CAV1;RPS24;PSMC6;RPS27L;MAVS;KPNB1;TRIM25;RPS27A
11	Cell Cycle	R-HSA-73886	Chromosome Maintenance	11/ 620	127/ 10598	0.086614173228346	0.123934532977	0.372308423914	ENSG00000153147;ENSG00000133119;ENSG00000270276;ENSG00000151725;ENSG00000130826;ENSG00000123219;ENSG00000137812;ENSG00000175792;ENSG00000163918;ENSG00000270882;ENSG00000163041	SMARCA5;RFC3;H4C15;CENPU;DKC1;CENPK;KNL1;RUVBL1;RFC4;H4C14;H3-3A
9	Transport of small molecules	R-HSA-425393	Transport of inorganic cations/anions and amino acids/oligopeptides	9/ 620	99/ 10598	0.090909090909091	0.124554636226	0.372653323396	ENSG00000183023;ENSG00000139514;ENSG00000103257;ENSG00000168003;ENSG00000104888;ENSG00000151012;ENSG00000225697;ENSG00000119899;ENSG00000092068	SLC8A1;SLC7A1;SLC7A5;SLC3A2;SLC17A7;SLC7A11;SLC26A6;SLC17A5;SLC7A8
4	Gene expression (Transcription)	R-HSA-6804757	Regulation of TP53 Degradation	4/ 620	33/ 10598	0.12121212121212	0.124523903229	0.373318612324	ENSG00000113328;ENSG00000170312;ENSG00000143947;ENSG00000135679	CCNG1;CDK1;RPS27A;MDM2
13	DNA Replication	R-HSA-69002	DNA Replication Pre-Initiation	13/ 620	156/ 10598	0.083333333333333	0.12535480909	0.374288144549	ENSG00000094804;ENSG00000100911;ENSG00000270276;ENSG00000270882;ENSG00000100519;ENSG00000163041;ENSG00000115233;ENSG00000100567;ENSG00000108424;ENSG00000097046;ENSG00000065328;ENSG00000143947;ENSG00000106588	CDC6;PSME2;H4C15;H4C14;PSMC6;H3-3A;PSMD14;PSMA3;KPNB1;CDC7;MCM10;RPS27A;PSMA2
17	Disease	R-HSA-162906	HIV Infection	17/ 620	215/ 10598	0.07906976744186	0.126672040138	0.3774570893	ENSG00000058804;ENSG00000108424;ENSG00000100911;ENSG00000092201;ENSG00000153201;ENSG00000270647;ENSG00000132182;ENSG00000163002;ENSG00000100519;ENSG00000164985;ENSG00000115233;ENSG00000099901;ENSG00000100567;ENSG00000132341;ENSG00000111581;ENSG00000106588;ENSG00000143947	NDC1;KPNB1;PSME2;SUPT16H;RANBP2;TAF15;NUP210;NUP35;PSMC6;PSIP1;PSMD14;RANBP1;PSMA3;RAN;NUP107;PSMA2;RPS27A
7	Cell Cycle	R-HSA-380287	Centrosome maturation	7/ 620	72/ 10598	0.097222222222222	0.126929416187	0.377461469507	ENSG00000139350;ENSG00000170312;ENSG00000196230;ENSG00000188229;ENSG00000142731;ENSG00000127824;ENSG00000148019	NEDD1;CDK1;TUBB;TUBB4B;PLK4;TUBA4A;CEP78
7	Cell Cycle	R-HSA-380270	Recruitment of mitotic centrosome proteins and complexes	7/ 620	72/ 10598	0.097222222222222	0.126929416187	0.377461469507	ENSG00000139350;ENSG00000170312;ENSG00000196230;ENSG00000188229;ENSG00000142731;ENSG00000127824;ENSG00000148019	NEDD1;CDK1;TUBB;TUBB4B;PLK4;TUBA4A;CEP78
71	Immune System	R-HSA-168249	Innate Immune System	71/ 620	1064/ 10598	0.066729323308271	0.128654360663	0.381054582284	ENSG00000166888;ENSG00000011422;ENSG00000106244;ENSG00000100911;ENSG00000131473;ENSG00000109107;ENSG00000138413;ENSG00000175866;ENSG00000164713;ENSG00000167996;ENSG00000137563;ENSG00000177889;ENSG00000100567;ENSG00000127314;ENSG00000108424;ENSG00000067225;ENSG00000035403;ENSG00000148248;ENSG00000117984;ENSG00000204386;ENSG00000136810;ENSG00000196230;ENSG00000030582;ENSG00000145287;ENSG00000100504…	STAT6;PLAUR;PDAP1;PSME2;ACLY;ALDOC;IDH1;BAIAP2;BRI3;FTH1;GGH;UBE2N;PSMA3;RAP1B;KPNB1;PKM;VCL;SURF4;CTSD;NEU1;TXN;TUBB;GRN;PLAC8;PYGL;PSMA2;ATP6V0E1;IMPDH2;GNS;MME;MAVS;LPCAT1;ARPC1B;MLEC;PSAP;ACTR3;ATP6V0D1;HSPA8;TUBB4B;IGF2R;PSMD14;RAB5B;TXNIP;CD59;PSMC6;HMOX1;GLIPR1;NPC2;CMTM6;MAP3K14;ADAM10;RPS27A;CAPZA2;MUC5AC;CCT8;CD63;CRISPLD2;MAPK9;ATP6V0C;ACTG1;VAT1;ACTB;ARPC5;CAPZA1;PDXK;TRIM25;CFL1;RAB3…
5	Disease	R-HSA-9694635	Translation of Structural Proteins	5/ 620	46/ 10598	0.10869565217391	0.129369769375	0.382405630919	ENSG00000141429;ENSG00000116030;ENSG00000071073;ENSG00000126457;ENSG00000143947	GALNT1;SUMO1;MGAT4A;PRMT1;RPS27A
9	Transport of small molecules	R-HSA-382556	ABC-family proteins mediated transport	9/ 620	100/ 10598	0.09	0.130242790245	0.384216231223	ENSG00000100911;ENSG00000064687;ENSG00000106588;ENSG00000134001;ENSG00000138942;ENSG00000100519;ENSG00000115233;ENSG00000100567;ENSG00000143947	PSME2;ABCA7;PSMA2;EIF2S1;RNF185;PSMC6;PSMD14;PSMA3;RPS27A
10	Metabolism	R-HSA-2408522	Selenoamino acid metabolism	10/ 620	115/ 10598	0.08695652173913	0.135366264915	0.385454132722	ENSG00000147604;ENSG00000089009;ENSG00000166986;ENSG00000138326;ENSG00000116251;ENSG00000265681;ENSG00000196305;ENSG00000185088;ENSG00000133706;ENSG00000143947	RPL7;RPL6;MARS1;RPS24;RPL22;RPL17;IARS1;RPS27L;LARS1;RPS27A
6	Metabolism of proteins	R-HSA-204005	COPII-mediated vesicle transport	6/ 620	60/ 10598	0.1	0.137078336784	0.385859822054	ENSG00000167110;ENSG00000138674;ENSG00000113615;ENSG00000150961;ENSG00000176986;ENSG00000085063	GOLGA2;SEC31A;SEC24A;SEC24D;SEC24C;CD59
6	Metabolism of RNA	R-HSA-6790901	rRNA modification in the nucleus and cytosol	6/ 620	60/ 10598	0.1	0.137078336784	0.385859822054	ENSG00000065183;ENSG00000164934;ENSG00000115368;ENSG00000055044;ENSG00000130935;ENSG00000130826	WDR3;DCAF13;WDR75;NOP58;NOL11;DKC1
9	Gene expression (Transcription)	R-HSA-5578749	Transcriptional regulation by small RNAs	9/ 620	101/ 10598	0.089108910891089	0.136065719124	0.386699298089	ENSG00000153201;ENSG00000270276;ENSG00000132182;ENSG00000163002;ENSG00000058804;ENSG00000132341;ENSG00000111581;ENSG00000270882;ENSG00000163041	RANBP2;H4C15;NUP210;NUP35;NDC1;RAN;NUP107;H4C14;H3-3A
9	Gene expression (Transcription)	R-HSA-5250913	Positive epigenetic regulation of rRNA expression	9/ 620	101/ 10598	0.089108910891089	0.136065719124	0.386699298089	ENSG00000196591;ENSG00000153147;ENSG00000270276;ENSG00000105849;ENSG00000068654;ENSG00000163041;ENSG00000270882;ENSG00000075624;ENSG00000122565	HDAC2;SMARCA5;H4C15;POLR1F;POLR1A;H3-3A;H4C14;ACTB;CBX3
12	Cell-Cell communication	R-HSA-1500931	Cell-Cell communication	12/ 620	144/ 10598	0.083333333333333	0.136912903856	0.387613307462	ENSG00000110400;ENSG00000184009;ENSG00000196924;ENSG00000128591;ENSG00000132849;ENSG00000130402;ENSG00000132470;ENSG00000072110;ENSG00000075624;ENSG00000140937;ENSG00000183853;ENSG00000073712	NECTIN1;ACTG1;FLNA;FLNC;PATJ;ACTN4;ITGB4;ACTN1;ACTB;CDH11;KIRREL1;FERMT2
12	Gene expression (Transcription)	R-HSA-5633007	Regulation of TP53 Activity	12/ 620	144/ 10598	0.083333333333333	0.136912903856	0.387613307462	ENSG00000113328;ENSG00000127334;ENSG00000188976;ENSG00000170312;ENSG00000092201;ENSG00000165782;ENSG00000133119;ENSG00000270647;ENSG00000163918;ENSG00000196591;ENSG00000143947;ENSG00000135679	CCNG1;DYRK2;NOC2L;CDK1;SUPT16H;PIP4P1;RFC3;TAF15;RFC4;HDAC2;RPS27A;MDM2
12	Immune System	R-HSA-446652	Interleukin-1 family signaling	12/ 620	144/ 10598	0.083333333333333	0.136912903856	0.387613307462	ENSG00000100911;ENSG00000161011;ENSG00000163629;ENSG00000189403;ENSG00000100519;ENSG00000076201;ENSG00000177889;ENSG00000115233;ENSG00000100567;ENSG00000115594;ENSG00000143947;ENSG00000106588	PSME2;SQSTM1;PTPN13;HMGB1;PSMC6;PTPN23;UBE2N;PSMD14;PSMA3;IL1R1;RPS27A;PSMA2
5	Gene expression (Transcription)	R-HSA-6791312	TP53 Regulates Transcription of Cell Cycle Genes	5/ 620	47/ 10598	0.1063829787234	0.138256781309	0.387697247968	ENSG00000124762;ENSG00000102760;ENSG00000170312;ENSG00000126457;ENSG00000175305	CDKN1A;RGCC;CDK1;PRMT1;CCNE2
5	Immune System	R-HSA-1236978	Cross-presentation of soluble exogenous antigens (endosomes)	5/ 620	47/ 10598	0.1063829787234	0.138256781309	0.387697247968	ENSG00000100567;ENSG00000106588;ENSG00000100519;ENSG00000100911;ENSG00000115233	PSMA3;PSMA2;PSMC6;PSME2;PSMD14
4	Disease	R-HSA-9692916	SARS-CoV-1 activates/modulates innate immune responses	4/ 620	34/ 10598	0.11764705882353	0.134994790654	0.388901008232	ENSG00000088888;ENSG00000108424;ENSG00000121060;ENSG00000143947	MAVS;KPNB1;TRIM25;RPS27A
4	Gene expression (Transcription)	R-HSA-6806003	Regulation of TP53 Expression and Degradation	4/ 620	34/ 10598	0.11764705882353	0.134994790654	0.388901008232	ENSG00000113328;ENSG00000170312;ENSG00000143947;ENSG00000135679	CCNG1;CDK1;RPS27A;MDM2
4	Disease	R-HSA-9772572	Early SARS-CoV-2 Infection Events	4/ 620	34/ 10598	0.11764705882353	0.134994790654	0.388901008232	ENSG00000162512;ENSG00000142798;ENSG00000140941;ENSG00000124145	SDC3;HSPG2;MAP1LC3B;SDC4
4	Gene expression (Transcription)	R-HSA-8864260	Transcriptional regulation by the AP-2 (TFAP2) family of transcription factors	4/ 620	34/ 10598	0.11764705882353	0.134994790654	0.388901008232	ENSG00000124762;ENSG00000116030;ENSG00000156802;ENSG00000101057	CDKN1A;SUMO1;ATAD2;MYBL2
4	Metabolism	R-HSA-9840310	Glycosphingolipid catabolism	4/ 620	34/ 10598	0.11764705882353	0.134994790654	0.388901008232	ENSG00000197746;ENSG00000204386;ENSG00000003056;ENSG00000064601	PSAP;NEU1;M6PR;CTSA
4	Cellular responses to stimuli	R-HSA-3299685	Detoxification of Reactive Oxygen Species	4/ 620	34/ 10598	0.11764705882353	0.134994790654	0.388901008232	ENSG00000117450;ENSG00000172115;ENSG00000136810;ENSG00000165672	PRDX1;CYCS;TXN;PRDX3
2	Disease	R-HSA-9637687	Suppression of phagosomal maturation	2/ 620	11/ 10598	0.18181818181818	0.132506522181	0.390114012409	ENSG00000108424;ENSG00000143947	KPNB1;RPS27A
2	Developmental Biology	R-HSA-9690406	Transcriptional regulation of testis differentiation	2/ 620	11/ 10598	0.18181818181818	0.132506522181	0.390114012409	ENSG00000125398;ENSG00000107317	SOX9;PTGDS
2	Hemostasis	R-HSA-430116	GP1b-IX-V activation signalling	2/ 620	11/ 10598	0.18181818181818	0.132506522181	0.390114012409	ENSG00000196924;ENSG00000108821	FLNA;COL1A1
2	Metabolism	R-HSA-9634600	Regulation of glycolysis by fructose 2,6-bisphosphate metabolism	2/ 620	11/ 10598	0.18181818181818	0.132506522181	0.390114012409	ENSG00000123836;ENSG00000114268	PFKFB2;PFKFB4
2	Metabolism	R-HSA-1483213	Synthesis of PE	2/ 620	11/ 10598	0.18181818181818	0.132506522181	0.390114012409	ENSG00000185813;ENSG00000134324	PCYT2;LPIN1
16	Programmed Cell Death	R-HSA-5357801	Programmed Cell Death	16/ 620	202/ 10598	0.079207920792079	0.133848805745	0.390171913981	ENSG00000179222;ENSG00000092853;ENSG00000100911;ENSG00000104081;ENSG00000026025;ENSG00000106588;ENSG00000172115;ENSG00000153094;ENSG00000198836;ENSG00000102572;ENSG00000100519;ENSG00000115233;ENSG00000100567;ENSG00000108424;ENSG00000189403;ENSG00000143947	MAGED1;CLSPN;PSME2;BMF;VIM;PSMA2;CYCS;BCL2L11;OPA1;STK24;PSMC6;PSMD14;PSMA3;KPNB1;HMGB1;RPS27A
3	Hemostasis	R-HSA-140875	Common Pathway of Fibrin Clot Formation	3/ 620	22/ 10598	0.13636363636364	0.134647979257	0.390188152071	ENSG00000178726;ENSG00000135919;ENSG00000181104	THBD;SERPINE2;F2R
3	Signal Transduction	R-HSA-166208	mTORC1-mediated signalling	3/ 620	22/ 10598	0.13636363636364	0.134647979257	0.390188152071	ENSG00000116954;ENSG00000151247;ENSG00000025039	RRAGC;EIF4E;RRAGD
3	Immune System	R-HSA-450321	JNK (c-Jun kinases) phosphorylation and activation mediated by activated human TAK1	3/ 620	22/ 10598	0.13636363636364	0.134647979257	0.390188152071	ENSG00000050748;ENSG00000143947;ENSG00000177889	MAPK9;RPS27A;UBE2N
18	Signal Transduction	R-HSA-157118	Signaling by NOTCH	18/ 620	232/ 10598	0.077586206896552	0.134556610047	0.390690944528	ENSG00000106829;ENSG00000004399;ENSG00000094631;ENSG00000100911;ENSG00000270276;ENSG00000100519;ENSG00000107796;ENSG00000270882;ENSG00000177565;ENSG00000168214;ENSG00000126787;ENSG00000115233;ENSG00000100567;ENSG00000137845;ENSG00000163041;ENSG00000196591;ENSG00000143947;ENSG00000106588	TLE4;PLXND1;HDAC6;PSME2;H4C15;PSMC6;ACTA2;H4C14;TBL1XR1;RBPJ;DLGAP5;PSMD14;PSMA3;ADAM10;H3-3A;HDAC2;RPS27A;PSMA2
96	Gene expression (Transcription)	R-HSA-74160	Gene expression (Transcription)	96/ 620	1474/ 10598	0.065128900949796	0.134334159825	0.390814370299	ENSG00000112033;ENSG00000074266;ENSG00000138385;ENSG00000101335;ENSG00000136810;ENSG00000146757;ENSG00000168209;ENSG00000117450;ENSG00000106366;ENSG00000135679;ENSG00000113328;ENSG00000175305;ENSG00000177565;ENSG00000111581;ENSG00000105974;ENSG00000025039;ENSG00000168214;ENSG00000115233;ENSG00000186951;ENSG00000108821;ENSG00000170312;ENSG00000133119;ENSG00000020633;ENSG00000132182;ENSG00000198938…	PPARD;EED;SSB;MYL9;TXN;ZNF92;DDIT4;PRDX1;SERPINE1;MDM2;CCNG1;CCNE2;TBL1XR1;NUP107;CAV1;RRAGD;RBPJ;PSMD14;PPARA;COL1A1;CDK1;RFC3;RUNX3;NUP210;MT-CO3;FBXO32;ATAD2;DYRK2;FYTTD1;SMARCA5;CYCS;NUP35;SRF;H4C15;PARP1;PSIP1;SRSF3;RPS27A;MAGED1;CCN2;NDC1;TCF7;RFC4;RAN;POLR1A;LBR;SREBF1;SOX9;TSC1;PSMA3;HDAC2;MYBL1;PSME2;SNRPE;TAF15;POLR1F;BCL2L11;RGCC;INTS13;RRAGC;SUMO1;DDIT3;STEAP3;CBX3;GTF3C1;BOD1;TXNIP;P…
10	DNA Replication	R-HSA-69239	Synthesis of DNA	10/ 620	116/ 10598	0.086206896551724	0.1409024122	0.392875345927	ENSG00000100911;ENSG00000175305;ENSG00000133119;ENSG00000106588;ENSG00000100519;ENSG00000115233;ENSG00000163918;ENSG00000100567;ENSG00000094804;ENSG00000143947	PSME2;CCNE2;RFC3;PSMA2;PSMC6;PSMD14;RFC4;PSMA3;CDC6;RPS27A
7	Disease	R-HSA-5619084	ABC transporter disorders	7/ 620	74/ 10598	0.094594594594595	0.14080740851	0.393354029456	ENSG00000100911;ENSG00000106588;ENSG00000138942;ENSG00000100519;ENSG00000115233;ENSG00000100567;ENSG00000143947	PSME2;PSMA2;RNF185;PSMC6;PSMD14;PSMA3;RPS27A
6	Signal Transduction	R-HSA-5358346	Hedgehog ligand biogenesis	6/ 620	61/ 10598	0.098360655737705	0.145026008745	0.403610118678	ENSG00000100911;ENSG00000106588;ENSG00000100519;ENSG00000115233;ENSG00000100567;ENSG00000143947	PSME2;PSMA2;PSMC6;PSMD14;PSMA3;RPS27A
6	Signal Transduction	R-HSA-4608870	Asymmetric localization of PCP proteins	6/ 620	61/ 10598	0.098360655737705	0.145026008745	0.403610118678	ENSG00000100911;ENSG00000106588;ENSG00000100519;ENSG00000115233;ENSG00000100567;ENSG00000143947	PSME2;PSMA2;PSMC6;PSMD14;PSMA3;RPS27A
5	Programmed Cell Death	R-HSA-75153	Apoptotic execution phase	5/ 620	48/ 10598	0.10416666666667	0.147404296208	0.408686723508	ENSG00000102572;ENSG00000189403;ENSG00000108424;ENSG00000092853;ENSG00000026025	STK24;HMGB1;KPNB1;CLSPN;VIM
5	Disease	R-HSA-9754678	SARS-CoV-2 modulates host translation machinery	5/ 620	48/ 10598	0.10416666666667	0.147404296208	0.408686723508	ENSG00000143947;ENSG00000185088;ENSG00000138326;ENSG00000167088;ENSG00000182004	RPS27A;RPS27L;RPS24;SNRPD1;SNRPE
3	Gene expression (Transcription)	R-HSA-8940973	RUNX2 regulates osteoblast differentiation	3/ 620	23/ 10598	0.1304347826087	0.1484996629	0.410181653141	ENSG00000119042;ENSG00000108821;ENSG00000094631	SATB2;COL1A1;HDAC6
3	DNA Repair	R-HSA-110373	Resolution of AP sites via the multiple-nucleotide patch replacement pathway	3/ 620	23/ 10598	0.1304347826087	0.1484996629	0.410181653141	ENSG00000133119;ENSG00000143799;ENSG00000163918	RFC3;PARP1;RFC4
3	DNA Repair	R-HSA-5696397	Gap-filling DNA repair synthesis and ligation in GG-NER	3/ 620	23/ 10598	0.1304347826087	0.1484996629	0.410181653141	ENSG00000133119;ENSG00000163918;ENSG00000143947	RFC3;RFC4;RPS27A
3	Disease	R-HSA-9683701	Translation of Structural Proteins	3/ 620	23/ 10598	0.1304347826087	0.1484996629	0.410181653141	ENSG00000141429;ENSG00000116030;ENSG00000143947	GALNT1;SUMO1;RPS27A
3	Signal Transduction	R-HSA-9013508	NOTCH3 Intracellular Domain Regulates Transcription	3/ 620	23/ 10598	0.1304347826087	0.1484996629	0.410181653141	ENSG00000168214;ENSG00000004399;ENSG00000126787	RBPJ;PLXND1;DLGAP5
6	Cell Cycle	R-HSA-174084	Autodegradation of Cdh1 by Cdh1:APC/C	6/ 620	62/ 10598	0.096774193548387	0.153178826847	0.413807270329	ENSG00000100911;ENSG00000106588;ENSG00000100519;ENSG00000115233;ENSG00000100567;ENSG00000143947	PSME2;PSMA2;PSMC6;PSMD14;PSMA3;RPS27A
9	Immune System	R-HSA-6785807	Interleukin-4 and Interleukin-13 signaling	9/ 620	104/ 10598	0.086538461538462	0.154322614059	0.416135019629	ENSG00000115414;ENSG00000166888;ENSG00000109971;ENSG00000026025;ENSG00000100292;ENSG00000124762;ENSG00000135046;ENSG00000128342;ENSG00000118689	FN1;STAT6;HSPA8;VIM;HMOX1;CDKN1A;ANXA1;LIF;FOXO3
8	DNA Replication	R-HSA-69052	Switching of origins to a post-replicative state	8/ 620	90/ 10598	0.088888888888889	0.155498644892	0.418541060611	ENSG00000100911;ENSG00000175305;ENSG00000106588;ENSG00000100519;ENSG00000115233;ENSG00000100567;ENSG00000094804;ENSG00000143947	PSME2;CCNE2;PSMA2;PSMC6;PSMD14;PSMA3;CDC6;RPS27A
2	Immune System	R-HSA-975144	IRAK1 recruits IKK complex upon TLR7/8 or 9 stimulation	2/ 620	12/ 10598	0.16666666666667	0.15311136796	0.41899678616	ENSG00000143947;ENSG00000177889	RPS27A;UBE2N
2	Programmed Cell Death	R-HSA-140342	Apoptosis induced DNA fragmentation	2/ 620	12/ 10598	0.16666666666667	0.15311136796	0.41899678616	ENSG00000108424;ENSG00000189403	KPNB1;HMGB1
2	Immune System	R-HSA-933543	NF-kB activation through FADD/RIP-1 pathway mediated by caspase-8 and -10	2/ 620	12/ 10598	0.16666666666667	0.15311136796	0.41899678616	ENSG00000088888;ENSG00000121060	MAVS;TRIM25
2	Metabolism	R-HSA-71384	Ethanol oxidation	2/ 620	12/ 10598	0.16666666666667	0.15311136796	0.41899678616	ENSG00000131069;ENSG00000137124	ACSS2;ALDH1B1
2	Developmental Biology	R-HSA-9820865	Z-decay: degradation of maternal mRNAs by zygotically expressed factors	2/ 620	12/ 10598	0.16666666666667	0.15311136796	0.41899678616	ENSG00000151247;ENSG00000161960	EIF4E;EIF4A1
2	Immune System	R-HSA-937039	IRAK1 recruits IKK complex	2/ 620	12/ 10598	0.16666666666667	0.15311136796	0.41899678616	ENSG00000143947;ENSG00000177889	RPS27A;UBE2N
2	Signal Transduction	R-HSA-4641265	Repression of WNT target genes	2/ 620	12/ 10598	0.16666666666667	0.15311136796	0.41899678616	ENSG00000106829;ENSG00000081059	TLE4;TCF7
4	Muscle contraction	R-HSA-390522	Striated Muscle Contraction	4/ 620	36/ 10598	0.11111111111111	0.156947941906	0.421672521514	ENSG00000198467;ENSG00000140416;ENSG00000167460;ENSG00000026025	TPM2;TPM1;TPM4;VIM
4	Metabolism of proteins	R-HSA-5689896	Ovarian tumor domain proteases	4/ 620	36/ 10598	0.11111111111111	0.156947941906	0.421672521514	ENSG00000088888;ENSG00000170312;ENSG00000121060;ENSG00000143947	MAVS;CDK1;TRIM25;RPS27A
11	Disease	R-HSA-3781865	Diseases of glycosylation	11/ 620	135/ 10598	0.081481481481481	0.166533778741	0.424244082284	ENSG00000162512;ENSG00000142798;ENSG00000215182;ENSG00000204386;ENSG00000154736;ENSG00000154734;ENSG00000139329;ENSG00000137801;ENSG00000106392;ENSG00000124145;ENSG00000064601	SDC3;HSPG2;MUC5AC;NEU1;ADAMTS5;ADAMTS1;LUM;THBS1;C1GALT1;SDC4;CTSA
9	Metabolism of RNA	R-HSA-72306	tRNA processing	9/ 620	106/ 10598	0.084905660377358	0.167127205906	0.42502177364	ENSG00000153201;ENSG00000210082;ENSG00000132182;ENSG00000163002;ENSG00000058804;ENSG00000132341;ENSG00000111581;ENSG00000198860;ENSG00000087302	RANBP2;MT-RNR2;NUP210;NUP35;NDC1;RAN;NUP107;TSEN15;RTRAF
8	Immune System	R-HSA-1236975	Antigen processing-Cross presentation	8/ 620	92/ 10598	0.08695652173913	0.169405820163	0.430075016765	ENSG00000100911;ENSG00000106588;ENSG00000100519;ENSG00000082781;ENSG00000115233;ENSG00000100567;ENSG00000189403;ENSG00000143947	PSME2;PSMA2;PSMC6;ITGB5;PSMD14;PSMA3;HMGB1;RPS27A
6	Immune System	R-HSA-1169091	Activation of NF-kappaB in B cells	6/ 620	64/ 10598	0.09375	0.170072442402	0.431025519834	ENSG00000100911;ENSG00000106588;ENSG00000100519;ENSG00000115233;ENSG00000100567;ENSG00000143947	PSME2;PSMA2;PSMC6;PSMD14;PSMA3;RPS27A
6	Extracellular matrix organization	R-HSA-1650814	Collagen biosynthesis and modifying enzymes	6/ 620	63/ 10598	0.095238095238095	0.161530010744	0.432407923497	ENSG00000060718;ENSG00000122884;ENSG00000111799;ENSG00000196739;ENSG00000204262;ENSG00000108821	COL11A1;P4HA1;COL12A1;COL27A1;COL5A2;COL1A1
3	Immune System	R-HSA-933542	TRAF6 mediated NF-kB activation	3/ 620	24/ 10598	0.125	0.162785406504	0.43497912064	ENSG00000088888;ENSG00000121060;ENSG00000189403	MAVS;TRIM25;HMGB1
3	Metabolism	R-HSA-2024096	HS-GAG degradation	3/ 620	24/ 10598	0.125	0.162785406504	0.43497912064	ENSG00000162512;ENSG00000124145;ENSG00000142798	SDC3;SDC4;HSPG2
9	Metabolism of proteins	R-HSA-1799339	SRP-dependent cotranslational protein targeting to membrane	9/ 620	107/ 10598	0.08411214953271	0.173711654224	0.439493464803	ENSG00000147604;ENSG00000089009;ENSG00000138326;ENSG00000116251;ENSG00000265681;ENSG00000185088;ENSG00000129128;ENSG00000143742;ENSG00000143947	RPL7;RPL6;RPS24;RPL22;RPL17;RPS27L;SPCS3;SRP9;RPS27A
3	Disease	R-HSA-5674400	Constitutive Signaling by AKT1 E17K in Cancer	3/ 620	25/ 10598	0.12	0.177460491095	0.43992306616	ENSG00000124762;ENSG00000118689;ENSG00000135679	CDKN1A;FOXO3;MDM2
3	Cellular responses to stimuli	R-HSA-380994	ATF4 activates genes in response to endoplasmic reticulum stress	3/ 620	25/ 10598	0.12	0.177460491095	0.43992306616	ENSG00000172795;ENSG00000175197;ENSG00000162772	DCP2;DDIT3;ATF3
2	Signal Transduction	R-HSA-177504	Retrograde neurotrophin signalling	2/ 620	13/ 10598	0.15384615384615	0.17427713778	0.440169140797	ENSG00000141367;ENSG00000122705	CLTC;CLTA
2	Gene expression (Transcription)	R-HSA-8941856	RUNX3 regulates NOTCH signaling	2/ 620	13/ 10598	0.15384615384615	0.17427713778	0.440169140797	ENSG00000168214;ENSG00000020633	RBPJ;RUNX3
2	Metabolism of proteins	R-HSA-975577	N-Glycan antennae elongation	2/ 620	13/ 10598	0.15384615384615	0.17427713778	0.440169140797	ENSG00000071073;ENSG00000158470	MGAT4A;B4GALT5
2	Disease	R-HSA-9694631	Maturation of nucleoprotein	2/ 620	13/ 10598	0.15384615384615	0.17427713778	0.440169140797	ENSG00000116030;ENSG00000126457	SUMO1;PRMT1
2	DNA Replication	R-HSA-69091	Polymerase switching	2/ 620	13/ 10598	0.15384615384615	0.17427713778	0.440169140797	ENSG00000133119;ENSG00000163918	RFC3;RFC4
2	Hemostasis	R-HSA-372708	p130Cas linkage to MAPK signaling for integrins	2/ 620	13/ 10598	0.15384615384615	0.17427713778	0.440169140797	ENSG00000115414;ENSG00000127314	FN1;RAP1B
2	Signal Transduction	R-HSA-5140745	WNT5A-dependent internalization of FZD2, FZD5 and ROR2	2/ 620	13/ 10598	0.15384615384615	0.17427713778	0.440169140797	ENSG00000141367;ENSG00000122705	CLTC;CLTA
2	Signal Transduction	R-HSA-198323	AKT phosphorylates targets in the cytosol	2/ 620	13/ 10598	0.15384615384615	0.17427713778	0.440169140797	ENSG00000124762;ENSG00000135679	CDKN1A;MDM2
2	Hemostasis	R-HSA-354194	GRB2:SOS provides linkage to MAPK signaling for Integrins	2/ 620	13/ 10598	0.15384615384615	0.17427713778	0.440169140797	ENSG00000115414;ENSG00000127314	FN1;RAP1B
2	Immune System	R-HSA-975110	TRAF6 mediated IRF7 activation in TLR7/8 or 9 signaling	2/ 620	13/ 10598	0.15384615384615	0.17427713778	0.440169140797	ENSG00000177889;ENSG00000143947	UBE2N;RPS27A
2	DNA Replication	R-HSA-69109	Leading Strand Synthesis	2/ 620	13/ 10598	0.15384615384615	0.17427713778	0.440169140797	ENSG00000133119;ENSG00000163918	RFC3;RFC4
1	Disease	R-HSA-175567	Integration of viral DNA into host genomic DNA	1/ 620	3/ 10598	0.33333333333333	0.165452398797	0.440509545533	ENSG00000164985	PSIP1
1	Immune System	R-HSA-3249367	STAT6-mediated induction of chemokines	1/ 620	3/ 10598	0.33333333333333	0.165452398797	0.440509545533	ENSG00000166888	STAT6
1	Metabolism	R-HSA-75896	Plasmalogen biosynthesis	1/ 620	3/ 10598	0.33333333333333	0.165452398797	0.440509545533	ENSG00000018510	AGPS
1	Programmed Cell Death	R-HSA-139910	Activation of BMF and translocation to mitochondria	1/ 620	3/ 10598	0.33333333333333	0.165452398797	0.440509545533	ENSG00000104081	BMF
1	Signal Transduction	R-HSA-193681	Ceramide signalling	1/ 620	3/ 10598	0.33333333333333	0.165452398797	0.440509545533	ENSG00000064300	NGFR
1	Metabolism of proteins	R-HSA-964827	Progressive trimming of alpha-1,2-linked mannose residues from Man9/8/7GlcNAc2 to produce Man5GlcNAc2	1/ 620	3/ 10598	0.33333333333333	0.165452398797	0.440509545533	ENSG00000117643	MAN1C1
1	Gene expression (Transcription)	R-HSA-9768777	Regulation of NPAS4 gene transcription	1/ 620	3/ 10598	0.33333333333333	0.165452398797	0.440509545533	ENSG00000112658	SRF
1	Disease	R-HSA-9636249	Inhibition of nitric oxide production	1/ 620	3/ 10598	0.33333333333333	0.165452398797	0.440509545533	ENSG00000108424	KPNB1
1	Neuronal System	R-HSA-210455	Astrocytic Glutamate-Glutamine Uptake And Metabolism	1/ 620	3/ 10598	0.33333333333333	0.165452398797	0.440509545533	ENSG00000135821	GLUL
1	Disease	R-HSA-3878781	Glycogen storage disease type IV (GBE1)	1/ 620	3/ 10598	0.33333333333333	0.165452398797	0.440509545533	ENSG00000056998	GYG2
1	Metabolism	R-HSA-173599	Formation of the active cofactor, UDP-glucuronate	1/ 620	3/ 10598	0.33333333333333	0.165452398797	0.440509545533	ENSG00000169764	UGP2
1	Vesicle-mediated transport	R-HSA-191650	Regulation of gap junction activity	1/ 620	3/ 10598	0.33333333333333	0.165452398797	0.440509545533	ENSG00000152661	GJA1
1	Disease	R-HSA-5250968	Toxicity of botulinum toxin type A (botA)	1/ 620	3/ 10598	0.33333333333333	0.165452398797	0.440509545533	ENSG00000159164	SV2A
1	Cellular responses to stimuli	R-HSA-5660489	MTF1 activates gene expression	1/ 620	3/ 10598	0.33333333333333	0.165452398797	0.440509545533	ENSG00000159176	CSRP1
1	Disease	R-HSA-5423599	Diseases of Mismatch Repair (MMR)	1/ 620	3/ 10598	0.33333333333333	0.165452398797	0.440509545533	ENSG00000095002	MSH2
1	Cell Cycle	R-HSA-170145	Phosphorylation of proteins involved in the G2/M transition by Cyclin A:Cdc2 complexes	1/ 620	3/ 10598	0.33333333333333	0.165452398797	0.440509545533	ENSG00000170312	CDK1
1	Signal Transduction	R-HSA-209563	Axonal growth stimulation	1/ 620	3/ 10598	0.33333333333333	0.165452398797	0.440509545533	ENSG00000064300	NGFR
1	Gene expression (Transcription)	R-HSA-8869496	TFAP2A acts as a transcriptional repressor during retinoic acid induced cell differentiation	1/ 620	3/ 10598	0.33333333333333	0.165452398797	0.440509545533	ENSG00000101057	MYBL2
1	Metabolism	R-HSA-964975	Vitamin B6 activation to pyridoxal phosphate	1/ 620	3/ 10598	0.33333333333333	0.165452398797	0.440509545533	ENSG00000160209	PDXK
1	Disease	R-HSA-9674519	Defective F8 sulfation at Y1699	1/ 620	3/ 10598	0.33333333333333	0.165452398797	0.440509545533	ENSG00000169902	TPST1
1	Metabolism	R-HSA-71737	Pyrophosphate hydrolysis	1/ 620	3/ 10598	0.33333333333333	0.165452398797	0.440509545533	ENSG00000180817	PPA1
1	Programmed Cell Death	R-HSA-111446	Activation of BIM and translocation to mitochondria	1/ 620	3/ 10598	0.33333333333333	0.165452398797	0.440509545533	ENSG00000153094	BCL2L11
1	Neuronal System	R-HSA-112313	Neurotransmitter uptake and metabolism In glial cells	1/ 620	3/ 10598	0.33333333333333	0.165452398797	0.440509545533	ENSG00000135821	GLUL
1	Signal Transduction	R-HSA-165181	Inhibition of TSC complex formation by PKB	1/ 620	3/ 10598	0.33333333333333	0.165452398797	0.440509545533	ENSG00000165699	TSC1
1	Disease	R-HSA-177539	Autointegration results in viral DNA circles	1/ 620	3/ 10598	0.33333333333333	0.165452398797	0.440509545533	ENSG00000164985	PSIP1
4	DNA Repair	R-HSA-5696400	Dual Incision in GG-NER	4/ 620	38/ 10598	0.10526315789474	0.180116318445	0.445011004533	ENSG00000133119;ENSG00000143799;ENSG00000163918;ENSG00000143947	RFC3;PARP1;RFC4;RPS27A
4	Signal Transduction	R-HSA-9634597	GPER1 signaling	4/ 620	38/ 10598	0.10526315789474	0.180116318445	0.445011004533	ENSG00000115414;ENSG00000128266;ENSG00000242616;ENSG00000065135	FN1;GNAZ;GNG10;GNAI3
5	Organelle biogenesis and maintenance	R-HSA-2151201	Transcriptional activation of mitochondrial biogenesis	5/ 620	52/ 10598	0.096153846153846	0.186379954705	0.458948970266	ENSG00000177565;ENSG00000131069;ENSG00000172115;ENSG00000186951;ENSG00000023330	TBL1XR1;ACSS2;CYCS;PPARA;ALAS1
6	Cell Cycle	R-HSA-174154	APC/C:Cdc20 mediated degradation of Securin	6/ 620	66/ 10598	0.090909090909091	0.187701068219	0.461431792704	ENSG00000100911;ENSG00000106588;ENSG00000100519;ENSG00000115233;ENSG00000100567;ENSG00000143947	PSME2;PSMA2;PSMC6;PSMD14;PSMA3;RPS27A
6	Sensory Perception	R-HSA-9662360	Sensory processing of sound by inner hair cells of the cochlea	6/ 620	66/ 10598	0.090909090909091	0.187701068219	0.461431792704	ENSG00000156113;ENSG00000184009;ENSG00000151239;ENSG00000116489;ENSG00000075624;ENSG00000198898	KCNMA1;ACTG1;TWF1;CAPZA1;ACTB;CAPZA2
10	Metabolism	R-HSA-1630316	Glycosaminoglycan metabolism	10/ 620	124/ 10598	0.080645161290323	0.189220065886	0.463620593325	ENSG00000162512;ENSG00000124145;ENSG00000033100;ENSG00000135677;ENSG00000139329;ENSG00000072571;ENSG00000070614;ENSG00000136720;ENSG00000142798;ENSG00000158470	SDC3;SDC4;CHPF2;GNS;LUM;HMMR;NDST1;HS6ST1;HSPG2;B4GALT5
22	Signal Transduction	R-HSA-195721	Signaling by WNT	22/ 620	308/ 10598	0.071428571428571	0.19277959722	0.463866078141	ENSG00000117500;ENSG00000100911;ENSG00000020633;ENSG00000175792;ENSG00000100567;ENSG00000106588;ENSG00000270882;ENSG00000163041;ENSG00000085741;ENSG00000141367;ENSG00000270276;ENSG00000115233;ENSG00000100519;ENSG00000242616;ENSG00000125398;ENSG00000108518;ENSG00000143947;ENSG00000106829;ENSG00000105974;ENSG00000154229;ENSG00000081059;ENSG00000122705	TMED5;PSME2;RUNX3;RUVBL1;PSMA3;PSMA2;H4C14;H3-3A;WNT11;CLTC;H4C15;PSMD14;PSMC6;GNG10;SOX9;PFN1;RPS27A;TLE4;CAV1;PRKCA;TCF7;CLTA
5	Immune System	R-HSA-168643	Nucleotide-binding domain, leucine rich repeat containing receptor (NLR) signaling pathways	5/ 620	53/ 10598	0.094339622641509	0.196661855728	0.464121979519	ENSG00000143947;ENSG00000136810;ENSG00000100292;ENSG00000177889;ENSG00000265972	RPS27A;TXN;HMOX1;UBE2N;TXNIP
11	DNA Replication	R-HSA-68867	Assembly of the pre-replicative complex	11/ 620	139/ 10598	0.079136690647482	0.190218244888	0.465293385091	ENSG00000094804;ENSG00000100911;ENSG00000270276;ENSG00000100519;ENSG00000163041;ENSG00000115233;ENSG00000100567;ENSG00000108424;ENSG00000270882;ENSG00000143947;ENSG00000106588	CDC6;PSME2;H4C15;PSMC6;H3-3A;PSMD14;PSMA3;KPNB1;H4C14;RPS27A;PSMA2
11	Disease	R-HSA-162587	HIV Life Cycle	11/ 620	139/ 10598	0.079136690647482	0.190218244888	0.465293385091	ENSG00000058804;ENSG00000092201;ENSG00000153201;ENSG00000270647;ENSG00000132182;ENSG00000163002;ENSG00000164985;ENSG00000099901;ENSG00000132341;ENSG00000111581;ENSG00000143947	NDC1;SUPT16H;RANBP2;TAF15;NUP210;NUP35;PSIP1;RANBP1;RAN;NUP107;RPS27A
3	Metabolism	R-HSA-1971475	A tetrasaccharide linker sequence is required for GAG synthesis	3/ 620	26/ 10598	0.11538461538462	0.192480819965	0.465424933523	ENSG00000162512;ENSG00000142798;ENSG00000124145	SDC3;HSPG2;SDC4
3	Disease	R-HSA-9660826	Purinergic signaling in leishmaniasis infection	3/ 620	26/ 10598	0.11538461538462	0.192480819965	0.465424933523	ENSG00000136810;ENSG00000100292;ENSG00000265972	TXN;HMOX1;TXNIP
3	Disease	R-HSA-9664424	Cell recruitment (pro-inflammatory response)	3/ 620	26/ 10598	0.11538461538462	0.192480819965	0.465424933523	ENSG00000136810;ENSG00000100292;ENSG00000265972	TXN;HMOX1;TXNIP
8	Immune System	R-HSA-5668541	TNFR2 non-canonical NF-kB pathway	8/ 620	95/ 10598	0.084210526315789	0.191273239465	0.465557802328	ENSG00000006062;ENSG00000100911;ENSG00000106588;ENSG00000006327;ENSG00000100519;ENSG00000115233;ENSG00000100567;ENSG00000143947	MAP3K14;PSME2;PSMA2;TNFRSF12A;PSMC6;PSMD14;PSMA3;RPS27A
19	Signal Transduction	R-HSA-5673001	RAF/MAP kinase cascade	19/ 620	261/ 10598	0.0727969348659	0.191203000856	0.466156076468	ENSG00000115414;ENSG00000068078;ENSG00000070182;ENSG00000075711;ENSG00000075624;ENSG00000160271;ENSG00000106588;ENSG00000120129;ENSG00000237441;ENSG00000184009;ENSG00000100519;ENSG00000154188;ENSG00000100911;ENSG00000115233;ENSG00000100567;ENSG00000127314;ENSG00000197283;ENSG00000035403;ENSG00000143947	FN1;FGFR3;SPTB;DLG1;ACTB;RALGDS;PSMA2;DUSP1;RGL2;ACTG1;PSMC6;ANGPT1;PSME2;PSMD14;PSMA3;RAP1B;SYNGAP1;VCL;RPS27A
9	Developmental Biology	R-HSA-9758941	Gastrulation	9/ 620	110/ 10598	0.081818181818182	0.194158356518	0.466422761994	ENSG00000100911;ENSG00000106588;ENSG00000115233;ENSG00000100519;ENSG00000168214;ENSG00000125378;ENSG00000081059;ENSG00000100567;ENSG00000116106	PSME2;PSMA2;PSMD14;PSMC6;RBPJ;BMP4;TCF7;PSMA3;EPHA4
7	Immune System	R-HSA-1236974	ER-Phagosome pathway	7/ 620	81/ 10598	0.08641975308642	0.194632929007	0.466802553309	ENSG00000100911;ENSG00000106588;ENSG00000100519;ENSG00000115233;ENSG00000100567;ENSG00000189403;ENSG00000143947	PSME2;PSMA2;PSMC6;PSMD14;PSMA3;HMGB1;RPS27A
4	Hemostasis	R-HSA-140877	Formation of Fibrin Clot (Clotting Cascade)	4/ 620	39/ 10598	0.1025641025641	0.192104606122	0.466811028057	ENSG00000181104;ENSG00000178726;ENSG00000135919;ENSG00000175899	F2R;THBD;SERPINE2;A2M
4	Signal Transduction	R-HSA-3769402	Deactivation of the beta-catenin transactivating complex	4/ 620	39/ 10598	0.1025641025641	0.192104606122	0.466811028057	ENSG00000125398;ENSG00000106829;ENSG00000143947;ENSG00000081059	SOX9;TLE4;RPS27A;TCF7
4	Signal Transduction	R-HSA-165159	MTOR signalling	4/ 620	39/ 10598	0.1025641025641	0.192104606122	0.466811028057	ENSG00000116954;ENSG00000151247;ENSG00000165699;ENSG00000025039	RRAGC;EIF4E;TSC1;RRAGD
8	Immune System	R-HSA-5607764	CLEC7A (Dectin-1) signaling	8/ 620	96/ 10598	0.083333333333333	0.198814819841	0.468453449306	ENSG00000006062;ENSG00000100911;ENSG00000106588;ENSG00000100519;ENSG00000177889;ENSG00000115233;ENSG00000100567;ENSG00000143947	MAP3K14;PSME2;PSMA2;PSMC6;UBE2N;PSMD14;PSMA3;RPS27A
2	Immune System	R-HSA-918233	TRAF3-dependent IRF activation pathway	2/ 620	14/ 10598	0.14285714285714	0.195867989314	0.469002084803	ENSG00000088888;ENSG00000121060	MAVS;TRIM25
2	Metabolism	R-HSA-71240	Tryptophan catabolism	2/ 620	14/ 10598	0.14285714285714	0.195867989314	0.469002084803	ENSG00000168003;ENSG00000103257	SLC3A2;SLC7A5
2	Metabolism	R-HSA-202131	Metabolism of nitric oxide: NOS3 activation and regulation	2/ 620	14/ 10598	0.14285714285714	0.195867989314	0.469002084803	ENSG00000153904;ENSG00000105974	DDAH1;CAV1
2	Cell Cycle	R-HSA-162658	Golgi Cisternae Pericentriolar Stack Reorganization	2/ 620	14/ 10598	0.14285714285714	0.195867989314	0.469002084803	ENSG00000167110;ENSG00000170312	GOLGA2;CDK1
2	Metabolism	R-HSA-70221	Glycogen breakdown (glycogenolysis)	2/ 620	14/ 10598	0.14285714285714	0.195867989314	0.469002084803	ENSG00000100504;ENSG00000056998	PYGL;GYG2
2	Disease	R-HSA-9735871	SARS-CoV-1 targets host intracellular signalling and regulatory pathways	2/ 620	14/ 10598	0.14285714285714	0.195867989314	0.469002084803	ENSG00000100519;ENSG00000105974	PSMC6;CAV1
2	Gene expression (Transcription)	R-HSA-6804116	TP53 Regulates Transcription of Genes Involved in G1 Cell Cycle Arrest	2/ 620	14/ 10598	0.14285714285714	0.195867989314	0.469002084803	ENSG00000124762;ENSG00000175305	CDKN1A;CCNE2
2	Metabolism	R-HSA-8964539	Glutamate and glutamine metabolism	2/ 620	14/ 10598	0.14285714285714	0.195867989314	0.469002084803	ENSG00000135821;ENSG00000115419	GLUL;GLS
2	Metabolism	R-HSA-200425	Carnitine metabolism	2/ 620	14/ 10598	0.14285714285714	0.195867989314	0.469002084803	ENSG00000112033;ENSG00000278540	PPARD;ACACA
13	Metabolism	R-HSA-1428517	The citric acid (TCA) cycle and respiratory electron transport	13/ 620	171/ 10598	0.076023391812865	0.201393127032	0.473771710323	ENSG00000198727;ENSG00000112033;ENSG00000198786;ENSG00000134333;ENSG00000198804;ENSG00000172115;ENSG00000091140;ENSG00000198938;ENSG00000111716;ENSG00000184752;ENSG00000198888;ENSG00000136143;ENSG00000124767	MT-CYB;PPARD;MT-ND5;LDHA;MT-CO1;CYCS;DLD;MT-CO3;LDHB;NDUFA12;MT-ND1;SUCLA2;GLO1
4	DNA Repair	R-HSA-5696395	Formation of Incision Complex in GG-NER	4/ 620	40/ 10598	0.1	0.204334252849	0.479925195785	ENSG00000143799;ENSG00000116030;ENSG00000143947;ENSG00000177889	PARP1;SUMO1;RPS27A;UBE2N
5	Metabolism of RNA	R-HSA-429914	Deadenylation-dependent mRNA decay	5/ 620	54/ 10598	0.092592592592593	0.207134488449	0.485728728876	ENSG00000172795;ENSG00000151247;ENSG00000161960;ENSG00000170860;ENSG00000112339	DCP2;EIF4E;EIF4A1;LSM3;HBS1L
3	Developmental Biology	R-HSA-445095	Interaction between L1 and Ankyrins	3/ 620	27/ 10598	0.11111111111111	0.20780317982	0.486523317833	ENSG00000184009;ENSG00000075624;ENSG00000070182	ACTG1;ACTB;SPTB
12	DNA Repair	R-HSA-5693532	DNA Double-Strand Break Repair	12/ 620	157/ 10598	0.076433121019108	0.20822803573	0.486745408402	ENSG00000080345;ENSG00000092853;ENSG00000153147;ENSG00000133119;ENSG00000270276;ENSG00000111247;ENSG00000143799;ENSG00000177889;ENSG00000163918;ENSG00000116030;ENSG00000270882;ENSG00000143947	RIF1;CLSPN;SMARCA5;RFC3;H4C15;RAD51AP1;PARP1;UBE2N;RFC4;SUMO1;H4C14;RPS27A
15	Signal Transduction	R-HSA-8939211	ESR-mediated signaling	15/ 620	204/ 10598	0.073529411764706	0.214522452786	0.489058141976	ENSG00000117984;ENSG00000124151;ENSG00000108055;ENSG00000065135;ENSG00000105974;ENSG00000004478;ENSG00000270276;ENSG00000112658;ENSG00000118689;ENSG00000140443;ENSG00000126457;ENSG00000242616;ENSG00000164754;ENSG00000270882;ENSG00000163041	CTSD;NCOA3;SMC3;GNAI3;CAV1;FKBP4;H4C15;SRF;FOXO3;IGF1R;PRMT1;GNG10;RAD21;H4C14;H3-3A
13	Transport of small molecules	R-HSA-983712	Ion channel transport	13/ 620	174/ 10598	0.074712643678161	0.218703392194	0.489510627446	ENSG00000011021;ENSG00000159720;ENSG00000163399;ENSG00000136295;ENSG00000113732;ENSG00000185883;ENSG00000055732;ENSG00000171365;ENSG00000073464;ENSG00000103249;ENSG00000101974;ENSG00000157514;ENSG00000143947	CLCN6;ATP6V0D1;ATP1A1;TTYH3;ATP6V0E1;ATP6V0C;MCOLN3;CLCN5;CLCN4;CLCN7;ATP11C;TSC22D3;RPS27A
17	Metabolism of proteins	R-HSA-8951664	Neddylation	17/ 620	234/ 10598	0.072649572649573	0.209767330842	0.489567742076	ENSG00000159593;ENSG00000109790;ENSG00000164934;ENSG00000100911;ENSG00000143476;ENSG00000161011;ENSG00000166200;ENSG00000124762;ENSG00000100519;ENSG00000142784;ENSG00000044090;ENSG00000115233;ENSG00000100567;ENSG00000156804;ENSG00000106588;ENSG00000143947;ENSG00000043093	NAE1;KLHL5;DCAF13;PSME2;DTL;SQSTM1;COPS2;CDKN1A;PSMC6;WDTC1;CUL7;PSMD14;PSMA3;FBXO32;PSMA2;RPS27A;DCUN1D1
10	Disease	R-HSA-162599	Late Phase of HIV Life Cycle	10/ 620	128/ 10598	0.078125	0.21583170289	0.489771941174	ENSG00000153201;ENSG00000092201;ENSG00000270647;ENSG00000132182;ENSG00000163002;ENSG00000058804;ENSG00000099901;ENSG00000132341;ENSG00000111581;ENSG00000143947	RANBP2;SUPT16H;TAF15;NUP210;NUP35;NDC1;RANBP1;RAN;NUP107;RPS27A
9	Metabolism of RNA	R-HSA-975957	Nonsense Mediated Decay (NMD) enhanced by the Exon Junction Complex (EJC)	9/ 620	113/ 10598	0.079646017699115	0.215577394551	0.490704717534	ENSG00000147604;ENSG00000089009;ENSG00000189266;ENSG00000138326;ENSG00000116251;ENSG00000265241;ENSG00000265681;ENSG00000185088;ENSG00000143947	RPL7;RPL6;PNRC2;RPS24;RPL22;RBM8A;RPL17;RPS27L;RPS27A
9	Metabolism of RNA	R-HSA-927802	Nonsense-Mediated Decay (NMD)	9/ 620	113/ 10598	0.079646017699115	0.215577394551	0.490704717534	ENSG00000147604;ENSG00000089009;ENSG00000189266;ENSG00000138326;ENSG00000116251;ENSG00000265241;ENSG00000265681;ENSG00000185088;ENSG00000143947	RPL7;RPL6;PNRC2;RPS24;RPL22;RBM8A;RPL17;RPS27L;RPS27A
4	Signal Transduction	R-HSA-2173789	TGF-beta receptor signaling activates SMADs	4/ 620	41/ 10598	0.097560975609756	0.216784107476	0.491177509258	ENSG00000166147;ENSG00000092969;ENSG00000143947;ENSG00000082781	FBN1;TGFB2;RPS27A;ITGB5
4	Disease	R-HSA-3560782	Diseases associated with glycosaminoglycan metabolism	4/ 620	41/ 10598	0.097560975609756	0.216784107476	0.491177509258	ENSG00000162512;ENSG00000142798;ENSG00000124145;ENSG00000139329	SDC3;HSPG2;SDC4;LUM
2	Immune System	R-HSA-5676594	TNF receptor superfamily (TNFSF) members mediating non-canonical NF-kB pathway	2/ 620	15/ 10598	0.13333333333333	0.217762009091	0.491882026661	ENSG00000006062;ENSG00000006327	MAP3K14;TNFRSF12A
2	Disease	R-HSA-2691232	Constitutive Signaling by NOTCH1 HD Domain Mutants	2/ 620	15/ 10598	0.13333333333333	0.217762009091	0.491882026661	ENSG00000137845;ENSG00000143947	ADAM10;RPS27A
2	Disease	R-HSA-2691230	Signaling by NOTCH1 HD Domain Mutants in Cancer	2/ 620	15/ 10598	0.13333333333333	0.217762009091	0.491882026661	ENSG00000137845;ENSG00000143947	ADAM10;RPS27A
2	Metabolism	R-HSA-2022857	Keratan sulfate degradation	2/ 620	15/ 10598	0.13333333333333	0.217762009091	0.491882026661	ENSG00000135677;ENSG00000139329	GNS;LUM
2	Metabolism of RNA	R-HSA-430039	mRNA decay by 5' to 3' exoribonuclease	2/ 620	15/ 10598	0.13333333333333	0.217762009091	0.491882026661	ENSG00000172795;ENSG00000170860	DCP2;LSM3
2	Signal Transduction	R-HSA-1433559	Regulation of KIT signaling	2/ 620	15/ 10598	0.13333333333333	0.217762009091	0.491882026661	ENSG00000160999;ENSG00000154229	SH2B2;PRKCA
6	Signal Transduction	R-HSA-416482	G alpha (12/13) signalling events	6/ 620	70/ 10598	0.085714285714286	0.224909604273	0.495136815377	ENSG00000156299;ENSG00000114346;ENSG00000155366;ENSG00000074964;ENSG00000242616;ENSG00000038382	TIAM1;ECT2;RHOC;ARHGEF10L;GNG10;TRIO
6	Gene expression (Transcription)	R-HSA-8939902	Regulation of RUNX2 expression and activity	6/ 620	70/ 10598	0.085714285714286	0.224909604273	0.495136815377	ENSG00000100911;ENSG00000106588;ENSG00000100519;ENSG00000115233;ENSG00000100567;ENSG00000143947	PSME2;PSMA2;PSMC6;PSMD14;PSMA3;RPS27A
8	Transport of small molecules	R-HSA-2672351	Stimuli-sensing channels	8/ 620	99/ 10598	0.080808080808081	0.222136219607	0.496440793819	ENSG00000011021;ENSG00000136295;ENSG00000055732;ENSG00000171365;ENSG00000073464;ENSG00000103249;ENSG00000157514;ENSG00000143947	CLCN6;TTYH3;MCOLN3;CLCN5;CLCN4;CLCN7;TSC22D3;RPS27A
8	Disease	R-HSA-9645723	Diseases of programmed cell death	8/ 620	99/ 10598	0.080808080808081	0.222136219607	0.496440793819	ENSG00000167110;ENSG00000270276;ENSG00000153094;ENSG00000074266;ENSG00000117450;ENSG00000118689;ENSG00000270882;ENSG00000163041	GOLGA2;H4C15;BCL2L11;EED;PRDX1;FOXO3;H4C14;H3-3A
3	Signal Transduction	R-HSA-380972	Energy dependent regulation of mTOR by LKB1-AMPK	3/ 620	28/ 10598	0.10714285714286	0.223385458853	0.497724398502	ENSG00000116954;ENSG00000165699;ENSG00000025039	RRAGC;TSC1;RRAGD
3	Autophagy	R-HSA-5205647	Mitophagy	3/ 620	28/ 10598	0.10714285714286	0.223385458853	0.497724398502	ENSG00000161011;ENSG00000140941;ENSG00000143947	SQSTM1;MAP1LC3B;RPS27A
3	Gene expression (Transcription)	R-HSA-9634815	Transcriptional Regulation by NPAS4	3/ 620	28/ 10598	0.10714285714286	0.223385458853	0.497724398502	ENSG00000135679;ENSG00000179222;ENSG00000112658	MDM2;MAGED1;SRF
3	Neuronal System	R-HSA-399719	Trafficking of AMPA receptors	3/ 620	28/ 10598	0.10714285714286	0.223385458853	0.497724398502	ENSG00000135679;ENSG00000154229;ENSG00000075711	MDM2;PRKCA;DLG1
3	Neuronal System	R-HSA-399721	Glutamate binding, activation of AMPA receptors and synaptic plasticity	3/ 620	28/ 10598	0.10714285714286	0.223385458853	0.497724398502	ENSG00000135679;ENSG00000154229;ENSG00000075711	MDM2;PRKCA;DLG1
3	Cellular responses to stimuli	R-HSA-3371571	HSF1-dependent transactivation	3/ 620	28/ 10598	0.10714285714286	0.223385458853	0.497724398502	ENSG00000109971;ENSG00000132002;ENSG00000004478	HSPA8;DNAJB1;FKBP4
3	Extracellular matrix organization	R-HSA-3000157	Laminin interactions	3/ 620	28/ 10598	0.10714285714286	0.223385458853	0.497724398502	ENSG00000132470;ENSG00000091136;ENSG00000142798	ITGB4;LAMB1;HSPG2
3	Gene expression (Transcription)	R-HSA-9022692	Regulation of MECP2 expression and activity	3/ 620	28/ 10598	0.10714285714286	0.223385458853	0.497724398502	ENSG00000177565;ENSG00000143815;ENSG00000196591	TBL1XR1;LBR;HDAC2
1	Vesicle-mediated transport	R-HSA-3000497	Scavenging by Class H Receptors	1/ 620	4/ 10598	0.25	0.214288596317	0.498542081337	ENSG00000113140	SPARC
1	Signal Transduction	R-HSA-111957	Cam-PDE 1 activation	1/ 620	4/ 10598	0.25	0.214288596317	0.498542081337	ENSG00000154678	PDE1C
1	Cell Cycle	R-HSA-69560	Transcriptional activation of p53 responsive genes	1/ 620	4/ 10598	0.25	0.214288596317	0.498542081337	ENSG00000124762	CDKN1A
1	Metabolism	R-HSA-8847453	Synthesis of PIPs in the nucleus	1/ 620	4/ 10598	0.25	0.214288596317	0.498542081337	ENSG00000165782	PIP4P1
1	Signal Transduction	R-HSA-194306	Neurophilin interactions with VEGF and VEGFR	1/ 620	4/ 10598	0.25	0.214288596317	0.498542081337	ENSG00000118257	NRP2
1	Cellular responses to stimuli	R-HSA-9707587	Regulation of HMOX1 expression and activity	1/ 620	4/ 10598	0.25	0.214288596317	0.498542081337	ENSG00000100292	HMOX1
1	Metabolism	R-HSA-6783984	Glycine degradation	1/ 620	4/ 10598	0.25	0.214288596317	0.498542081337	ENSG00000091140	DLD
1	Hemostasis	R-HSA-114516	Disinhibition of SNARE formation	1/ 620	4/ 10598	0.25	0.214288596317	0.498542081337	ENSG00000154229	PRKCA
1	Cell Cycle	R-HSA-69895	Transcriptional activation of cell cycle inhibitor p21	1/ 620	4/ 10598	0.25	0.214288596317	0.498542081337	ENSG00000124762	CDKN1A
1	Disease	R-HSA-9683683	Maturation of protein E	1/ 620	4/ 10598	0.25	0.214288596317	0.498542081337	ENSG00000143947	RPS27A
1	Cell Cycle	R-HSA-69200	Phosphorylation of proteins involved in G1/S transition by active Cyclin E:Cdk2 complexes	1/ 620	4/ 10598	0.25	0.214288596317	0.498542081337	ENSG00000175305	CCNE2
1	Disease	R-HSA-9694493	Maturation of protein E	1/ 620	4/ 10598	0.25	0.214288596317	0.498542081337	ENSG00000143947	RPS27A
1	Metabolism of proteins	R-HSA-204626	Hypusine synthesis from eIF5A-lysine	1/ 620	4/ 10598	0.25	0.214288596317	0.498542081337	ENSG00000132507	EIF5A
8	Metabolism of proteins	R-HSA-5689603	UCH proteinases	8/ 620	98/ 10598	0.081632653061224	0.214250839134	0.499241686766	ENSG00000100911;ENSG00000106588;ENSG00000100519;ENSG00000175792;ENSG00000075624;ENSG00000115233;ENSG00000100567;ENSG00000143947	PSME2;PSMA2;PSMC6;RUVBL1;ACTB;PSMD14;PSMA3;RPS27A
7	Organelle biogenesis and maintenance	R-HSA-5620912	Anchoring of the basal body to the plasma membrane	7/ 620	85/ 10598	0.082352941176471	0.228563392993	0.501683042657	ENSG00000139350;ENSG00000170312;ENSG00000196230;ENSG00000188229;ENSG00000142731;ENSG00000127824;ENSG00000148019	NEDD1;CDK1;TUBB;TUBB4B;PLK4;TUBA4A;CEP78
7	Signal Transduction	R-HSA-170834	Signaling by TGF-beta Receptor Complex	7/ 620	85/ 10598	0.082352941176471	0.228563392993	0.501683042657	ENSG00000147883;ENSG00000092969;ENSG00000143799;ENSG00000082781;ENSG00000166147;ENSG00000106366;ENSG00000143947	CDKN2B;TGFB2;PARP1;ITGB5;FBN1;SERPINE1;RPS27A
4	Signal Transduction	R-HSA-418597	G alpha (z) signalling events	4/ 620	42/ 10598	0.095238095238095	0.229433046307	0.502097541991	ENSG00000128266;ENSG00000154229;ENSG00000065135;ENSG00000242616	GNAZ;PRKCA;GNAI3;GNG10
4	Signal Transduction	R-HSA-9024446	NR1H2 and NR1H3-mediated signaling	4/ 620	42/ 10598	0.095238095238095	0.229433046307	0.502097541991	ENSG00000177565;ENSG00000099194;ENSG00000072310;ENSG00000169710	TBL1XR1;SCD;SREBF1;FASN
4	Signal Transduction	R-HSA-5362517	Signaling by Retinoic Acid	4/ 620	42/ 10598	0.095238095238095	0.229433046307	0.502097541991	ENSG00000162496;ENSG00000184254;ENSG00000112033;ENSG00000091140	DHRS3;ALDH1A3;PPARD;DLD
4	Cell Cycle	R-HSA-180786	Extension of Telomeres	4/ 620	43/ 10598	0.093023255813953	0.242260066513	0.520136241786	ENSG00000133119;ENSG00000163918;ENSG00000130826;ENSG00000175792	RFC3;RFC4;DKC1;RUVBL1
2	Disease	R-HSA-9659787	Aberrant regulation of mitotic G1/S transition in cancer due to RB1 defects	2/ 620	16/ 10598	0.125	0.23985005195	0.521029199745	ENSG00000124762;ENSG00000175305	CDKN1A;CCNE2
2	Cell Cycle	R-HSA-1362300	Transcription of E2F targets under negative control by p107 (RBL1) and p130 (RBL2) in complex with HDAC1	2/ 620	16/ 10598	0.125	0.23985005195	0.521029199745	ENSG00000170312;ENSG00000101057	CDK1;MYBL2
2	Disease	R-HSA-5083632	Defective C1GALT1C1 causes TNPS	2/ 620	16/ 10598	0.125	0.23985005195	0.521029199745	ENSG00000215182;ENSG00000106392	MUC5AC;C1GALT1
2	Metabolism	R-HSA-204174	Regulation of pyruvate dehydrogenase (PDH) complex	2/ 620	16/ 10598	0.125	0.23985005195	0.521029199745	ENSG00000112033;ENSG00000091140	PPARD;DLD
2	Disease	R-HSA-3229121	Glycogen storage diseases	2/ 620	16/ 10598	0.125	0.23985005195	0.521029199745	ENSG00000143947;ENSG00000056998	RPS27A;GYG2
2	Disease	R-HSA-9661069	Defective binding of RB1 mutants to E2F1,(E2F2, E2F3)	2/ 620	16/ 10598	0.125	0.23985005195	0.521029199745	ENSG00000124762;ENSG00000175305	CDKN1A;CCNE2
2	Metabolism of proteins	R-HSA-2022377	Metabolism of Angiotensinogen to Angiotensins	2/ 620	16/ 10598	0.125	0.23985005195	0.521029199745	ENSG00000117984;ENSG00000196549	CTSD;MME
2	Hemostasis	R-HSA-418457	cGMP effects	2/ 620	16/ 10598	0.125	0.23985005195	0.521029199745	ENSG00000138735;ENSG00000156113	PDE5A;KCNMA1
5	Metabolism of proteins	R-HSA-8866654	E3 ubiquitin ligases ubiquitinate target proteins	5/ 620	57/ 10598	0.087719298245614	0.239569862975	0.521957973246	ENSG00000151692;ENSG00000177889;ENSG00000143947;ENSG00000071794;ENSG00000176641	RNF144A;UBE2N;RPS27A;HLTF;RNF152
5	Metabolism	R-HSA-1638091	Heparan sulfate/heparin (HS-GAG) metabolism	5/ 620	57/ 10598	0.087719298245614	0.239569862975	0.521957973246	ENSG00000162512;ENSG00000124145;ENSG00000070614;ENSG00000142798;ENSG00000136720	SDC3;SDC4;NDST1;HSPG2;HS6ST1
6	Cell Cycle	R-HSA-174178	APC/C:Cdh1 mediated degradation of Cdc20 and other APC/C:Cdh1 targeted proteins in late mitosis/early G1	6/ 620	72/ 10598	0.083333333333333	0.244354802416	0.523871124366	ENSG00000100911;ENSG00000106588;ENSG00000100519;ENSG00000115233;ENSG00000100567;ENSG00000143947	PSME2;PSMA2;PSMC6;PSMD14;PSMA3;RPS27A
8	Metabolism of proteins	R-HSA-5173105	O-linked glycosylation	8/ 620	102/ 10598	0.07843137254902	0.24640520218	0.5252134006	ENSG00000215182;ENSG00000141429;ENSG00000154736;ENSG00000154734;ENSG00000137801;ENSG00000106392;ENSG00000185274;ENSG00000158470	MUC5AC;GALNT1;ADAMTS5;ADAMTS1;THBS1;C1GALT1;GALNT17;B4GALT5
7	Signal Transduction	R-HSA-201722	Formation of the beta-catenin:TCF transactivating complex	7/ 620	87/ 10598	0.080459770114943	0.246240698275	0.527148084115	ENSG00000106829;ENSG00000270276;ENSG00000020633;ENSG00000175792;ENSG00000081059;ENSG00000270882;ENSG00000163041	TLE4;H4C15;RUNX3;RUVBL1;TCF7;H4C14;H3-3A
7	Signal Transduction	R-HSA-5625740	RHO GTPases activate PKNs	7/ 620	87/ 10598	0.080459770114943	0.246240698275	0.527148084115	ENSG00000101335;ENSG00000092841;ENSG00000270276;ENSG00000155366;ENSG00000118680;ENSG00000270882;ENSG00000163041	MYL9;MYL6;H4C15;RHOC;MYL12B;H4C14;H3-3A
7	Gene expression (Transcription)	R-HSA-5250924	B-WICH complex positively regulates rRNA expression	7/ 620	87/ 10598	0.080459770114943	0.246240698275	0.527148084115	ENSG00000153147;ENSG00000270276;ENSG00000105849;ENSG00000270882;ENSG00000068654;ENSG00000075624;ENSG00000163041	SMARCA5;H4C15;POLR1F;H4C14;POLR1A;ACTB;H3-3A
13	Gene expression (Transcription)	R-HSA-212165	Epigenetic regulation of gene expression	13/ 620	179/ 10598	0.072625698324022	0.248875515178	0.529713398107	ENSG00000145919;ENSG00000163041;ENSG00000153147;ENSG00000270276;ENSG00000105849;ENSG00000068654;ENSG00000164985;ENSG00000270882;ENSG00000143033;ENSG00000074266;ENSG00000196591;ENSG00000075624;ENSG00000122565	BOD1;H3-3A;SMARCA5;H4C15;POLR1F;POLR1A;PSIP1;H4C14;MTF2;EED;HDAC2;ACTB;CBX3
2	Signal Transduction	R-HSA-1502540	Signaling by Activin	2/ 620	17/ 10598	0.11764705882353	0.262034668247	0.532370710281	ENSG00000122641;ENSG00000070404	INHBA;FSTL3
2	Developmental Biology	R-HSA-9754189	Germ layer formation at gastrulation	2/ 620	17/ 10598	0.11764705882353	0.262034668247	0.532370710281	ENSG00000125378;ENSG00000081059	BMP4;TCF7
2	Metabolism of RNA	R-HSA-450513	Tristetraprolin (TTP, ZFP36) binds and destabilizes mRNA	2/ 620	17/ 10598	0.11764705882353	0.262034668247	0.532370710281	ENSG00000083312;ENSG00000172795	TNPO1;DCP2
2	Gene expression (Transcription)	R-HSA-6804114	TP53 Regulates Transcription of Genes Involved in G2 Cell Cycle Arrest	2/ 620	17/ 10598	0.11764705882353	0.262034668247	0.532370710281	ENSG00000170312;ENSG00000126457	CDK1;PRMT1
2	Neuronal System	R-HSA-888590	GABA synthesis, release, reuptake and degradation	2/ 620	17/ 10598	0.11764705882353	0.262034668247	0.532370710281	ENSG00000136854;ENSG00000109971	STXBP1;HSPA8
5	Disease	R-HSA-9772573	Late SARS-CoV-2 Infection Events	5/ 620	58/ 10598	0.086206896551724	0.25067799299	0.532781036975	ENSG00000141429;ENSG00000116030;ENSG00000071073;ENSG00000126457;ENSG00000143947	GALNT1;SUMO1;MGAT4A;PRMT1;RPS27A
10	Gene expression (Transcription)	R-HSA-211000	Gene Silencing by RNA	10/ 620	133/ 10598	0.075187969924812	0.251052249889	0.532808731779	ENSG00000185697;ENSG00000153201;ENSG00000270276;ENSG00000132182;ENSG00000163002;ENSG00000058804;ENSG00000132341;ENSG00000111581;ENSG00000270882;ENSG00000163041	MYBL1;RANBP2;H4C15;NUP210;NUP35;NDC1;RAN;NUP107;H4C14;H3-3A
5	Metabolism of proteins	R-HSA-913709	O-linked glycosylation of mucins	5/ 620	59/ 10598	0.084745762711864	0.261912786441	0.532857048276	ENSG00000185274;ENSG00000215182;ENSG00000106392;ENSG00000158470;ENSG00000141429	GALNT17;MUC5AC;C1GALT1;B4GALT5;GALNT1
6	Sensory Perception	R-HSA-9659379	Sensory processing of sound	6/ 620	74/ 10598	0.081081081081081	0.264267376798	0.533234447028	ENSG00000156113;ENSG00000184009;ENSG00000151239;ENSG00000116489;ENSG00000075624;ENSG00000198898	KCNMA1;ACTG1;TWF1;CAPZA1;ACTB;CAPZA2
9	Cellular responses to stimuli	R-HSA-2559580	Oxidative Stress Induced Senescence	9/ 620	118/ 10598	0.076271186440678	0.253176514752	0.536545056407	ENSG00000147883;ENSG00000270276;ENSG00000074266;ENSG00000163041;ENSG00000136810;ENSG00000050748;ENSG00000270882;ENSG00000143947;ENSG00000135679	CDKN2B;H4C15;EED;H3-3A;TXN;MAPK9;H4C14;RPS27A;MDM2
4	Metabolism	R-HSA-975634	Retinoid metabolism and transport	4/ 620	44/ 10598	0.090909090909091	0.255244371147	0.537069111899	ENSG00000162512;ENSG00000142798;ENSG00000124145;ENSG00000130164	SDC3;HSPG2;SDC4;LDLR
4	Cell Cycle	R-HSA-69236	G1 Phase	4/ 620	44/ 10598	0.090909090909091	0.255244371147	0.537069111899	ENSG00000124762;ENSG00000147883;ENSG00000143947;ENSG00000175305	CDKN1A;CDKN2B;RPS27A;CCNE2
4	Cell Cycle	R-HSA-69231	Cyclin D associated events in G1	4/ 620	44/ 10598	0.090909090909091	0.255244371147	0.537069111899	ENSG00000124762;ENSG00000147883;ENSG00000143947;ENSG00000175305	CDKN1A;CDKN2B;RPS27A;CCNE2
7	Metabolism of proteins	R-HSA-156902	Peptide chain elongation	7/ 620	88/ 10598	0.079545454545455	0.255235110806	0.538586249555	ENSG00000147604;ENSG00000089009;ENSG00000138326;ENSG00000116251;ENSG00000265681;ENSG00000143947;ENSG00000185088	RPL7;RPL6;RPS24;RPL22;RPL17;RPS27A;RPS27L
7	Disease	R-HSA-192823	Viral mRNA Translation	7/ 620	88/ 10598	0.079545454545455	0.255235110806	0.538586249555	ENSG00000147604;ENSG00000089009;ENSG00000138326;ENSG00000116251;ENSG00000265681;ENSG00000143947;ENSG00000185088	RPL7;RPL6;RPS24;RPL22;RPL17;RPS27A;RPS27L
3	Signal Transduction	R-HSA-1980145	Signaling by NOTCH2	3/ 620	30/ 10598	0.1	0.255167879038	0.539989414034	ENSG00000168214;ENSG00000137845;ENSG00000143947	RBPJ;ADAM10;RPS27A
3	Gene expression (Transcription)	R-HSA-8941326	RUNX2 regulates bone development	3/ 620	30/ 10598	0.1	0.255167879038	0.539989414034	ENSG00000119042;ENSG00000108821;ENSG00000094631	SATB2;COL1A1;HDAC6
4	Metabolism of proteins	R-HSA-8955332	Carboxyterminal post-translational modifications of tubulin	4/ 620	45/ 10598	0.088888888888889	0.268365446155	0.540763706391	ENSG00000188229;ENSG00000123416;ENSG00000127824;ENSG00000167553	TUBB4B;TUBA1B;TUBA4A;TUBA1C
4	Disease	R-HSA-9675135	Diseases of DNA repair	4/ 620	45/ 10598	0.088888888888889	0.268365446155	0.540763706391	ENSG00000133119;ENSG00000163918;ENSG00000111247;ENSG00000095002	RFC3;RFC4;RAD51AP1;MSH2
3	Signal Transduction	R-HSA-201451	Signaling by BMP	3/ 620	31/ 10598	0.096774193548387	0.27129075546	0.545168752456	ENSG00000122641;ENSG00000039319;ENSG00000163430	INHBA;ZFYVE16;FSTL1
3	Metabolism of proteins	R-HSA-4085001	Sialic acid metabolism	3/ 620	31/ 10598	0.096774193548387	0.27129075546	0.545168752456	ENSG00000204386;ENSG00000119899;ENSG00000064601	NEU1;SLC17A5;CTSA
3	Gene expression (Transcription)	R-HSA-73863	RNA Polymerase I Transcription Termination	3/ 620	31/ 10598	0.096774193548387	0.27129075546	0.545168752456	ENSG00000177469;ENSG00000105849;ENSG00000068654	CAVIN1;POLR1F;POLR1A
1	Disease	R-HSA-3371599	Defective HLCS causes multiple carboxylase deficiency	1/ 620	5/ 10598	0.2	0.260271329021	0.545312798731	ENSG00000278540	ACACA
1	Gene expression (Transcription)	R-HSA-8866911	TFAP2 (AP-2) family regulates transcription of cell cycle factors	1/ 620	5/ 10598	0.2	0.260271329021	0.545312798731	ENSG00000124762	CDKN1A
1	Vesicle-mediated transport	R-HSA-3000484	Scavenging by Class F Receptors	1/ 620	5/ 10598	0.2	0.260271329021	0.545312798731	ENSG00000120694	HSPH1
1	Metabolism	R-HSA-203641	NOSTRIN mediated eNOS trafficking	1/ 620	5/ 10598	0.2	0.260271329021	0.545312798731	ENSG00000105974	CAV1
1	Developmental Biology	R-HSA-9758920	Formation of lateral plate mesoderm	1/ 620	5/ 10598	0.2	0.260271329021	0.545312798731	ENSG00000125378	BMP4
1	Metabolism of RNA	R-HSA-9837092	FASTK family proteins regulate processing and stability of mitochondrial RNAs	1/ 620	5/ 10598	0.2	0.260271329021	0.545312798731	ENSG00000210082	MT-RNR2
1	Metabolism of proteins	R-HSA-964739	N-glycan trimming and elongation in the cis-Golgi	1/ 620	5/ 10598	0.2	0.260271329021	0.545312798731	ENSG00000117643	MAN1C1
1	Sensory Perception	R-HSA-9667769	Acetylcholine inhibits contraction of outer hair cells	1/ 620	5/ 10598	0.2	0.260271329021	0.545312798731	ENSG00000156113	KCNMA1
1	Transport of small molecules	R-HSA-8964011	HDL clearance	1/ 620	5/ 10598	0.2	0.260271329021	0.545312798731	ENSG00000115677	HDLBP
1	Signal Transduction	R-HSA-205025	NADE modulates death signalling	1/ 620	5/ 10598	0.2	0.260271329021	0.545312798731	ENSG00000064300	NGFR
1	Disease	R-HSA-180689	APOBEC3G mediated resistance to HIV-1 infection	1/ 620	5/ 10598	0.2	0.260271329021	0.545312798731	ENSG00000164985	PSIP1
1	Metabolism of proteins	R-HSA-162791	Attachment of GPI anchor to uPAR	1/ 620	5/ 10598	0.2	0.260271329021	0.545312798731	ENSG00000011422	PLAUR
1	Programmed Cell Death	R-HSA-111459	Activation of caspases through apoptosome-mediated cleavage	1/ 620	5/ 10598	0.2	0.260271329021	0.545312798731	ENSG00000172115	CYCS
1	Disease	R-HSA-5250955	Toxicity of botulinum toxin type D (botD)	1/ 620	5/ 10598	0.2	0.260271329021	0.545312798731	ENSG00000159164	SV2A
1	Disease	R-HSA-5250981	Toxicity of botulinum toxin type F (botF)	1/ 620	5/ 10598	0.2	0.260271329021	0.545312798731	ENSG00000159164	SV2A
1	Metabolism of proteins	R-HSA-3065676	SUMO is conjugated to E1 (UBA2:SAE1)	1/ 620	5/ 10598	0.2	0.260271329021	0.545312798731	ENSG00000116030	SUMO1
1	Transport of small molecules	R-HSA-8964026	Chylomicron clearance	1/ 620	5/ 10598	0.2	0.260271329021	0.545312798731	ENSG00000130164	LDLR
1	Signal Transduction	R-HSA-9032845	Activated NTRK2 signals through CDK5	1/ 620	5/ 10598	0.2	0.260271329021	0.545312798731	ENSG00000156299	TIAM1
1	Extracellular matrix organization	R-HSA-1566977	Fibronectin matrix formation	1/ 620	5/ 10598	0.2	0.260271329021	0.545312798731	ENSG00000115414	FN1
1	Metabolism of proteins	R-HSA-446199	Synthesis of Dolichyl-phosphate	1/ 620	5/ 10598	0.2	0.260271329021	0.545312798731	ENSG00000167508	MVD
1	Cell Cycle	R-HSA-69478	G2/M DNA replication checkpoint	1/ 620	5/ 10598	0.2	0.260271329021	0.545312798731	ENSG00000170312	CDK1
6	DNA Repair	R-HSA-5693606	DNA Double Strand Break Response	6/ 620	75/ 10598	0.08	0.274376677991	0.549125644555	ENSG00000153147;ENSG00000270276;ENSG00000177889;ENSG00000116030;ENSG00000270882;ENSG00000143947	SMARCA5;H4C15;UBE2N;SUMO1;H4C14;RPS27A
6	DNA Repair	R-HSA-5693565	Recruitment and ATM-mediated phosphorylation of repair and signaling proteins at DNA double strand breaks	6/ 620	75/ 10598	0.08	0.274376677991	0.549125644555	ENSG00000153147;ENSG00000270276;ENSG00000177889;ENSG00000116030;ENSG00000270882;ENSG00000143947	SMARCA5;H4C15;UBE2N;SUMO1;H4C14;RPS27A
6	Metabolism of proteins	R-HSA-8852135	Protein ubiquitination	6/ 620	75/ 10598	0.08	0.274376677991	0.549125644555	ENSG00000151692;ENSG00000176641;ENSG00000143947;ENSG00000177889;ENSG00000186591;ENSG00000071794	RNF144A;RNF152;RPS27A;UBE2N;UBE2H;HLTF
9	Gene expression (Transcription)	R-HSA-8939236	RUNX1 regulates transcription of genes involved in differentiation of HSCs	9/ 620	122/ 10598	0.073770491803279	0.28468850302	0.560634902476	ENSG00000100911;ENSG00000270276;ENSG00000100519;ENSG00000115233;ENSG00000100567;ENSG00000163041;ENSG00000270882;ENSG00000143947;ENSG00000106588	PSME2;H4C15;PSMC6;PSMD14;PSMA3;H3-3A;H4C14;RPS27A;PSMA2
7	Metabolism of proteins	R-HSA-156842	Eukaryotic Translation Elongation	7/ 620	91/ 10598	0.076923076923077	0.282762774659	0.563614990029	ENSG00000147604;ENSG00000089009;ENSG00000138326;ENSG00000116251;ENSG00000265681;ENSG00000143947;ENSG00000185088	RPL7;RPL6;RPS24;RPL22;RPL17;RPS27A;RPS27L
7	DNA Repair	R-HSA-5693607	Processing of DNA double-strand break ends	7/ 620	91/ 10598	0.076923076923077	0.282762774659	0.563614990029	ENSG00000092853;ENSG00000133119;ENSG00000270276;ENSG00000177889;ENSG00000163918;ENSG00000270882;ENSG00000143947	CLSPN;RFC3;H4C15;UBE2N;RFC4;H4C14;RPS27A
7	Metabolism	R-HSA-2408557	Selenocysteine synthesis	7/ 620	91/ 10598	0.076923076923077	0.282762774659	0.563614990029	ENSG00000147604;ENSG00000089009;ENSG00000138326;ENSG00000116251;ENSG00000265681;ENSG00000143947;ENSG00000185088	RPL7;RPL6;RPS24;RPL22;RPL17;RPS27A;RPS27L
2	Vesicle-mediated transport	R-HSA-3000480	Scavenging by Class A Receptors	2/ 620	18/ 10598	0.11111111111111	0.284229112579	0.564250257139	ENSG00000167996;ENSG00000108821	FTH1;COL1A1
2	Developmental Biology	R-HSA-416700	Other semaphorin interactions	2/ 620	18/ 10598	0.11111111111111	0.284229112579	0.564250257139	ENSG00000004399;ENSG00000137872	PLXND1;SEMA6D
2	Immune System	R-HSA-168927	TICAM1, RIP1-mediated IKK complex recruitment	2/ 620	18/ 10598	0.11111111111111	0.284229112579	0.564250257139	ENSG00000177889;ENSG00000143947	UBE2N;RPS27A
2	Extracellular matrix organization	R-HSA-2243919	Crosslinking of collagen fibrils	2/ 620	18/ 10598	0.11111111111111	0.284229112579	0.564250257139	ENSG00000108821;ENSG00000138131	COL1A1;LOXL4
2	DNA Replication	R-HSA-69186	Lagging Strand Synthesis	2/ 620	18/ 10598	0.11111111111111	0.284229112579	0.564250257139	ENSG00000133119;ENSG00000163918	RFC3;RFC4
2	Disease	R-HSA-3781860	Diseases associated with N-glycosylation of proteins	2/ 620	18/ 10598	0.11111111111111	0.284229112579	0.564250257139	ENSG00000204386;ENSG00000064601	NEU1;CTSA
7	Disease	R-HSA-5619102	SLC transporter disorders	7/ 620	92/ 10598	0.076086956521739	0.292098053265	0.574459504755	ENSG00000153201;ENSG00000168003;ENSG00000119899;ENSG00000132182;ENSG00000163002;ENSG00000058804;ENSG00000111581	RANBP2;SLC3A2;SLC17A5;NUP210;NUP35;NDC1;NUP107
7	Metabolism of proteins	R-HSA-72764	Eukaryotic Translation Termination	7/ 620	92/ 10598	0.076086956521739	0.292098053265	0.574459504755	ENSG00000147604;ENSG00000089009;ENSG00000138326;ENSG00000116251;ENSG00000265681;ENSG00000143947;ENSG00000185088	RPL7;RPL6;RPS24;RPL22;RPL17;RPS27A;RPS27L
4	Metabolism	R-HSA-6806667	Metabolism of fat-soluble vitamins	4/ 620	48/ 10598	0.083333333333333	0.308349798914	0.575716396706	ENSG00000162512;ENSG00000142798;ENSG00000124145;ENSG00000130164	SDC3;HSPG2;SDC4;LDLR
5	Disease	R-HSA-9824439	Bacterial Infection Pathways	5/ 620	63/ 10598	0.079365079365079	0.30786255951	0.576265577763	ENSG00000159164;ENSG00000074800;ENSG00000108424;ENSG00000173821;ENSG00000143947	SV2A;ENO1;KPNB1;RNF213;RPS27A
5	Disease	R-HSA-3906995	Diseases associated with O-glycosylation of proteins	5/ 620	63/ 10598	0.079365079365079	0.30786255951	0.576265577763	ENSG00000215182;ENSG00000137801;ENSG00000154736;ENSG00000106392;ENSG00000154734	MUC5AC;THBS1;ADAMTS5;C1GALT1;ADAMTS1
4	Neuronal System	R-HSA-112310	Neurotransmitter release cycle	4/ 620	47/ 10598	0.085106382978723	0.294937673689	0.577733158952	ENSG00000104888;ENSG00000136854;ENSG00000115419;ENSG00000109971	SLC17A7;STXBP1;GLS;HSPA8
4	Metabolism of RNA	R-HSA-72165	mRNA Splicing - Minor Pathway	4/ 620	47/ 10598	0.085106382978723	0.294937673689	0.577733158952	ENSG00000115128;ENSG00000136450;ENSG00000167088;ENSG00000182004	SF3B6;SRSF1;SNRPD1;SNRPE
6	Immune System	R-HSA-1168372	Downstream signaling events of B Cell Receptor (BCR)	6/ 620	77/ 10598	0.077922077922078	0.294856656499	0.578342511086	ENSG00000100911;ENSG00000106588;ENSG00000100519;ENSG00000115233;ENSG00000100567;ENSG00000143947	PSME2;PSMA2;PSMC6;PSMD14;PSMA3;RPS27A
3	Cellular responses to stimuli	R-HSA-2559585	Oncogene Induced Senescence	3/ 620	33/ 10598	0.090909090909091	0.303818758403	0.578982776027	ENSG00000147883;ENSG00000143947;ENSG00000135679	CDKN2B;RPS27A;MDM2
3	Cell Cycle	R-HSA-68962	Activation of the pre-replicative complex	3/ 620	33/ 10598	0.090909090909091	0.303818758403	0.578982776027	ENSG00000065328;ENSG00000094804;ENSG00000097046	MCM10;CDC6;CDC7
3	Immune System	R-HSA-9607240	FLT3 Signaling	3/ 620	33/ 10598	0.090909090909091	0.303818758403	0.578982776027	ENSG00000118689;ENSG00000143947;ENSG00000153094	FOXO3;RPS27A;BCL2L11
3	Immune System	R-HSA-1222556	ROS and RNS production in phagocytes	3/ 620	33/ 10598	0.090909090909091	0.303818758403	0.578982776027	ENSG00000113732;ENSG00000159720;ENSG00000185883	ATP6V0E1;ATP6V0D1;ATP6V0C
7	Metabolism of RNA	R-HSA-975956	Nonsense Mediated Decay (NMD) independent of the Exon Junction Complex (EJC)	7/ 620	94/ 10598	0.074468085106383	0.310967774409	0.579870375794	ENSG00000147604;ENSG00000089009;ENSG00000138326;ENSG00000116251;ENSG00000265681;ENSG00000143947;ENSG00000185088	RPL7;RPL6;RPS24;RPL22;RPL17;RPS27A;RPS27L
8	Gene expression (Transcription)	R-HSA-73864	RNA Polymerase I Transcription	8/ 620	108/ 10598	0.074074074074074	0.297254195294	0.580728394779	ENSG00000196591;ENSG00000270276;ENSG00000105849;ENSG00000068654;ENSG00000177469;ENSG00000163041;ENSG00000270882;ENSG00000122565	HDAC2;H4C15;POLR1F;POLR1A;CAVIN1;H3-3A;H4C14;CBX3
2	Gene expression (Transcription)	R-HSA-6804760	Regulation of TP53 Activity through Methylation	2/ 620	19/ 10598	0.10526315789474	0.306356428149	0.580817135629	ENSG00000143947;ENSG00000135679	RPS27A;MDM2
2	Metabolism of proteins	R-HSA-3232118	SUMOylation of transcription factors	2/ 620	19/ 10598	0.10526315789474	0.306356428149	0.580817135629	ENSG00000116030;ENSG00000135679	SUMO1;MDM2
2	DNA Repair	R-HSA-5651801	PCNA-Dependent Long Patch Base Excision Repair	2/ 620	19/ 10598	0.10526315789474	0.306356428149	0.580817135629	ENSG00000133119;ENSG00000163918	RFC3;RFC4
2	Gene expression (Transcription)	R-HSA-9768919	NPAS4 regulates expression of target genes	2/ 620	19/ 10598	0.10526315789474	0.306356428149	0.580817135629	ENSG00000179222;ENSG00000135679	MAGED1;MDM2
2	Signal Transduction	R-HSA-9013695	NOTCH4 Intracellular Domain Regulates Transcription	2/ 620	19/ 10598	0.10526315789474	0.306356428149	0.580817135629	ENSG00000168214;ENSG00000107796	RBPJ;ACTA2
2	Immune System	R-HSA-9008059	Interleukin-37 signaling	2/ 620	19/ 10598	0.10526315789474	0.306356428149	0.580817135629	ENSG00000076201;ENSG00000163629	PTPN23;PTPN13
2	Cell Cycle	R-HSA-1362277	Transcription of E2F targets under negative control by DREAM complex	2/ 620	19/ 10598	0.10526315789474	0.306356428149	0.580817135629	ENSG00000094804;ENSG00000131747	CDC6;TOP2A
2	Cell Cycle	R-HSA-171319	Telomere Extension By Telomerase	2/ 620	19/ 10598	0.10526315789474	0.306356428149	0.580817135629	ENSG00000130826;ENSG00000175792	DKC1;RUVBL1
2	Hemostasis	R-HSA-392170	ADP signalling through P2Y purinoceptor 12	2/ 620	19/ 10598	0.10526315789474	0.306356428149	0.580817135629	ENSG00000242616;ENSG00000065135	GNG10;GNAI3
2	Metabolism	R-HSA-70895	Branched-chain amino acid catabolism	2/ 620	19/ 10598	0.10526315789474	0.306356428149	0.580817135629	ENSG00000091140;ENSG00000060982	DLD;BCAT1
15	Signal Transduction	R-HSA-201681	TCF dependent signaling in response to WNT	15/ 620	221/ 10598	0.067873303167421	0.313020241782	0.582960677561	ENSG00000106829;ENSG00000100911;ENSG00000105974;ENSG00000270276;ENSG00000081059;ENSG00000020633;ENSG00000100519;ENSG00000175792;ENSG00000115233;ENSG00000125398;ENSG00000100567;ENSG00000163041;ENSG00000270882;ENSG00000143947;ENSG00000106588	TLE4;PSME2;CAV1;H4C15;TCF7;RUNX3;PSMC6;RUVBL1;PSMD14;SOX9;PSMA3;H3-3A;H4C14;RPS27A;PSMA2
7	Immune System	R-HSA-202424	Downstream TCR signaling	7/ 620	93/ 10598	0.075268817204301	0.301501937467	0.588247827729	ENSG00000100911;ENSG00000106588;ENSG00000100519;ENSG00000177889;ENSG00000115233;ENSG00000100567;ENSG00000143947	PSME2;PSMA2;PSMC6;UBE2N;PSMD14;PSMA3;RPS27A
1	Disease	R-HSA-3323169	Defects in biotin (Btn) metabolism	1/ 620	6/ 10598	0.16666666666667	0.303567069225	0.590714283782	ENSG00000278540	ACACA
1	Disease	R-HSA-9635465	Suppression of apoptosis	1/ 620	6/ 10598	0.16666666666667	0.303567069225	0.590714283782	ENSG00000173821	RNF213
1	Developmental Biology	R-HSA-9761174	Formation of intermediate mesoderm	1/ 620	6/ 10598	0.16666666666667	0.303567069225	0.590714283782	ENSG00000125378	BMP4
1	Disease	R-HSA-9022537	Loss of MECP2 binding ability to the NCoR/SMRT complex	1/ 620	6/ 10598	0.16666666666667	0.303567069225	0.590714283782	ENSG00000177565	TBL1XR1
1	Signal Transduction	R-HSA-388479	Vasopressin-like receptors	1/ 620	6/ 10598	0.16666666666667	0.303567069225	0.590714283782	ENSG00000180914	OXTR
1	Cell-Cell communication	R-HSA-420597	Nectin/Necl trans heterodimerization	1/ 620	6/ 10598	0.16666666666667	0.303567069225	0.590714283782	ENSG00000110400	NECTIN1
1	Disease	R-HSA-164843	2-LTR circle formation	1/ 620	6/ 10598	0.16666666666667	0.303567069225	0.590714283782	ENSG00000164985	PSIP1
1	Metabolism of RNA	R-HSA-6785470	tRNA processing in the mitochondrion	1/ 620	6/ 10598	0.16666666666667	0.303567069225	0.590714283782	ENSG00000210082	MT-RNR2
1	Immune System	R-HSA-1236973	Cross-presentation of particulate exogenous antigens (phagosomes)	1/ 620	6/ 10598	0.16666666666667	0.303567069225	0.590714283782	ENSG00000082781	ITGB5
1	Signal Transduction	R-HSA-8857538	PTK6 promotes HIF1A stabilization	1/ 620	6/ 10598	0.16666666666667	0.303567069225	0.590714283782	ENSG00000136235	GPNMB
1	Cell Cycle	R-HSA-2980767	Activation of NIMA Kinases NEK9, NEK6, NEK7	1/ 620	6/ 10598	0.16666666666667	0.303567069225	0.590714283782	ENSG00000170312	CDK1
1	Cellular responses to stimuli	R-HSA-9818028	NFE2L2 regulates pentose phosphate pathway genes	1/ 620	6/ 10598	0.16666666666667	0.303567069225	0.590714283782	ENSG00000197063	MAFG
1	Metabolism of proteins	R-HSA-5676934	Protein repair	1/ 620	6/ 10598	0.16666666666667	0.303567069225	0.590714283782	ENSG00000136810	TXN
1	Gene expression (Transcription)	R-HSA-8949275	RUNX3 Regulates Immune Response and Cell Migration	1/ 620	6/ 10598	0.16666666666667	0.303567069225	0.590714283782	ENSG00000020633	RUNX3
1	Metabolism of proteins	R-HSA-3065678	SUMO is transferred from E1 to E2 (UBE2I, UBC9)	1/ 620	6/ 10598	0.16666666666667	0.303567069225	0.590714283782	ENSG00000116030	SUMO1
1	Metabolism of proteins	R-HSA-3065679	SUMO is proteolytically processed	1/ 620	6/ 10598	0.16666666666667	0.303567069225	0.590714283782	ENSG00000116030	SUMO1
10	Signal Transduction	R-HSA-73887	Death Receptor Signaling	10/ 620	140/ 10598	0.071428571428571	0.303306296952	0.590986509913	ENSG00000179222;ENSG00000156299;ENSG00000114346;ENSG00000161011;ENSG00000153094;ENSG00000074964;ENSG00000064300;ENSG00000038382;ENSG00000196591;ENSG00000143947	MAGED1;TIAM1;ECT2;SQSTM1;BCL2L11;ARHGEF10L;NGFR;TRIO;HDAC2;RPS27A
16	Disease	R-HSA-5668914	Diseases of metabolism	16/ 620	238/ 10598	0.067226890756303	0.318501149851	0.592420171539	ENSG00000204386;ENSG00000124145;ENSG00000135677;ENSG00000215182;ENSG00000154736;ENSG00000154734;ENSG00000139329;ENSG00000137801;ENSG00000138413;ENSG00000278540;ENSG00000056998;ENSG00000162512;ENSG00000064601;ENSG00000142798;ENSG00000143947;ENSG00000106392	NEU1;SDC4;GNS;MUC5AC;ADAMTS5;ADAMTS1;LUM;THBS1;IDH1;ACACA;GYG2;SDC3;CTSA;HSPG2;RPS27A;C1GALT1
4	Metabolism	R-HSA-1793185	Chondroitin sulfate/dermatan sulfate metabolism	4/ 620	49/ 10598	0.081632653061224	0.32182074256	0.594099618619	ENSG00000162512;ENSG00000142798;ENSG00000124145;ENSG00000033100	SDC3;HSPG2;SDC4;CHPF2
4	Gene expression (Transcription)	R-HSA-2173793	Transcriptional activity of SMAD2/SMAD3:SMAD4 heterotrimer	4/ 620	49/ 10598	0.081632653061224	0.32182074256	0.594099618619	ENSG00000143799;ENSG00000147883;ENSG00000106366;ENSG00000143947	PARP1;CDKN2B;SERPINE1;RPS27A
3	Programmed Cell Death	R-HSA-111465	Apoptotic cleavage of cellular proteins	3/ 620	34/ 10598	0.088235294117647	0.320156561734	0.5947492803	ENSG00000102572;ENSG00000092853;ENSG00000026025	STK24;CLSPN;VIM
3	DNA Repair	R-HSA-73933	Resolution of Abasic Sites (AP sites)	3/ 620	34/ 10598	0.088235294117647	0.320156561734	0.5947492803	ENSG00000133119;ENSG00000143799;ENSG00000163918	RFC3;PARP1;RFC4
3	Disease	R-HSA-5663084	Diseases of carbohydrate metabolism	3/ 620	34/ 10598	0.088235294117647	0.320156561734	0.5947492803	ENSG00000135677;ENSG00000143947;ENSG00000056998	GNS;RPS27A;GYG2
3	Immune System	R-HSA-936440	Negative regulators of DDX58/IFIH1 signaling	3/ 620	34/ 10598	0.088235294117647	0.320156561734	0.5947492803	ENSG00000088888;ENSG00000121060;ENSG00000143947	MAVS;TRIM25;RPS27A
3	Metabolism	R-HSA-8979227	Triglyceride metabolism	3/ 620	34/ 10598	0.088235294117647	0.320156561734	0.5947492803	ENSG00000115159;ENSG00000134324;ENSG00000105974	GPD2;LPIN1;CAV1
2	Signal Transduction	R-HSA-2979096	NOTCH2 Activation and Transmission of Signal to the Nucleus	2/ 620	20/ 10598	0.1	0.328348601423	0.604636937701	ENSG00000137845;ENSG00000143947	ADAM10;RPS27A
20	DNA Repair	R-HSA-73894	DNA Repair	20/ 620	305/ 10598	0.065573770491803	0.330473356737	0.607790774547	ENSG00000080345;ENSG00000205581;ENSG00000092853;ENSG00000143476;ENSG00000133119;ENSG00000270276;ENSG00000166200;ENSG00000111247;ENSG00000270882;ENSG00000143799;ENSG00000166803;ENSG00000175792;ENSG00000095002;ENSG00000177889;ENSG00000163918;ENSG00000075624;ENSG00000121060;ENSG00000116030;ENSG00000153147;ENSG00000143947	RIF1;HMGN1;CLSPN;DTL;RFC3;H4C15;COPS2;RAD51AP1;H4C14;PARP1;PCLAF;RUVBL1;MSH2;UBE2N;RFC4;ACTB;TRIM25;SUMO1;SMARCA5;RPS27A
5	Immune System	R-HSA-909733	Interferon alpha/beta signaling	5/ 620	65/ 10598	0.076923076923077	0.331268104077	0.60849371546	ENSG00000143947;ENSG00000162645;ENSG00000108424;ENSG00000164163;ENSG00000170581	RPS27A;GBP2;KPNB1;ABCE1;STAT2
5	Gene expression (Transcription)	R-HSA-73856	RNA Polymerase II Transcription Termination	5/ 620	65/ 10598	0.076923076923077	0.331268104077	0.60849371546	ENSG00000136450;ENSG00000265241;ENSG00000122068;ENSG00000112081;ENSG00000182004	SRSF1;RBM8A;FYTTD1;SRSF3;SNRPE
6	Developmental Biology	R-HSA-381340	Transcriptional regulation of white adipocyte differentiation	6/ 620	81/ 10598	0.074074074074074	0.336614053786	0.613727724764	ENSG00000124151;ENSG00000072310;ENSG00000177565;ENSG00000198911;ENSG00000186951;ENSG00000075292	NCOA3;SREBF1;TBL1XR1;SREBF2;PPARA;ZNF638
4	Signal Transduction	R-HSA-186797	Signaling by PDGF	4/ 620	50/ 10598	0.08	0.335332299968	0.614428748389	ENSG00000166888;ENSG00000204262;ENSG00000137801;ENSG00000145431	STAT6;COL5A2;THBS1;PDGFC
3	Metabolism	R-HSA-1638074	Keratan sulfate/keratin metabolism	3/ 620	35/ 10598	0.085714285714286	0.336501614539	0.615806304522	ENSG00000135677;ENSG00000158470;ENSG00000139329	GNS;B4GALT5;LUM
3	Signal Transduction	R-HSA-9013420	RHOU GTPase cycle	3/ 620	35/ 10598	0.085714285714286	0.336501614539	0.615806304522	ENSG00000141367;ENSG00000142627;ENSG00000178252	CLTC;EPHA2;WDR6
3	Disease	R-HSA-9735869	SARS-CoV-1 modulates host translation machinery	3/ 620	35/ 10598	0.085714285714286	0.336501614539	0.615806304522	ENSG00000143947;ENSG00000138326;ENSG00000185088	RPS27A;RPS24;RPS27L
9	DNA Repair	R-HSA-5693538	Homology Directed Repair	9/ 620	130/ 10598	0.069230769230769	0.350414283502	0.617516210473	ENSG00000092853;ENSG00000133119;ENSG00000270276;ENSG00000111247;ENSG00000143799;ENSG00000177889;ENSG00000163918;ENSG00000270882;ENSG00000143947	CLSPN;RFC3;H4C15;RAD51AP1;PARP1;UBE2N;RFC4;H4C14;RPS27A
7	Signal Transduction	R-HSA-194138	Signaling by VEGF	7/ 620	97/ 10598	0.072164948453608	0.339670838534	0.618536403504	ENSG00000118257;ENSG00000105974;ENSG00000167601;ENSG00000175866;ENSG00000184009;ENSG00000154229;ENSG00000075624	NRP2;CAV1;AXL;BAIAP2;ACTG1;PRKCA;ACTB
7	Metabolism	R-HSA-611105	Respiratory electron transport	7/ 620	97/ 10598	0.072164948453608	0.339670838534	0.618536403504	ENSG00000198727;ENSG00000198786;ENSG00000198804;ENSG00000172115;ENSG00000198938;ENSG00000198888;ENSG00000184752	MT-CYB;MT-ND5;MT-CO1;CYCS;MT-CO3;MT-ND1;NDUFA12
8	Immune System	R-HSA-202403	TCR signaling	8/ 620	113/ 10598	0.070796460176991	0.341322932213	0.620013947061	ENSG00000100911;ENSG00000106588;ENSG00000154380;ENSG00000100519;ENSG00000177889;ENSG00000115233;ENSG00000100567;ENSG00000143947	PSME2;PSMA2;ENAH;PSMC6;UBE2N;PSMD14;PSMA3;RPS27A
3	Gene expression (Transcription)	R-HSA-2173796	SMAD2/SMAD3:SMAD4 heterotrimer regulates transcription	3/ 620	36/ 10598	0.083333333333333	0.352824675695	0.621021953043	ENSG00000147883;ENSG00000106366;ENSG00000143947	CDKN2B;SERPINE1;RPS27A
1	Cell-Cell communication	R-HSA-446388	Regulation of cytoskeletal remodeling and cell spreading by IPP complex components	1/ 620	7/ 10598	0.14285714285714	0.344332591988	0.624711652131	ENSG00000072110	ACTN1
1	Programmed Cell Death	R-HSA-111464	SMAC(DIABLO)-mediated dissociation of IAP:caspase complexes	1/ 620	7/ 10598	0.14285714285714	0.344332591988	0.624711652131	ENSG00000172115	CYCS
1	Disease	R-HSA-9683673	Maturation of protein 3a	1/ 620	7/ 10598	0.14285714285714	0.344332591988	0.624711652131	ENSG00000141429	GALNT1
1	Transport of small molecules	R-HSA-8963896	HDL assembly	1/ 620	7/ 10598	0.14285714285714	0.344332591988	0.624711652131	ENSG00000175899	A2M
1	Metabolism	R-HSA-8848584	Wax and plasmalogen biosynthesis	1/ 620	7/ 10598	0.14285714285714	0.344332591988	0.624711652131	ENSG00000018510	AGPS
1	Disease	R-HSA-9636383	Prevention of phagosomal-lysosomal fusion	1/ 620	7/ 10598	0.14285714285714	0.344332591988	0.624711652131	ENSG00000143947	RPS27A
1	Disease	R-HSA-9694719	Maturation of protein 3a	1/ 620	7/ 10598	0.14285714285714	0.344332591988	0.624711652131	ENSG00000141429	GALNT1
1	Developmental Biology	R-HSA-447041	CHL1 interactions	1/ 620	7/ 10598	0.14285714285714	0.344332591988	0.624711652131	ENSG00000109971	HSPA8
1	Developmental Biology	R-HSA-9010642	ROBO receptors bind AKAP5	1/ 620	7/ 10598	0.14285714285714	0.344332591988	0.624711652131	ENSG00000154229	PRKCA
1	Disease	R-HSA-9662001	Defective factor VIII causes hemophilia A	1/ 620	7/ 10598	0.14285714285714	0.344332591988	0.624711652131	ENSG00000169902	TPST1
1	Cell-Cell communication	R-HSA-9833576	CDH11 homotypic and heterotypic interactions	1/ 620	7/ 10598	0.14285714285714	0.344332591988	0.624711652131	ENSG00000140937	CDH11
1	Disease	R-HSA-9702518	STAT5 activation downstream of FLT3 ITD mutants	1/ 620	7/ 10598	0.14285714285714	0.344332591988	0.624711652131	ENSG00000124762	CDKN1A
1	Cellular responses to stimuli	R-HSA-381183	ATF6 (ATF6-alpha) activates chaperone genes	1/ 620	7/ 10598	0.14285714285714	0.344332591988	0.624711652131	ENSG00000175197	DDIT3
1	Sensory Perception	R-HSA-2187335	The retinoid cycle in cones (daylight vision)	1/ 620	7/ 10598	0.14285714285714	0.344332591988	0.624711652131	ENSG00000162496	DHRS3
1	Disease	R-HSA-2660825	Signaling by NOTCH1 t(7;9)(NOTCH1:M1580_K2555) Translocation Mutant	1/ 620	7/ 10598	0.14285714285714	0.344332591988	0.624711652131	ENSG00000137845	ADAM10
1	DNA Repair	R-HSA-110362	POLB-Dependent Long Patch Base Excision Repair	1/ 620	7/ 10598	0.14285714285714	0.344332591988	0.624711652131	ENSG00000143799	PARP1
1	Protein localization	R-HSA-9033500	TYSND1 cleaves peroxisomal proteins	1/ 620	7/ 10598	0.14285714285714	0.344332591988	0.624711652131	ENSG00000018510	AGPS
1	Programmed Cell Death	R-HSA-111463	SMAC (DIABLO) binds to IAPs	1/ 620	7/ 10598	0.14285714285714	0.344332591988	0.624711652131	ENSG00000172115	CYCS
1	Signal Transduction	R-HSA-190371	FGFR3b ligand binding and activation	1/ 620	7/ 10598	0.14285714285714	0.344332591988	0.624711652131	ENSG00000068078	FGFR3
1	Metabolism of RNA	R-HSA-450520	HuR (ELAVL1) binds and stabilizes mRNA	1/ 620	7/ 10598	0.14285714285714	0.344332591988	0.624711652131	ENSG00000154229	PRKCA
1	Metabolism	R-HSA-1482883	Acyl chain remodeling of DAG and TAG	1/ 620	7/ 10598	0.14285714285714	0.344332591988	0.624711652131	ENSG00000100344	PNPLA3
1	Disease	R-HSA-2660826	Constitutive Signaling by NOTCH1 t(7;9)(NOTCH1:M1580_K2555) Translocation Mutant	1/ 620	7/ 10598	0.14285714285714	0.344332591988	0.624711652131	ENSG00000137845	ADAM10
1	Disease	R-HSA-9706377	FLT3 signaling by CBL mutants	1/ 620	7/ 10598	0.14285714285714	0.344332591988	0.624711652131	ENSG00000143947	RPS27A
1	Disease	R-HSA-9637628	Modulation by Mtb of host immune system	1/ 620	7/ 10598	0.14285714285714	0.344332591988	0.624711652131	ENSG00000143947	RPS27A
3	Metabolism of proteins	R-HSA-5173214	O-glycosylation of TSR domain-containing proteins	3/ 620	38/ 10598	0.078947368421053	0.385296736435	0.64654458048	ENSG00000137801;ENSG00000154736;ENSG00000154734	THBS1;ADAMTS5;ADAMTS1
3	Disease	R-HSA-9675136	Diseases of DNA Double-Strand Break Repair	3/ 620	38/ 10598	0.078947368421053	0.385296736435	0.64654458048	ENSG00000133119;ENSG00000163918;ENSG00000111247	RFC3;RFC4;RAD51AP1
3	Metabolism	R-HSA-1483166	Synthesis of PA	3/ 620	38/ 10598	0.078947368421053	0.385296736435	0.64654458048	ENSG00000115159;ENSG00000153395;ENSG00000163295	GPD2;LPCAT1;ALPI
3	Disease	R-HSA-9701190	Defective homologous recombination repair (HRR) due to BRCA2 loss of function	3/ 620	38/ 10598	0.078947368421053	0.385296736435	0.64654458048	ENSG00000133119;ENSG00000163918;ENSG00000111247	RFC3;RFC4;RAD51AP1
3	Gene expression (Transcription)	R-HSA-74158	RNA Polymerase III Transcription	3/ 620	37/ 10598	0.081081081081081	0.369098282387	0.648119007763	ENSG00000138385;ENSG00000077235;ENSG00000023608	SSB;GTF3C1;SNAPC1
3	Hemostasis	R-HSA-76009	Platelet Aggregation (Plug Formation)	3/ 620	37/ 10598	0.081081081081081	0.369098282387	0.648119007763	ENSG00000115414;ENSG00000127314;ENSG00000108821	FN1;RAP1B;COL1A1
3	Gene expression (Transcription)	R-HSA-749476	RNA Polymerase III Abortive And Retractive Initiation	3/ 620	37/ 10598	0.081081081081081	0.369098282387	0.648119007763	ENSG00000138385;ENSG00000077235;ENSG00000023608	SSB;GTF3C1;SNAPC1
3	Disease	R-HSA-5083635	Defective B3GALTL causes PpS	3/ 620	37/ 10598	0.081081081081081	0.369098282387	0.648119007763	ENSG00000137801;ENSG00000154736;ENSG00000154734	THBS1;ADAMTS5;ADAMTS1
3	Disease	R-HSA-9660821	ADORA2B mediated anti-inflammatory cytokines production	3/ 620	37/ 10598	0.081081081081081	0.369098282387	0.648119007763	ENSG00000128266;ENSG00000242616;ENSG00000065135	GNAZ;GNG10;GNAI3
7	Sensory Perception	R-HSA-2187338	Visual phototransduction	7/ 620	100/ 10598	0.07	0.368695224839	0.648182904217	ENSG00000162512;ENSG00000142798;ENSG00000162496;ENSG00000130164;ENSG00000111142;ENSG00000124145;ENSG00000154229	SDC3;HSPG2;DHRS3;LDLR;METAP2;SDC4;PRKCA
7	Gene expression (Transcription)	R-HSA-427413	NoRC negatively regulates rRNA expression	7/ 620	102/ 10598	0.068627450980392	0.388138382846	0.648362530802	ENSG00000196591;ENSG00000153147;ENSG00000270276;ENSG00000105849;ENSG00000068654;ENSG00000270882;ENSG00000163041	HDAC2;SMARCA5;H4C15;POLR1F;POLR1A;H4C14;H3-3A
7	Cell Cycle	R-HSA-157579	Telomere Maintenance	7/ 620	102/ 10598	0.068627450980392	0.388138382846	0.648362530802	ENSG00000133119;ENSG00000270276;ENSG00000130826;ENSG00000175792;ENSG00000163918;ENSG00000270882;ENSG00000163041	RFC3;H4C15;DKC1;RUVBL1;RFC4;H4C14;H3-3A
4	Sensory Perception	R-HSA-9662361	Sensory processing of sound by outer hair cells of the cochlea	4/ 620	53/ 10598	0.075471698113208	0.375937687	0.648547471725	ENSG00000184009;ENSG00000151239;ENSG00000075624;ENSG00000156113	ACTG1;TWF1;ACTB;KCNMA1
4	Signal Transduction	R-HSA-8943724	Regulation of PTEN gene transcription	4/ 620	53/ 10598	0.075471698113208	0.375937687	0.648547471725	ENSG00000116954;ENSG00000025039;ENSG00000196591;ENSG00000074266	RRAGC;RRAGD;HDAC2;EED
2	Signal Transduction	R-HSA-5365859	RA biosynthesis pathway	2/ 620	22/ 10598	0.090909090909091	0.371695562101	0.648817697158	ENSG00000162496;ENSG00000184254	DHRS3;ALDH1A3
2	Signal Transduction	R-HSA-9634638	Estrogen-dependent nuclear events downstream of ESR-membrane signaling	2/ 620	22/ 10598	0.090909090909091	0.371695562101	0.648817697158	ENSG00000118689;ENSG00000112658	FOXO3;SRF
2	Hemostasis	R-HSA-392154	Nitric oxide stimulates guanylate cyclase	2/ 620	22/ 10598	0.090909090909091	0.371695562101	0.648817697158	ENSG00000138735;ENSG00000156113	PDE5A;KCNMA1
2	Metabolism	R-HSA-75876	Synthesis of very long-chain fatty acyl-CoAs	2/ 620	22/ 10598	0.090909090909091	0.371695562101	0.648817697158	ENSG00000012660;ENSG00000099797	ELOVL5;TECR
2	Cell Cycle	R-HSA-174411	Polymerase switching on the C-strand of the telomere	2/ 620	22/ 10598	0.090909090909091	0.371695562101	0.648817697158	ENSG00000133119;ENSG00000163918	RFC3;RFC4
2	Immune System	R-HSA-449836	Other interleukin signaling	2/ 620	22/ 10598	0.090909090909091	0.371695562101	0.648817697158	ENSG00000166900;ENSG00000184371	STX3;CSF1
2	Transport of small molecules	R-HSA-5223345	Miscellaneous transport and binding events	2/ 620	22/ 10598	0.090909090909091	0.371695562101	0.648817697158	ENSG00000136802;ENSG00000001461	LRRC8A;NIPAL3
2	Immune System	R-HSA-937041	IKK complex recruitment mediated by RIP1	2/ 620	22/ 10598	0.090909090909091	0.371695562101	0.648817697158	ENSG00000143947;ENSG00000177889	RPS27A;UBE2N
2	Metabolism	R-HSA-163560	Triglyceride catabolism	2/ 620	22/ 10598	0.090909090909091	0.371695562101	0.648817697158	ENSG00000115159;ENSG00000105974	GPD2;CAV1
2	Drug ADME	R-HSA-9748787	Azathioprine ADME	2/ 620	22/ 10598	0.090909090909091	0.371695562101	0.648817697158	ENSG00000239672;ENSG00000178035	NME1;IMPDH2
5	Gene expression (Transcription)	R-HSA-212300	PRC2 methylates histones and DNA	5/ 620	70/ 10598	0.071428571428571	0.390271946591	0.648986607917	ENSG00000143033;ENSG00000270276;ENSG00000163041;ENSG00000270882;ENSG00000074266	MTF2;H4C15;H3-3A;H4C14;EED
4	Signal Transduction	R-HSA-4086398	Ca2+ pathway	4/ 620	54/ 10598	0.074074074074074	0.389441942881	0.649069904801	ENSG00000085741;ENSG00000154229;ENSG00000081059;ENSG00000242616	WNT11;PRKCA;TCF7;GNG10
4	Cell-Cell communication	R-HSA-418990	Adherens junctions interactions	4/ 620	54/ 10598	0.074074074074074	0.389441942881	0.649069904801	ENSG00000110400;ENSG00000184009;ENSG00000140937;ENSG00000075624	NECTIN1;ACTG1;CDH11;ACTB
2	Signal Transduction	R-HSA-6803529	FGFR2 alternative splicing	2/ 620	23/ 10598	0.08695652173913	0.392952314404	0.651973749995	ENSG00000169045;ENSG00000116001	HNRNPH1;TIA1
2	Immune System	R-HSA-450302	activated TAK1 mediates p38 MAPK activation	2/ 620	23/ 10598	0.08695652173913	0.392952314404	0.651973749995	ENSG00000143947;ENSG00000177889	RPS27A;UBE2N
2	Hemostasis	R-HSA-140837	Intrinsic Pathway of Fibrin Clot Formation	2/ 620	23/ 10598	0.08695652173913	0.392952314404	0.651973749995	ENSG00000135919;ENSG00000175899	SERPINE2;A2M
2	Signal Transduction	R-HSA-9013507	NOTCH3 Activation and Transmission of Signal to the Nucleus	2/ 620	23/ 10598	0.08695652173913	0.392952314404	0.651973749995	ENSG00000137845;ENSG00000143947	ADAM10;RPS27A
2	Metabolism	R-HSA-71403	Citric acid cycle (TCA cycle)	2/ 620	23/ 10598	0.08695652173913	0.392952314404	0.651973749995	ENSG00000091140;ENSG00000136143	DLD;SUCLA2
9	Immune System	R-HSA-5621481	C-type lectin receptors (CLRs)	9/ 620	135/ 10598	0.066666666666667	0.392548637441	0.652037432687	ENSG00000006062;ENSG00000215182;ENSG00000100911;ENSG00000106588;ENSG00000100519;ENSG00000177889;ENSG00000115233;ENSG00000100567;ENSG00000143947	MAP3K14;MUC5AC;PSME2;PSMA2;PSMC6;UBE2N;PSMD14;PSMA3;RPS27A
1	DNA Replication	R-HSA-68689	CDC6 association with the ORC:origin complex	1/ 620	8/ 10598	0.125	0.382715539112	0.658699440129	ENSG00000094804	CDC6
1	Signal Transduction	R-HSA-5625970	RHO GTPases activate KTN1	1/ 620	8/ 10598	0.125	0.382715539112	0.658699440129	ENSG00000170759	KIF5B
1	Immune System	R-HSA-9020956	Interleukin-27 signaling	1/ 620	8/ 10598	0.125	0.382715539112	0.658699440129	ENSG00000134352	IL6ST
1	Signal Transduction	R-HSA-193634	Axonal growth inhibition (RHOA activation)	1/ 620	8/ 10598	0.125	0.382715539112	0.658699440129	ENSG00000064300	NGFR
1	Gene expression (Transcription)	R-HSA-8951936	RUNX3 regulates p14-ARF	1/ 620	8/ 10598	0.125	0.382715539112	0.658699440129	ENSG00000020633	RUNX3
1	Programmed Cell Death	R-HSA-111469	SMAC, XIAP-regulated apoptotic response	1/ 620	8/ 10598	0.125	0.382715539112	0.658699440129	ENSG00000172115	CYCS
1	Signal Transduction	R-HSA-5632681	Ligand-receptor interactions	1/ 620	8/ 10598	0.125	0.382715539112	0.658699440129	ENSG00000164161	HHIP
1	Disease	R-HSA-3656244	Defective B4GALT1 causes B4GALT1-CDG (CDG-2d)	1/ 620	8/ 10598	0.125	0.382715539112	0.658699440129	ENSG00000139329	LUM
1	Signal Transduction	R-HSA-9701898	STAT3 nuclear events downstream of ALK signaling	1/ 620	8/ 10598	0.125	0.382715539112	0.658699440129	ENSG00000196591	HDAC2
1	Signal Transduction	R-HSA-8875555	MET activates RAP1 and RAC1	1/ 620	8/ 10598	0.125	0.382715539112	0.658699440129	ENSG00000127314	RAP1B
1	Metabolism of proteins	R-HSA-72731	Recycling of eIF2:GDP	1/ 620	8/ 10598	0.125	0.382715539112	0.658699440129	ENSG00000134001	EIF2S1
1	Programmed Cell Death	R-HSA-111457	Release of apoptotic factors from the mitochondria	1/ 620	8/ 10598	0.125	0.382715539112	0.658699440129	ENSG00000172115	CYCS
1	Metabolism of RNA	R-HSA-6793080	rRNA modification in the mitochondrion	1/ 620	8/ 10598	0.125	0.382715539112	0.658699440129	ENSG00000210082	MT-RNR2
1	Signal Transduction	R-HSA-112411	MAPK1 (ERK2) activation	1/ 620	8/ 10598	0.125	0.382715539112	0.658699440129	ENSG00000134352	IL6ST
1	Disease	R-HSA-3656225	Defective CHST6 causes MCDC1	1/ 620	8/ 10598	0.125	0.382715539112	0.658699440129	ENSG00000139329	LUM
1	Signal Transduction	R-HSA-444473	Formyl peptide receptors bind formyl peptides and many other ligands	1/ 620	8/ 10598	0.125	0.382715539112	0.658699440129	ENSG00000135046	ANXA1
1	Disease	R-HSA-3656243	Defective ST3GAL3 causes MCT12 and EIEE15	1/ 620	8/ 10598	0.125	0.382715539112	0.658699440129	ENSG00000139329	LUM
1	Disease	R-HSA-162592	Integration of provirus	1/ 620	8/ 10598	0.125	0.382715539112	0.658699440129	ENSG00000164985	PSIP1
1	Cell-Cell communication	R-HSA-9759811	Regulation of CDH11 mRNA translation by microRNAs	1/ 620	8/ 10598	0.125	0.382715539112	0.658699440129	ENSG00000140937	CDH11
1	Disease	R-HSA-8876493	InlA-mediated entry of Listeria monocytogenes into host cells	1/ 620	8/ 10598	0.125	0.382715539112	0.658699440129	ENSG00000143947	RPS27A
1	Metabolism	R-HSA-196836	Vitamin C (ascorbate) metabolism	1/ 620	8/ 10598	0.125	0.382715539112	0.658699440129	ENSG00000089057	SLC23A2
1	Signal Transduction	R-HSA-5666185	RHO GTPases Activate Rhotekin and Rhophilins	1/ 620	8/ 10598	0.125	0.382715539112	0.658699440129	ENSG00000155366	RHOC
3	DNA Repair	R-HSA-5693579	Homologous DNA Pairing and Strand Exchange	3/ 620	39/ 10598	0.076923076923077	0.401396080627	0.662258634145	ENSG00000133119;ENSG00000163918;ENSG00000111247	RFC3;RFC4;RAD51AP1
5	Cell Cycle	R-HSA-2299718	Condensation of Prophase Chromosomes	5/ 620	71/ 10598	0.070422535211268	0.402067597576	0.662625370306	ENSG00000270276;ENSG00000170312;ENSG00000270882;ENSG00000136824;ENSG00000163041	H4C15;CDK1;H4C14;SMC2;H3-3A
6	Gene expression (Transcription)	R-HSA-73772	RNA Polymerase I Promoter Escape	6/ 620	89/ 10598	0.067415730337079	0.421413637945	0.666936819709	ENSG00000270276;ENSG00000105849;ENSG00000270882;ENSG00000163041;ENSG00000068654;ENSG00000122565	H4C15;POLR1F;H4C14;H3-3A;POLR1A;CBX3
12	Hemostasis	R-HSA-202733	Cell surface interactions at the vascular wall	12/ 620	186/ 10598	0.064516129032258	0.405899492444	0.668193918923	ENSG00000115414;ENSG00000162512;ENSG00000178726;ENSG00000103257;ENSG00000105974;ENSG00000168003;ENSG00000151012;ENSG00000092068;ENSG00000154188;ENSG00000154639;ENSG00000124145;ENSG00000108821	FN1;SDC3;THBD;SLC7A5;CAV1;SLC3A2;SLC7A11;SLC7A8;ANGPT1;CXADR;SDC4;COL1A1
5	Gene expression (Transcription)	R-HSA-427389	ERCC6 (CSB) and EHMT2 (G9a) positively regulate rRNA expression	5/ 620	73/ 10598	0.068493150684932	0.425571040055	0.672794516701	ENSG00000122565;ENSG00000270276;ENSG00000163041;ENSG00000196591;ENSG00000270882	CBX3;H4C15;H3-3A;HDAC2;H4C14
9	Signal Transduction	R-HSA-9018519	Estrogen-dependent gene expression	9/ 620	139/ 10598	0.064748201438849	0.426421166702	0.673416724716	ENSG00000117984;ENSG00000124151;ENSG00000108055;ENSG00000004478;ENSG00000270276;ENSG00000126457;ENSG00000164754;ENSG00000270882;ENSG00000163041	CTSD;NCOA3;SMC3;FKBP4;H4C15;PRMT1;RAD21;H4C14;H3-3A
79	Gene expression (Transcription)	R-HSA-73857	RNA Polymerase II Transcription	79/ 620	1313/ 10598	0.06016755521706	0.410901526495	0.674171025117	ENSG00000143815;ENSG00000072310;ENSG00000112033;ENSG00000094631;ENSG00000092201;ENSG00000170312;ENSG00000020633;ENSG00000118689;ENSG00000074266;ENSG00000198938;ENSG00000124762;ENSG00000165699;ENSG00000100567;ENSG00000156804;ENSG00000102760;ENSG00000156802;ENSG00000196591;ENSG00000095002;ENSG00000171848;ENSG00000127334;ENSG00000101335;ENSG00000147883;ENSG00000100911;ENSG00000182004;ENSG00000198804…	LBR;SREBF1;PPARD;HDAC6;SUPT16H;CDK1;RUNX3;FOXO3;EED;MT-CO3;CDKN1A;TSC1;PSMA3;FBXO32;RGCC;ATAD2;HDAC2;MSH2;RRM2;DYRK2;MYL9;CDKN2B;PSME2;SNRPE;MT-CO1;CDC7;TAF15;CYCS;ZNF92;RBPJ;BCL2L11;SRSF1;DDIT4;RFC3;RBM8A;INTS13;RRAGC;PRDX1;SUMO1;DDIT3;STEAP3;MYBL2;H3-3A;CCNG1;GLS;NOC2L;CCNE2;H4C15;PSMD14;SRF;TXNIP;TBL1XR1;PSMC6;FYTTD1;PRMT1;SRSF3;SOX9;CBX3;TXN;PARP1;RPS27A;PIP4P1;MAGED1;CCN2;CAV1;RRAGD;SATB2;SN…
6	Signal Transduction	R-HSA-4420097	VEGFA-VEGFR2 Pathway	6/ 620	88/ 10598	0.068181818181818	0.41082336996	0.67554567524	ENSG00000105974;ENSG00000167601;ENSG00000175866;ENSG00000184009;ENSG00000154229;ENSG00000075624	CAV1;AXL;BAIAP2;ACTG1;PRKCA;ACTB
6	Gene expression (Transcription)	R-HSA-8936459	RUNX1 regulates genes involved in megakaryocyte differentiation and platelet function	6/ 620	88/ 10598	0.068181818181818	0.41082336996	0.67554567524	ENSG00000101335;ENSG00000270276;ENSG00000137801;ENSG00000126457;ENSG00000270882;ENSG00000163041	MYL9;H4C15;THBS1;PRMT1;H4C14;H3-3A
2	Cell Cycle	R-HSA-174048	APC/C:Cdc20 mediated degradation of Cyclin B	2/ 620	24/ 10598	0.083333333333333	0.41387657876	0.677544898637	ENSG00000170312;ENSG00000143947	CDK1;RPS27A
2	Metabolism of proteins	R-HSA-975576	N-glycan antennae elongation in the medial/trans-Golgi	2/ 620	24/ 10598	0.083333333333333	0.41387657876	0.677544898637	ENSG00000071073;ENSG00000158470	MGAT4A;B4GALT5
2	Disease	R-HSA-9682385	FLT3 signaling in disease	2/ 620	24/ 10598	0.083333333333333	0.41387657876	0.677544898637	ENSG00000124762;ENSG00000143947	CDKN1A;RPS27A
5	DNA Repair	R-HSA-6781827	Transcription-Coupled Nucleotide Excision Repair (TC-NER)	5/ 620	72/ 10598	0.069444444444444	0.413837209163	0.678233203907	ENSG00000133119;ENSG00000163918;ENSG00000166200;ENSG00000143947;ENSG00000205581	RFC3;RFC4;COPS2;RPS27A;HMGN1
4	Metabolism of RNA	R-HSA-72187	mRNA 3'-end processing	4/ 620	56/ 10598	0.071428571428571	0.416313207694	0.679272103262	ENSG00000265241;ENSG00000122068;ENSG00000112081;ENSG00000136450	RBM8A;FYTTD1;SRSF3;SRSF1
7	Gene expression (Transcription)	R-HSA-5250941	Negative epigenetic regulation of rRNA expression	7/ 620	105/ 10598	0.066666666666667	0.41732108952	0.680164206677	ENSG00000196591;ENSG00000153147;ENSG00000270276;ENSG00000105849;ENSG00000068654;ENSG00000270882;ENSG00000163041	HDAC2;SMARCA5;H4C15;POLR1F;POLR1A;H4C14;H3-3A
6	Cell Cycle	R-HSA-69473	G2/M DNA damage checkpoint	6/ 620	90/ 10598	0.066666666666667	0.43197870061	0.681463725561	ENSG00000170312;ENSG00000133119;ENSG00000270276;ENSG00000177889;ENSG00000163918;ENSG00000270882	CDK1;RFC3;H4C15;UBE2N;RFC4;H4C14
1	Cellular responses to stimuli	R-HSA-381033	ATF6 (ATF6-alpha) activates chaperones	1/ 620	9/ 10598	0.11111111111111	0.418854950421	0.681910653279	ENSG00000175197	DDIT3
1	Developmental Biology	R-HSA-428542	Regulation of commissural axon pathfinding by SLIT and ROBO	1/ 620	9/ 10598	0.11111111111111	0.418854950421	0.681910653279	ENSG00000184347	SLIT3
1	Immune System	R-HSA-1059683	Interleukin-6 signaling	1/ 620	9/ 10598	0.11111111111111	0.418854950421	0.681910653279	ENSG00000134352	IL6ST
1	Metabolism	R-HSA-196780	Biotin transport and metabolism	1/ 620	9/ 10598	0.11111111111111	0.418854950421	0.681910653279	ENSG00000278540	ACACA
1	Gene expression (Transcription)	R-HSA-6811555	PI5P Regulates TP53 Acetylation	1/ 620	9/ 10598	0.11111111111111	0.418854950421	0.681910653279	ENSG00000165782	PIP4P1
1	Signal Transduction	R-HSA-2179392	EGFR Transactivation by Gastrin	1/ 620	9/ 10598	0.11111111111111	0.418854950421	0.681910653279	ENSG00000154229	PRKCA
1	Disease	R-HSA-9683610	Maturation of nucleoprotein	1/ 620	9/ 10598	0.11111111111111	0.418854950421	0.681910653279	ENSG00000116030	SUMO1
1	Cellular responses to stimuli	R-HSA-8874211	CREB3 factors activate genes	1/ 620	9/ 10598	0.11111111111111	0.418854950421	0.681910653279	ENSG00000157613	CREB3L1
1	Gene expression (Transcription)	R-HSA-8866904	Negative regulation of activity of TFAP2 (AP-2) family transcription factors	1/ 620	9/ 10598	0.11111111111111	0.418854950421	0.681910653279	ENSG00000116030	SUMO1
1	Signal Transduction	R-HSA-193692	Regulated proteolysis of p75NTR	1/ 620	9/ 10598	0.11111111111111	0.418854950421	0.681910653279	ENSG00000064300	NGFR
1	Signal Transduction	R-HSA-193697	p75NTR regulates axonogenesis	1/ 620	9/ 10598	0.11111111111111	0.418854950421	0.681910653279	ENSG00000064300	NGFR
1	Drug ADME	R-HSA-9755088	Ribavirin ADME	1/ 620	9/ 10598	0.11111111111111	0.418854950421	0.681910653279	ENSG00000239672	NME1
1	Signal Transduction	R-HSA-2428933	SHC-related events triggered by IGF1R	1/ 620	9/ 10598	0.11111111111111	0.418854950421	0.681910653279	ENSG00000140443	IGF1R
1	Transport of small molecules	R-HSA-442380	Zinc influx into cells by the SLC39 gene family	1/ 620	9/ 10598	0.11111111111111	0.418854950421	0.681910653279	ENSG00000112473	SLC39A7
1	Disease	R-HSA-3785653	Myoclonic epilepsy of Lafora	1/ 620	9/ 10598	0.11111111111111	0.418854950421	0.681910653279	ENSG00000143947	RPS27A
1	Cell Cycle	R-HSA-113507	E2F-enabled inhibition of pre-replication complex formation	1/ 620	9/ 10598	0.11111111111111	0.418854950421	0.681910653279	ENSG00000170312	CDK1
1	Cell Cycle	R-HSA-2465910	MASTL Facilitates Mitotic Progression	1/ 620	9/ 10598	0.11111111111111	0.418854950421	0.681910653279	ENSG00000170312	CDK1
1	Disease	R-HSA-168799	Neurotoxicity of clostridium toxins	1/ 620	9/ 10598	0.11111111111111	0.418854950421	0.681910653279	ENSG00000159164	SV2A
1	Programmed Cell Death	R-HSA-264870	Caspase-mediated cleavage of cytoskeletal proteins	1/ 620	9/ 10598	0.11111111111111	0.418854950421	0.681910653279	ENSG00000026025	VIM
1	Metabolism	R-HSA-399997	Acetylcholine regulates insulin secretion	1/ 620	9/ 10598	0.11111111111111	0.418854950421	0.681910653279	ENSG00000154229	PRKCA
1	Programmed Cell Death	R-HSA-418889	Caspase activation via Dependence Receptors in the absence of ligand	1/ 620	9/ 10598	0.11111111111111	0.418854950421	0.681910653279	ENSG00000179222	MAGED1
1	Immune System	R-HSA-450341	Activation of the AP-1 family of transcription factors	1/ 620	9/ 10598	0.11111111111111	0.418854950421	0.681910653279	ENSG00000050748	MAPK9
1	Signal Transduction	R-HSA-9013700	NOTCH4 Activation and Transmission of Signal to the Nucleus	1/ 620	9/ 10598	0.11111111111111	0.418854950421	0.681910653279	ENSG00000137845	ADAM10
1	Metabolism of proteins	R-HSA-3215018	Processing and activation of SUMO	1/ 620	9/ 10598	0.11111111111111	0.418854950421	0.681910653279	ENSG00000116030	SUMO1
1	Transport of small molecules	R-HSA-427601	Multifunctional anion exchangers	1/ 620	9/ 10598	0.11111111111111	0.418854950421	0.681910653279	ENSG00000225697	SLC26A6
1	Autophagy	R-HSA-9613354	Lipophagy	1/ 620	9/ 10598	0.11111111111111	0.418854950421	0.681910653279	ENSG00000109971	HSPA8
2	Metabolism of RNA	R-HSA-429947	Deadenylation of mRNA	2/ 620	25/ 10598	0.08	0.434434499429	0.684605648139	ENSG00000151247;ENSG00000161960	EIF4E;EIF4A1
2	Metabolism	R-HSA-1483191	Synthesis of PC	2/ 620	25/ 10598	0.08	0.434434499429	0.684605648139	ENSG00000134324;ENSG00000153395	LPIN1;LPCAT1
2	Hemostasis	R-HSA-354192	Integrin signaling	2/ 620	25/ 10598	0.08	0.434434499429	0.684605648139	ENSG00000115414;ENSG00000127314	FN1;RAP1B
7	Gene expression (Transcription)	R-HSA-73854	RNA Polymerase I Promoter Clearance	7/ 620	107/ 10598	0.065420560747664	0.436720126589	0.686008718551	ENSG00000196591;ENSG00000270276;ENSG00000105849;ENSG00000068654;ENSG00000163041;ENSG00000270882;ENSG00000122565	HDAC2;H4C15;POLR1F;POLR1A;H3-3A;H4C14;CBX3
8	DNA Repair	R-HSA-5693567	HDR through Homologous Recombination (HRR) or Single Strand Annealing (SSA)	8/ 620	124/ 10598	0.064516129032258	0.440390683043	0.69030420562	ENSG00000092853;ENSG00000133119;ENSG00000270276;ENSG00000111247;ENSG00000177889;ENSG00000163918;ENSG00000270882;ENSG00000143947	CLSPN;RFC3;H4C15;RAD51AP1;UBE2N;RFC4;H4C14;RPS27A
11	Metabolism	R-HSA-8978868	Fatty acid metabolism	11/ 620	174/ 10598	0.063218390804598	0.440152711875	0.690665159591	ENSG00000012660;ENSG00000099194;ENSG00000107317;ENSG00000112033;ENSG00000149485;ENSG00000131473;ENSG00000169710;ENSG00000097021;ENSG00000278540;ENSG00000099797;ENSG00000134824	ELOVL5;SCD;PTGDS;PPARD;FADS1;ACLY;FASN;ACOT7;ACACA;TECR;FADS2
7	Disease	R-HSA-9610379	HCMV Late Events	7/ 620	109/ 10598	0.064220183486239	0.456022551619	0.693436354266	ENSG00000153201;ENSG00000270276;ENSG00000132182;ENSG00000163002;ENSG00000058804;ENSG00000111581;ENSG00000270882	RANBP2;H4C15;NUP210;NUP35;NDC1;NUP107;H4C14
2	Programmed Cell Death	R-HSA-5620971	Pyroptosis	2/ 620	26/ 10598	0.076923076923077	0.454597306044	0.694131497325	ENSG00000172115;ENSG00000189403	CYCS;HMGB1
2	Signal Transduction	R-HSA-3238698	WNT ligand biogenesis and trafficking	2/ 620	26/ 10598	0.076923076923077	0.454597306044	0.694131497325	ENSG00000117500;ENSG00000085741	TMED5;WNT11
2	Cell Cycle	R-HSA-179409	APC-Cdc20 mediated degradation of Nek2A	2/ 620	26/ 10598	0.076923076923077	0.454597306044	0.694131497325	ENSG00000143947;ENSG00000164109	RPS27A;MAD2L1
2	Developmental Biology	R-HSA-9820841	M-decay: degradation of maternal mRNAs by maternally stored factors	2/ 620	26/ 10598	0.076923076923077	0.454597306044	0.694131497325	ENSG00000151247;ENSG00000161960	EIF4E;EIF4A1
71	Gene expression (Transcription)	R-HSA-212436	Generic Transcription Pathway	71/ 620	1189/ 10598	0.059714045416316	0.445037271533	0.696847107762	ENSG00000143815;ENSG00000072310;ENSG00000112033;ENSG00000094631;ENSG00000092201;ENSG00000133119;ENSG00000020633;ENSG00000118689;ENSG00000074266;ENSG00000198938;ENSG00000124762;ENSG00000165699;ENSG00000100567;ENSG00000156804;ENSG00000102760;ENSG00000156802;ENSG00000196591;ENSG00000095002;ENSG00000127334;ENSG00000101335;ENSG00000147883;ENSG00000100911;ENSG00000198804;ENSG00000097046;ENSG00000270647…	LBR;SREBF1;PPARD;HDAC6;SUPT16H;RFC3;RUNX3;FOXO3;EED;MT-CO3;CDKN1A;TSC1;PSMA3;FBXO32;RGCC;ATAD2;HDAC2;MSH2;DYRK2;MYL9;CDKN2B;PSME2;MT-CO1;CDC7;TAF15;CYCS;ZNF92;RBPJ;BCL2L11;DDIT4;GLS;CDK1;RRAGC;PRDX1;SUMO1;DDIT3;STEAP3;MYBL2;H3-3A;CCNG1;NOC2L;CCNE2;H4C15;PSMD14;SRF;TXNIP;TBL1XR1;PSMC6;PRMT1;RRM2;SOX9;CBX3;TXN;PARP1;RPS27A;PIP4P1;MAGED1;CCN2;CAV1;RRAGD;SATB2;ZNF664;H4C14;THBS1;TCF7;RFC4;PPARA;COL1A…
3	Vesicle-mediated transport	R-HSA-8854214	TBC/RABGAPs	3/ 620	42/ 10598	0.071428571428571	0.448885275279	0.702127021248	ENSG00000165699;ENSG00000140941;ENSG00000111540	TSC1;MAP1LC3B;RAB5B
3	Developmental Biology	R-HSA-9821993	Replacement of protamines by nucleosomes in the male pronucleus	3/ 620	42/ 10598	0.071428571428571	0.448885275279	0.702127021248	ENSG00000270276;ENSG00000270882;ENSG00000163041	H4C15;H4C14;H3-3A
3	Immune System	R-HSA-6783783	Interleukin-10 signaling	3/ 620	43/ 10598	0.069767441860465	0.464382165943	0.705420900892	ENSG00000128342;ENSG00000115594;ENSG00000184371	LIF;IL1R1;CSF1
3	Immune System	R-HSA-445989	TAK1-dependent IKK and NF-kappa-B activation	3/ 620	43/ 10598	0.069767441860465	0.464382165943	0.705420900892	ENSG00000143947;ENSG00000177889;ENSG00000189403	RPS27A;UBE2N;HMGB1
1	Transport of small molecules	R-HSA-425561	Sodium/Calcium exchangers	1/ 620	10/ 10598	0.1	0.452881764169	0.706878944073	ENSG00000183023	SLC8A1
1	Immune System	R-HSA-8984722	Interleukin-35 Signalling	1/ 620	10/ 10598	0.1	0.452881764169	0.706878944073	ENSG00000134352	IL6ST
1	Metabolism of RNA	R-HSA-9836573	Mitochondrial RNA degradation	1/ 620	10/ 10598	0.1	0.452881764169	0.706878944073	ENSG00000210082	MT-RNR2
1	Metabolism	R-HSA-9840309	Glycosphingolipid biosynthesis	1/ 620	10/ 10598	0.1	0.452881764169	0.706878944073	ENSG00000148154	UGCG
1	Metabolism	R-HSA-1855167	Synthesis of pyrophosphates in the cytosol	1/ 620	10/ 10598	0.1	0.452881764169	0.706878944073	ENSG00000100605	ITPK1
1	Signal Transduction	R-HSA-419812	Calcitonin-like ligand receptors	1/ 620	10/ 10598	0.1	0.452881764169	0.706878944073	ENSG00000148926	ADM
1	Signal Transduction	R-HSA-198693	AKT phosphorylates targets in the nucleus	1/ 620	10/ 10598	0.1	0.452881764169	0.706878944073	ENSG00000118689	FOXO3
1	Metabolism of proteins	R-HSA-4755510	SUMOylation of immune response proteins	1/ 620	10/ 10598	0.1	0.452881764169	0.706878944073	ENSG00000116030	SUMO1
1	Neuronal System	R-HSA-451306	Ionotropic activity of kainate receptors	1/ 620	10/ 10598	0.1	0.452881764169	0.706878944073	ENSG00000075711	DLG1
1	Metabolism	R-HSA-71288	Creatine metabolism	1/ 620	10/ 10598	0.1	0.452881764169	0.706878944073	ENSG00000130821	SLC6A8
1	Neuronal System	R-HSA-451308	Activation of Ca-permeable Kainate Receptor	1/ 620	10/ 10598	0.1	0.452881764169	0.706878944073	ENSG00000075711	DLG1
1	Disease	R-HSA-9675151	Disorders of Developmental Biology	1/ 620	10/ 10598	0.1	0.452881764169	0.706878944073	ENSG00000177565	TBL1XR1
1	Disease	R-HSA-9005891	Loss of function of MECP2 in Rett syndrome	1/ 620	10/ 10598	0.1	0.452881764169	0.706878944073	ENSG00000177565	TBL1XR1
1	Disease	R-HSA-9005895	Pervasive developmental disorders	1/ 620	10/ 10598	0.1	0.452881764169	0.706878944073	ENSG00000177565	TBL1XR1
1	Metabolism of RNA	R-HSA-111367	SLBP independent Processing of Histone Pre-mRNAs	1/ 620	10/ 10598	0.1	0.452881764169	0.706878944073	ENSG00000182004	SNRPE
1	DNA Repair	R-HSA-5358565	Mismatch repair (MMR) directed by MSH2:MSH6 (MutSalpha)	1/ 620	10/ 10598	0.1	0.452881764169	0.706878944073	ENSG00000095002	MSH2
1	Disease	R-HSA-9697154	Disorders of Nervous System Development	1/ 620	10/ 10598	0.1	0.452881764169	0.706878944073	ENSG00000177565	TBL1XR1
1	Transport of small molecules	R-HSA-8964058	HDL remodeling	1/ 620	10/ 10598	0.1	0.452881764169	0.706878944073	ENSG00000101670	LIPG
1	Gene expression (Transcription)	R-HSA-9768759	Regulation of NPAS4 gene expression	1/ 620	10/ 10598	0.1	0.452881764169	0.706878944073	ENSG00000112658	SRF
1	Immune System	R-HSA-937042	IRAK2 mediated activation of TAK1 complex	1/ 620	10/ 10598	0.1	0.452881764169	0.706878944073	ENSG00000143947	RPS27A
1	Cell-Cell communication	R-HSA-446107	Type I hemidesmosome assembly	1/ 620	10/ 10598	0.1	0.452881764169	0.706878944073	ENSG00000132470	ITGB4
4	DNA Repair	R-HSA-6782210	Gap-filling DNA repair synthesis and ligation in TC-NER	4/ 620	60/ 10598	0.066666666666667	0.469131077396	0.711169927193	ENSG00000133119;ENSG00000163918;ENSG00000205581;ENSG00000143947	RFC3;RFC4;HMGN1;RPS27A
4	Metabolism of proteins	R-HSA-446219	Synthesis of substrates in N-glycan biosythesis	4/ 620	60/ 10598	0.066666666666667	0.469131077396	0.711169927193	ENSG00000204386;ENSG00000167508;ENSG00000119899;ENSG00000064601	NEU1;MVD;SLC17A5;CTSA
17	Signal Transduction	R-HSA-9006925	Intracellular signaling by second messengers	17/ 620	282/ 10598	0.060283687943262	0.485337652723	0.71302095395	ENSG00000196591;ENSG00000069869;ENSG00000068078;ENSG00000100911;ENSG00000025039;ENSG00000106588;ENSG00000154678;ENSG00000074266;ENSG00000124762;ENSG00000100519;ENSG00000115233;ENSG00000116954;ENSG00000100567;ENSG00000118689;ENSG00000154229;ENSG00000143947;ENSG00000135679	HDAC2;NEDD4;FGFR3;PSME2;RRAGD;PSMA2;PDE1C;EED;CDKN1A;PSMC6;PSMD14;RRAGC;PSMA3;FOXO3;PRKCA;RPS27A;MDM2
5	Neuronal System	R-HSA-438064	Post NMDA receptor activation events	5/ 620	77/ 10598	0.064935064935065	0.471966556222	0.714000687618	ENSG00000188229;ENSG00000123416;ENSG00000127824;ENSG00000167553;ENSG00000075711	TUBB4B;TUBA1B;TUBA4A;TUBA1C;DLG1
2	Signal Transduction	R-HSA-5654732	Negative regulation of FGFR3 signaling	2/ 620	27/ 10598	0.074074074074074	0.474340836145	0.716857308723	ENSG00000068078;ENSG00000143947	FGFR3;RPS27A
2	Metabolism	R-HSA-189445	Metabolism of porphyrins	2/ 620	27/ 10598	0.074074074074074	0.474340836145	0.716857308723	ENSG00000100292;ENSG00000023330	HMOX1;ALAS1
2	Metabolism	R-HSA-2022854	Keratan sulfate biosynthesis	2/ 620	27/ 10598	0.074074074074074	0.474340836145	0.716857308723	ENSG00000139329;ENSG00000158470	LUM;B4GALT5
2	Neuronal System	R-HSA-451326	Activation of kainate receptors upon glutamate binding	2/ 620	27/ 10598	0.074074074074074	0.474340836145	0.716857308723	ENSG00000242616;ENSG00000075711	GNG10;DLG1
2	Metabolism of proteins	R-HSA-8866652	Synthesis of active ubiquitin: roles of E1 and E2 enzymes	2/ 620	27/ 10598	0.074074074074074	0.474340836145	0.716857308723	ENSG00000186591;ENSG00000143947	UBE2H;RPS27A
2	Developmental Biology	R-HSA-9733709	Cardiogenesis	2/ 620	27/ 10598	0.074074074074074	0.474340836145	0.716857308723	ENSG00000141052;ENSG00000112658	MYOCD;SRF
15	Signal Transduction	R-HSA-1257604	PIP3 activates AKT signaling	15/ 620	247/ 10598	0.060728744939271	0.479051407549	0.719552776104	ENSG00000069869;ENSG00000068078;ENSG00000100911;ENSG00000025039;ENSG00000106588;ENSG00000074266;ENSG00000124762;ENSG00000100519;ENSG00000115233;ENSG00000116954;ENSG00000100567;ENSG00000118689;ENSG00000196591;ENSG00000143947;ENSG00000135679	NEDD4;FGFR3;PSME2;RRAGD;PSMA2;EED;CDKN1A;PSMC6;PSMD14;RRAGC;PSMA3;FOXO3;HDAC2;RPS27A;MDM2
3	Cellular responses to stimuli	R-HSA-9707616	Heme signaling	3/ 620	44/ 10598	0.068181818181818	0.479684931423	0.719771387436	ENSG00000177565;ENSG00000186951;ENSG00000100292	TBL1XR1;PPARA;HMOX1
4	DNA Repair	R-HSA-6782135	Dual incision in TC-NER	4/ 620	61/ 10598	0.065573770491803	0.482072840101	0.722619348728	ENSG00000133119;ENSG00000163918;ENSG00000205581;ENSG00000143947	RFC3;RFC4;HMGN1;RPS27A
6	Metabolism	R-HSA-163685	Integration of energy metabolism	6/ 620	96/ 10598	0.0625	0.494465289263	0.722830824245	ENSG00000136854;ENSG00000131473;ENSG00000169710;ENSG00000242616;ENSG00000278540;ENSG00000154229	STXBP1;ACLY;FASN;GNG10;ACACA;PRKCA
5	Signal Transduction	R-HSA-74752	Signaling by Insulin receptor	5/ 620	78/ 10598	0.064102564102564	0.483388270311	0.723855531684	ENSG00000117984;ENSG00000185883;ENSG00000113732;ENSG00000159720;ENSG00000068078	CTSD;ATP6V0C;ATP6V0E1;ATP6V0D1;FGFR3
2	Programmed Cell Death	R-HSA-114452	Activation of BH3-only proteins	2/ 620	28/ 10598	0.071428571428571	0.493645095943	0.724503996533	ENSG00000104081;ENSG00000153094	BMF;BCL2L11
2	Gene expression (Transcription)	R-HSA-2173795	Downregulation of SMAD2/3:SMAD4 transcriptional activity	2/ 620	28/ 10598	0.071428571428571	0.493645095943	0.724503996533	ENSG00000143799;ENSG00000143947	PARP1;RPS27A
2	Cell Cycle	R-HSA-174417	Telomere C-strand (Lagging Strand) Synthesis	2/ 620	28/ 10598	0.071428571428571	0.493645095943	0.724503996533	ENSG00000133119;ENSG00000163918	RFC3;RFC4
2	Gene expression (Transcription)	R-HSA-6804758	Regulation of TP53 Activity through Acetylation	2/ 620	28/ 10598	0.071428571428571	0.493645095943	0.724503996533	ENSG00000165782;ENSG00000196591	PIP4P1;HDAC2
1	Cellular responses to stimuli	R-HSA-9708530	Regulation of BACH1 activity	1/ 620	11/ 10598	0.090909090909091	0.484919288368	0.724676748067	ENSG00000143947	RPS27A
1	Autophagy	R-HSA-8934903	Receptor Mediated Mitophagy	1/ 620	11/ 10598	0.090909090909091	0.484919288368	0.724676748067	ENSG00000140941	MAP1LC3B
1	Immune System	R-HSA-9645460	Alpha-protein kinase 1 signaling pathway	1/ 620	11/ 10598	0.090909090909091	0.484919288368	0.724676748067	ENSG00000143947	RPS27A
1	Metabolism of proteins	R-HSA-5689877	Josephin domain DUBs	1/ 620	11/ 10598	0.090909090909091	0.484919288368	0.724676748067	ENSG00000143947	RPS27A
1	Metabolism of RNA	R-HSA-77588	SLBP Dependent Processing of Replication-Dependent Histone Pre-mRNAs	1/ 620	11/ 10598	0.090909090909091	0.484919288368	0.724676748067	ENSG00000182004	SNRPE
1	Metabolism	R-HSA-73614	Pyrimidine salvage	1/ 620	11/ 10598	0.090909090909091	0.484919288368	0.724676748067	ENSG00000167900	TK1
1	Metabolism	R-HSA-71064	Lysine catabolism	1/ 620	11/ 10598	0.090909090909091	0.484919288368	0.724676748067	ENSG00000091140	DLD
1	Signal Transduction	R-HSA-2197563	NOTCH2 intracellular domain regulates transcription	1/ 620	11/ 10598	0.090909090909091	0.484919288368	0.724676748067	ENSG00000168214	RBPJ
1	Cell-Cell communication	R-HSA-9762292	Regulation of CDH11 function	1/ 620	11/ 10598	0.090909090909091	0.484919288368	0.724676748067	ENSG00000140937	CDH11
1	Cellular responses to stimuli	R-HSA-1234158	Regulation of gene expression by Hypoxia-inducible Factor	1/ 620	11/ 10598	0.090909090909091	0.484919288368	0.724676748067	ENSG00000181061	HIGD1A
1	DNA Repair	R-HSA-5358508	Mismatch Repair	1/ 620	11/ 10598	0.090909090909091	0.484919288368	0.724676748067	ENSG00000095002	MSH2
1	Immune System	R-HSA-1170546	Prolactin receptor signaling	1/ 620	11/ 10598	0.090909090909091	0.484919288368	0.724676748067	ENSG00000112964	GHR
1	Immune System	R-HSA-9013973	TICAM1-dependent activation of IRF3/IRF7	1/ 620	11/ 10598	0.090909090909091	0.484919288368	0.724676748067	ENSG00000143947	RPS27A
1	DNA Repair	R-HSA-5685939	HDR through MMEJ (alt-NHEJ)	1/ 620	11/ 10598	0.090909090909091	0.484919288368	0.724676748067	ENSG00000143799	PARP1
1	Disease	R-HSA-2206281	Mucopolysaccharidoses	1/ 620	11/ 10598	0.090909090909091	0.484919288368	0.724676748067	ENSG00000135677	GNS
1	DNA Repair	R-HSA-5358606	Mismatch repair (MMR) directed by MSH2:MSH3 (MutSbeta)	1/ 620	11/ 10598	0.090909090909091	0.484919288368	0.724676748067	ENSG00000095002	MSH2
1	Immune System	R-HSA-9014325	TICAM1,TRAF6-dependent induction of TAK1 complex	1/ 620	11/ 10598	0.090909090909091	0.484919288368	0.724676748067	ENSG00000143947	RPS27A
7	Immune System	R-HSA-2029482	Regulation of actin dynamics for phagocytic cup formation	7/ 620	112/ 10598	0.0625	0.484704322832	0.725090138111	ENSG00000115091;ENSG00000175866;ENSG00000184009;ENSG00000130429;ENSG00000162704;ENSG00000075624;ENSG00000172757	ACTR3;BAIAP2;ACTG1;ARPC1B;ARPC5;ACTB;CFL1
5	Signal Transduction	R-HSA-190236	Signaling by FGFR	5/ 620	81/ 10598	0.061728395061728	0.51710687518	0.733396770088	ENSG00000169045;ENSG00000116001;ENSG00000011201;ENSG00000068078;ENSG00000143947	HNRNPH1;TIA1;ANOS1;FGFR3;RPS27A
7	Developmental Biology	R-HSA-5617472	Activation of anterior HOX genes in hindbrain development during early embryogenesis	7/ 620	114/ 10598	0.06140350877193	0.503587818866	0.735437656264	ENSG00000124151;ENSG00000270276;ENSG00000129474;ENSG00000204103;ENSG00000074266;ENSG00000270882;ENSG00000163041	NCOA3;H4C15;AJUBA;MAFB;EED;H4C14;H3-3A
7	Developmental Biology	R-HSA-5619507	Activation of HOX genes during differentiation	7/ 620	114/ 10598	0.06140350877193	0.503587818866	0.735437656264	ENSG00000124151;ENSG00000270276;ENSG00000129474;ENSG00000204103;ENSG00000074266;ENSG00000270882;ENSG00000163041	NCOA3;H4C15;AJUBA;MAFB;EED;H4C14;H3-3A
21	Immune System	R-HSA-983169	Class I MHC mediated antigen processing & presentation	21/ 620	354/ 10598	0.059322033898305	0.506563062304	0.738320668871	ENSG00000109790;ENSG00000176986;ENSG00000069869;ENSG00000177889;ENSG00000134758;ENSG00000113615;ENSG00000150961;ENSG00000160714;ENSG00000100567;ENSG00000138674;ENSG00000100519;ENSG00000100911;ENSG00000044090;ENSG00000082781;ENSG00000115233;ENSG00000173821;ENSG00000156804;ENSG00000186591;ENSG00000189403;ENSG00000143947;ENSG00000106588	KLHL5;SEC24C;NEDD4;UBE2N;RNF138;SEC24A;SEC24D;UBE2Q1;PSMA3;SEC31A;PSMC6;PSME2;CUL7;ITGB5;PSMD14;RNF213;FBXO32;UBE2H;HMGB1;RPS27A;PSMA2
4	DNA Repair	R-HSA-5685942	HDR through Homologous Recombination (HRR)	4/ 620	63/ 10598	0.063492063492063	0.507567996962	0.739055079485	ENSG00000133119;ENSG00000163918;ENSG00000111247;ENSG00000143947	RFC3;RFC4;RAD51AP1;RPS27A
3	Gene expression (Transcription)	R-HSA-73762	RNA Polymerase I Transcription Initiation	3/ 620	46/ 10598	0.065217391304348	0.50965192809	0.741357587705	ENSG00000105849;ENSG00000196591;ENSG00000068654	POLR1F;HDAC2;POLR1A
3	Vesicle-mediated transport	R-HSA-6811440	Retrograde transport at the Trans-Golgi-Network	3/ 620	46/ 10598	0.065217391304348	0.50965192809	0.741357587705	ENSG00000003056;ENSG00000197081;ENSG00000133103	M6PR;IGF2R;COG6
2	Immune System	R-HSA-9680350	Signaling by CSF1 (M-CSF) in myeloid cells	2/ 620	29/ 10598	0.068965517241379	0.512493856642	0.744024053688	ENSG00000184371;ENSG00000143947	CSF1;RPS27A
2	Signal Transduction	R-HSA-2122948	Activated NOTCH1 Transmits Signal to the Nucleus	2/ 620	29/ 10598	0.068965517241379	0.512493856642	0.744024053688	ENSG00000137845;ENSG00000143947	ADAM10;RPS27A
2	Metabolism of proteins	R-HSA-4090294	SUMOylation of intracellular receptors	2/ 620	29/ 10598	0.068965517241379	0.512493856642	0.744024053688	ENSG00000116030;ENSG00000186951	SUMO1;PPARA
2	Hemostasis	R-HSA-456926	Thrombin signalling through proteinase activated receptors (PARs)	2/ 620	29/ 10598	0.068965517241379	0.512493856642	0.744024053688	ENSG00000242616;ENSG00000181104	GNG10;F2R
2	DNA Replication	R-HSA-69190	DNA strand elongation	2/ 620	29/ 10598	0.068965517241379	0.512493856642	0.744024053688	ENSG00000133119;ENSG00000163918	RFC3;RFC4
1	Metabolism of proteins	R-HSA-400511	Synthesis, secretion, and inactivation of Glucose-dependent Insulinotropic Polypeptide (GIP)	1/ 620	12/ 10598	0.083333333333333	0.515083644767	0.744121817856	ENSG00000129128	SPCS3
1	Disease	R-HSA-2033514	FGFR3 mutant receptor activation	1/ 620	12/ 10598	0.083333333333333	0.515083644767	0.744121817856	ENSG00000068078	FGFR3
1	Disease	R-HSA-162594	Early Phase of HIV Life Cycle	1/ 620	12/ 10598	0.083333333333333	0.515083644767	0.744121817856	ENSG00000164985	PSIP1
1	Disease	R-HSA-9703648	Signaling by FLT3 ITD and TKD mutants	1/ 620	12/ 10598	0.083333333333333	0.515083644767	0.744121817856	ENSG00000124762	CDKN1A
1	Programmed Cell Death	R-HSA-111458	Formation of apoptosome	1/ 620	12/ 10598	0.083333333333333	0.515083644767	0.744121817856	ENSG00000172115	CYCS
1	Cell Cycle	R-HSA-75035	Chk1/Chk2(Cds1) mediated inactivation of Cyclin B:Cdk1 complex	1/ 620	12/ 10598	0.083333333333333	0.515083644767	0.744121817856	ENSG00000170312	CDK1
1	Metabolism of proteins	R-HSA-4655427	SUMOylation of DNA methylation proteins	1/ 620	12/ 10598	0.083333333333333	0.515083644767	0.744121817856	ENSG00000116030	SUMO1
1	Metabolism of proteins	R-HSA-209822	Glycoprotein hormones	1/ 620	12/ 10598	0.083333333333333	0.515083644767	0.744121817856	ENSG00000122641	INHBA
1	Metabolism of RNA	R-HSA-8868766	rRNA processing in the mitochondrion	1/ 620	12/ 10598	0.083333333333333	0.515083644767	0.744121817856	ENSG00000210082	MT-RNR2
1	Disease	R-HSA-1839130	Signaling by activated point mutants of FGFR3	1/ 620	12/ 10598	0.083333333333333	0.515083644767	0.744121817856	ENSG00000068078	FGFR3
1	Developmental Biology	R-HSA-418885	DCC mediated attractive signaling	1/ 620	12/ 10598	0.083333333333333	0.515083644767	0.744121817856	ENSG00000038382	TRIO
1	Metabolism	R-HSA-2160916	Hyaluronan uptake and degradation	1/ 620	12/ 10598	0.083333333333333	0.515083644767	0.744121817856	ENSG00000072571	HMMR
1	Disease	R-HSA-9755779	SARS-CoV-2 targets host intracellular signalling and regulatory pathways	1/ 620	12/ 10598	0.083333333333333	0.515083644767	0.744121817856	ENSG00000105974	CAV1
1	Hemostasis	R-HSA-418359	Reduction of cytosolic Ca++ levels	1/ 620	12/ 10598	0.083333333333333	0.515083644767	0.744121817856	ENSG00000183023	SLC8A1
1	Signal Transduction	R-HSA-5654227	Phospholipase C-mediated cascade; FGFR3	1/ 620	12/ 10598	0.083333333333333	0.515083644767	0.744121817856	ENSG00000068078	FGFR3
1	Gene expression (Transcription)	R-HSA-9614399	Regulation of localization of FOXO transcription factors	1/ 620	12/ 10598	0.083333333333333	0.515083644767	0.744121817856	ENSG00000118689	FOXO3
1	Programmed Cell Death	R-HSA-9627069	Regulation of the apoptosome activity	1/ 620	12/ 10598	0.083333333333333	0.515083644767	0.744121817856	ENSG00000172115	CYCS
1	Reproduction	R-HSA-9827857	Specification of primordial germ cells	1/ 620	12/ 10598	0.083333333333333	0.515083644767	0.744121817856	ENSG00000125378	BMP4
1	Metabolism	R-HSA-75109	Triglyceride biosynthesis	1/ 620	12/ 10598	0.083333333333333	0.515083644767	0.744121817856	ENSG00000134324	LPIN1
5	Metabolism of proteins	R-HSA-2980736	Peptide hormone metabolism	5/ 620	82/ 10598	0.060975609756098	0.528141822419	0.748327750305	ENSG00000117984;ENSG00000196549;ENSG00000129128;ENSG00000122641;ENSG00000170759	CTSD;MME;SPCS3;INHBA;KIF5B
11	Cellular responses to stimuli	R-HSA-2559583	Cellular Senescence	11/ 620	186/ 10598	0.059139784946237	0.529987631091	0.750222414452	ENSG00000147883;ENSG00000175305;ENSG00000270276;ENSG00000074266;ENSG00000124762;ENSG00000163041;ENSG00000136810;ENSG00000050748;ENSG00000270882;ENSG00000143947;ENSG00000135679	CDKN2B;CCNE2;H4C15;EED;CDKN1A;H3-3A;TXN;MAPK9;H4C14;RPS27A;MDM2
2	Signal Transduction	R-HSA-5654726	Negative regulation of FGFR1 signaling	2/ 620	30/ 10598	0.066666666666667	0.530874283601	0.750757016598	ENSG00000011201;ENSG00000143947	ANOS1;RPS27A
2	Immune System	R-HSA-933541	TRAF6 mediated IRF7 activation	2/ 620	30/ 10598	0.066666666666667	0.530874283601	0.750757016598	ENSG00000088888;ENSG00000121060	MAVS;TRIM25
2	Hemostasis	R-HSA-392518	Signal amplification	2/ 620	30/ 10598	0.066666666666667	0.530874283601	0.750757016598	ENSG00000242616;ENSG00000065135	GNG10;GNAI3
4	DNA Repair	R-HSA-5693571	Nonhomologous End-Joining (NHEJ)	4/ 620	65/ 10598	0.061538461538462	0.532485847945	0.750876315218	ENSG00000080345;ENSG00000270276;ENSG00000270882;ENSG00000177889	RIF1;H4C15;H4C14;UBE2N
2	Signal Transduction	R-HSA-111933	Calmodulin induced events	2/ 620	31/ 10598	0.064516129032258	0.548776595891	0.763627810321	ENSG00000154229;ENSG00000154678	PRKCA;PDE1C
2	Signal Transduction	R-HSA-111997	CaM pathway	2/ 620	31/ 10598	0.064516129032258	0.548776595891	0.763627810321	ENSG00000154229;ENSG00000154678	PRKCA;PDE1C
12	Disease	R-HSA-9658195	Leishmania infection	12/ 620	205/ 10598	0.058536585365854	0.542099214342	0.763702331571	ENSG00000065135;ENSG00000115091;ENSG00000175866;ENSG00000100292;ENSG00000265972;ENSG00000184009;ENSG00000130429;ENSG00000242616;ENSG00000162704;ENSG00000128266;ENSG00000136810;ENSG00000075624	GNAI3;ACTR3;BAIAP2;HMOX1;TXNIP;ACTG1;ARPC1B;GNG10;ARPC5;GNAZ;TXN;ACTB
12	Disease	R-HSA-9824443	Parasitic Infection Pathways	12/ 620	205/ 10598	0.058536585365854	0.542099214342	0.763702331571	ENSG00000065135;ENSG00000115091;ENSG00000175866;ENSG00000100292;ENSG00000265972;ENSG00000184009;ENSG00000130429;ENSG00000242616;ENSG00000162704;ENSG00000128266;ENSG00000136810;ENSG00000075624	GNAI3;ACTR3;BAIAP2;HMOX1;TXNIP;ACTG1;ARPC1B;GNG10;ARPC5;GNAZ;TXN;ACTB
5	DNA Repair	R-HSA-73884	Base Excision Repair	5/ 620	84/ 10598	0.05952380952381	0.549868477485	0.763706218729	ENSG00000133119;ENSG00000163918;ENSG00000270276;ENSG00000270882;ENSG00000143799	RFC3;RFC4;H4C15;H4C14;PARP1
5	Developmental Biology	R-HSA-9616222	Transcriptional regulation of granulopoiesis	5/ 620	84/ 10598	0.05952380952381	0.549868477485	0.763706218729	ENSG00000124762;ENSG00000162676;ENSG00000270276;ENSG00000270882;ENSG00000163041	CDKN1A;GFI1;H4C15;H4C14;H3-3A
1	Programmed Cell Death	R-HSA-111461	Cytochrome c-mediated apoptotic response	1/ 620	13/ 10598	0.076923076923077	0.54348418701	0.764193685263	ENSG00000172115	CYCS
1	Disease	R-HSA-9679504	Translation of Replicase and Assembly of the Replication Transcription Complex	1/ 620	13/ 10598	0.076923076923077	0.54348418701	0.764193685263	ENSG00000140941	MAP1LC3B
1	Muscle contraction	R-HSA-5578768	Physiological factors	1/ 620	13/ 10598	0.076923076923077	0.54348418701	0.764193685263	ENSG00000196549	MME
1	Neuronal System	R-HSA-170670	Adenylate cyclase inhibitory pathway	1/ 620	13/ 10598	0.076923076923077	0.54348418701	0.764193685263	ENSG00000065135	GNAI3
1	Immune System	R-HSA-877312	Regulation of IFNG signaling	1/ 620	13/ 10598	0.076923076923077	0.54348418701	0.764193685263	ENSG00000116030	SUMO1
1	Signal Transduction	R-HSA-1358803	Downregulation of ERBB2:ERBB3 signaling	1/ 620	13/ 10598	0.076923076923077	0.54348418701	0.764193685263	ENSG00000143947	RPS27A
1	Signal Transduction	R-HSA-190372	FGFR3c ligand binding and activation	1/ 620	13/ 10598	0.076923076923077	0.54348418701	0.764193685263	ENSG00000068078	FGFR3
1	Signal Transduction	R-HSA-190373	FGFR1c ligand binding and activation	1/ 620	13/ 10598	0.076923076923077	0.54348418701	0.764193685263	ENSG00000011201	ANOS1
1	Signal Transduction	R-HSA-171007	p38MAPK events	1/ 620	13/ 10598	0.076923076923077	0.54348418701	0.764193685263	ENSG00000160271	RALGDS
1	Disease	R-HSA-8875360	InlB-mediated entry of Listeria monocytogenes into host cell	1/ 620	13/ 10598	0.076923076923077	0.54348418701	0.764193685263	ENSG00000143947	RPS27A
1	Signal Transduction	R-HSA-190239	FGFR3 ligand binding and activation	1/ 620	13/ 10598	0.076923076923077	0.54348418701	0.764193685263	ENSG00000068078	FGFR3
3	Signal Transduction	R-HSA-112040	G-protein mediated events	3/ 620	49/ 10598	0.061224489795918	0.552831146274	0.766377763867	ENSG00000154229;ENSG00000065135;ENSG00000154678	PRKCA;GNAI3;PDE1C
3	Signal Transduction	R-HSA-8848021	Signaling by PTK6	3/ 620	49/ 10598	0.061224489795918	0.552831146274	0.766377763867	ENSG00000186635;ENSG00000136235;ENSG00000143947	ARAP1;GPNMB;RPS27A
3	Signal Transduction	R-HSA-9006927	Signaling by Non-Receptor Tyrosine Kinases	3/ 620	49/ 10598	0.061224489795918	0.552831146274	0.766377763867	ENSG00000186635;ENSG00000136235;ENSG00000143947	ARAP1;GPNMB;RPS27A
4	DNA Replication	R-HSA-68616	Assembly of the ORC complex at the origin of replication	4/ 620	67/ 10598	0.059701492537313	0.556764109744	0.769659851802	ENSG00000270276;ENSG00000108424;ENSG00000270882;ENSG00000163041	H4C15;KPNB1;H4C14;H3-3A
5	Metabolism of proteins	R-HSA-163125	Post-translational modification: synthesis of GPI-anchored proteins	5/ 620	86/ 10598	0.058139534883721	0.571102037954	0.770700371439	ENSG00000182667;ENSG00000163975;ENSG00000011422;ENSG00000162551;ENSG00000163295	NTM;MELTF;PLAUR;ALPL;ALPI
5	Metabolism	R-HSA-428157	Sphingolipid metabolism	5/ 620	85/ 10598	0.058823529411765	0.560549370447	0.774166967611	ENSG00000197746;ENSG00000204386;ENSG00000003056;ENSG00000148154;ENSG00000064601	PSAP;NEU1;M6PR;UGCG;CTSA
5	Cell-Cell communication	R-HSA-421270	Cell-cell junction organization	5/ 620	85/ 10598	0.058823529411765	0.560549370447	0.774166967611	ENSG00000110400;ENSG00000132849;ENSG00000140937;ENSG00000184009;ENSG00000075624	NECTIN1;PATJ;CDH11;ACTG1;ACTB
3	DNA Repair	R-HSA-6781823	Formation of TC-NER Pre-Incision Complex	3/ 620	50/ 10598	0.06	0.566714051357	0.779760471784	ENSG00000166200;ENSG00000143947;ENSG00000205581	COPS2;RPS27A;HMGN1
7	Metabolism	R-HSA-163200	Respiratory electron transport, ATP synthesis by chemiosmotic coupling, and heat production by uncoupling proteins.	7/ 620	121/ 10598	0.057851239669421	0.567644830812	0.78031325764	ENSG00000198727;ENSG00000198786;ENSG00000198804;ENSG00000172115;ENSG00000198938;ENSG00000198888;ENSG00000184752	MT-CYB;MT-ND5;MT-CO1;CYCS;MT-CO3;MT-ND1;NDUFA12
2	Disease	R-HSA-9709570	Impaired BRCA2 binding to RAD51	2/ 620	32/ 10598	0.0625	0.566193753891	0.780500735504	ENSG00000133119;ENSG00000163918	RFC3;RFC4
2	Signal Transduction	R-HSA-9013407	RHOH GTPase cycle	2/ 620	32/ 10598	0.0625	0.566193753891	0.780500735504	ENSG00000123416;ENSG00000105974	TUBA1B;CAV1
1	Hemostasis	R-HSA-75892	Platelet Adhesion to exposed collagen	1/ 620	14/ 10598	0.071428571428571	0.570223894526	0.783128719204	ENSG00000108821	COL1A1
1	Gene expression (Transcription)	R-HSA-8866910	TFAP2 (AP-2) family regulates transcription of growth factors and their receptors	1/ 620	14/ 10598	0.071428571428571	0.570223894526	0.783128719204	ENSG00000156802	ATAD2
1	Metabolism	R-HSA-71336	Pentose phosphate pathway	1/ 620	14/ 10598	0.071428571428571	0.570223894526	0.783128719204	ENSG00000197713	RPE
1	Metabolism	R-HSA-2162123	Synthesis of Prostaglandins (PG) and Thromboxanes (TX)	1/ 620	14/ 10598	0.071428571428571	0.570223894526	0.783128719204	ENSG00000107317	PTGDS
1	Transport of small molecules	R-HSA-435354	Zinc transporters	1/ 620	14/ 10598	0.071428571428571	0.570223894526	0.783128719204	ENSG00000112473	SLC39A7
1	Metabolism of RNA	R-HSA-429958	mRNA decay by 3' to 5' exoribonuclease	1/ 620	14/ 10598	0.071428571428571	0.570223894526	0.783128719204	ENSG00000112339	HBS1L
1	Extracellular matrix organization	R-HSA-2214320	Anchoring fibril formation	1/ 620	14/ 10598	0.071428571428571	0.570223894526	0.783128719204	ENSG00000108821	COL1A1
1	Developmental Biology	R-HSA-9796292	Formation of axial mesoderm	1/ 620	14/ 10598	0.071428571428571	0.570223894526	0.783128719204	ENSG00000081059	TCF7
1	Disease	R-HSA-9694676	Translation of Replicase and Assembly of the Replication Transcription Complex	1/ 620	14/ 10598	0.071428571428571	0.570223894526	0.783128719204	ENSG00000140941	MAP1LC3B
1	Metabolism	R-HSA-189451	Heme biosynthesis	1/ 620	14/ 10598	0.071428571428571	0.570223894526	0.783128719204	ENSG00000023330	ALAS1
1	Signal Transduction	R-HSA-2173791	TGF-beta receptor signaling in EMT (epithelial to mesenchymal transition)	1/ 620	14/ 10598	0.071428571428571	0.570223894526	0.783128719204	ENSG00000143947	RPS27A
1	Cellular responses to stimuli	R-HSA-5660526	Response to metal ions	1/ 620	14/ 10598	0.071428571428571	0.570223894526	0.783128719204	ENSG00000159176	CSRP1
1	Neuronal System	R-HSA-416993	Trafficking of GluR2-containing AMPA receptors	1/ 620	14/ 10598	0.071428571428571	0.570223894526	0.783128719204	ENSG00000154229	PRKCA
1	Disease	R-HSA-174495	Synthesis And Processing Of GAG, GAGPOL Polyproteins	1/ 620	14/ 10598	0.071428571428571	0.570223894526	0.783128719204	ENSG00000143947	RPS27A
1	Disease	R-HSA-174490	Membrane binding and targetting of GAG proteins	1/ 620	14/ 10598	0.071428571428571	0.570223894526	0.783128719204	ENSG00000143947	RPS27A
1	Immune System	R-HSA-5684264	MAP3K8 (TPL2)-dependent MAPK1/3 activation	1/ 620	14/ 10598	0.071428571428571	0.570223894526	0.783128719204	ENSG00000143947	RPS27A
1	Metabolism of proteins	R-HSA-209952	Peptide hormone biosynthesis	1/ 620	14/ 10598	0.071428571428571	0.570223894526	0.783128719204	ENSG00000122641	INHBA
1	Signal Transduction	R-HSA-1295596	Spry regulation of FGF signaling	1/ 620	14/ 10598	0.071428571428571	0.570223894526	0.783128719204	ENSG00000143947	RPS27A
1	Immune System	R-HSA-9706369	Negative regulation of FLT3	1/ 620	14/ 10598	0.071428571428571	0.570223894526	0.783128719204	ENSG00000143947	RPS27A
2	Sensory Perception	R-HSA-2514859	Inactivation, recovery and regulation of the phototransduction cascade	2/ 620	33/ 10598	0.060606060606061	0.583121172944	0.786200850176	ENSG00000111142;ENSG00000154229	METAP2;PRKCA
2	DNA Repair	R-HSA-5685938	HDR through Single Strand Annealing (SSA)	2/ 620	33/ 10598	0.060606060606061	0.583121172944	0.786200850176	ENSG00000133119;ENSG00000163918	RFC3;RFC4
2	Signal Transduction	R-HSA-111996	Ca-dependent events	2/ 620	33/ 10598	0.060606060606061	0.583121172944	0.786200850176	ENSG00000154229;ENSG00000154678	PRKCA;PDE1C
2	Gene expression (Transcription)	R-HSA-76046	RNA Polymerase III Transcription Initiation	2/ 620	33/ 10598	0.060606060606061	0.583121172944	0.786200850176	ENSG00000077235;ENSG00000023608	GTF3C1;SNAPC1
2	Metabolism	R-HSA-192105	Synthesis of bile acids and bile salts	2/ 620	34/ 10598	0.058823529411765	0.599556461146	0.79242453422	ENSG00000130703;ENSG00000117859	OSBPL2;OSBPL9
2	Metabolism of proteins	R-HSA-5689901	Metalloprotease DUBs	2/ 620	34/ 10598	0.058823529411765	0.599556461146	0.79242453422	ENSG00000143947;ENSG00000115233	RPS27A;PSMD14
2	Sensory Perception	R-HSA-2514856	The phototransduction cascade	2/ 620	34/ 10598	0.058823529411765	0.599556461146	0.79242453422	ENSG00000111142;ENSG00000154229	METAP2;PRKCA
6	Cellular responses to stimuli	R-HSA-2559582	Senescence-Associated Secretory Phenotype (SASP)	6/ 620	107/ 10598	0.05607476635514	0.601875730104	0.793357195625	ENSG00000147883;ENSG00000270276;ENSG00000124762;ENSG00000270882;ENSG00000143947;ENSG00000163041	CDKN2B;H4C15;CDKN1A;H4C14;RPS27A;H3-3A
4	Disease	R-HSA-9710421	Defective pyroptosis	4/ 620	70/ 10598	0.057142857142857	0.591870345277	0.795089944703	ENSG00000270276;ENSG00000163041;ENSG00000270882;ENSG00000074266	H4C15;H3-3A;H4C14;EED
6	Metabolism of proteins	R-HSA-977225	Amyloid fiber formation	6/ 620	106/ 10598	0.056603773584906	0.592614668208	0.795365455512	ENSG00000270276;ENSG00000137845;ENSG00000142798;ENSG00000270882;ENSG00000143947;ENSG00000163041	H4C15;ADAM10;HSPG2;H4C14;RPS27A;H3-3A
3	Programmed Cell Death	R-HSA-109606	Intrinsic Pathway for Apoptosis	3/ 620	52/ 10598	0.057692307692308	0.59367166807	0.79605973673	ENSG00000104081;ENSG00000172115;ENSG00000153094	BMF;CYCS;BCL2L11
3	Metabolism	R-HSA-6799198	Complex I biogenesis	3/ 620	52/ 10598	0.057692307692308	0.59367166807	0.79605973673	ENSG00000198888;ENSG00000198786;ENSG00000184752	MT-ND1;MT-ND5;NDUFA12
1	Immune System	R-HSA-3134975	Regulation of innate immune responses to cytosolic DNA	1/ 620	15/ 10598	0.066666666666667	0.595399743488	0.796927968824	ENSG00000143947	RPS27A
1	Disease	R-HSA-5083636	Defective GALNT12 causes CRCS1	1/ 620	15/ 10598	0.066666666666667	0.595399743488	0.796927968824	ENSG00000215182	MUC5AC
1	Signal Transduction	R-HSA-8964315	G beta:gamma signalling through BTK	1/ 620	15/ 10598	0.066666666666667	0.595399743488	0.796927968824	ENSG00000242616	GNG10
1	Neuronal System	R-HSA-264642	Acetylcholine Neurotransmitter Release Cycle	1/ 620	15/ 10598	0.066666666666667	0.595399743488	0.796927968824	ENSG00000136854	STXBP1
1	Hemostasis	R-HSA-392851	Prostacyclin signalling through prostacyclin receptor	1/ 620	15/ 10598	0.066666666666667	0.595399743488	0.796927968824	ENSG00000242616	GNG10
1	Developmental Biology	R-HSA-210744	Regulation of gene expression in late stage (branching morphogenesis) pancreatic bud precursor cells	1/ 620	15/ 10598	0.066666666666667	0.595399743488	0.796927968824	ENSG00000168214	RBPJ
1	Immune System	R-HSA-392517	Rap1 signalling	1/ 620	15/ 10598	0.066666666666667	0.595399743488	0.796927968824	ENSG00000127314	RAP1B
1	Immune System	R-HSA-975163	IRAK2 mediated activation of TAK1 complex upon TLR7/8 or 9 stimulation	1/ 620	15/ 10598	0.066666666666667	0.595399743488	0.796927968824	ENSG00000143947	RPS27A
1	Developmental Biology	R-HSA-399954	Sema3A PAK dependent Axon repulsion	1/ 620	15/ 10598	0.066666666666667	0.595399743488	0.796927968824	ENSG00000172757	CFL1
1	Transport of small molecules	R-HSA-8949664	Processing of SMDT1	1/ 620	15/ 10598	0.066666666666667	0.595399743488	0.796927968824	ENSG00000136758	YME1L1
1	Gene expression (Transcription)	R-HSA-2032785	YAP1- and WWTR1 (TAZ)-stimulated gene expression	1/ 620	15/ 10598	0.066666666666667	0.595399743488	0.796927968824	ENSG00000118523	CCN2
1	Disease	R-HSA-5083625	Defective GALNT3 causes HFTC	1/ 620	15/ 10598	0.066666666666667	0.595399743488	0.796927968824	ENSG00000215182	MUC5AC
1	Metabolism	R-HSA-189483	Heme degradation	1/ 620	15/ 10598	0.066666666666667	0.595399743488	0.796927968824	ENSG00000100292	HMOX1
1	Immune System	R-HSA-936964	Activation of IRF3, IRF7 mediated by TBK1, IKBKE	1/ 620	15/ 10598	0.066666666666667	0.595399743488	0.796927968824	ENSG00000143947	RPS27A
3	Signal Transduction	R-HSA-1236394	Signaling by ERBB4	3/ 620	53/ 10598	0.056603773584906	0.606735706928	0.799049256892	ENSG00000113140;ENSG00000069869;ENSG00000143947	SPARC;NEDD4;RPS27A
5	Neuronal System	R-HSA-442755	Activation of NMDA receptors and postsynaptic events	5/ 620	90/ 10598	0.055555555555556	0.611945524121	0.805191479106	ENSG00000188229;ENSG00000123416;ENSG00000127824;ENSG00000167553;ENSG00000075711	TUBB4B;TUBA1B;TUBA4A;TUBA1C;DLG1
5	Signal Transduction	R-HSA-373080	Class B/2 (Secretin family receptors)	5/ 620	90/ 10598	0.055555555555556	0.611945524121	0.805191479106	ENSG00000160801;ENSG00000128602;ENSG00000148926;ENSG00000242616;ENSG00000085741	PTH1R;SMO;ADM;GNG10;WNT11
5	Organelle biogenesis and maintenance	R-HSA-1592230	Mitochondrial biogenesis	5/ 620	91/ 10598	0.054945054945055	0.621796334268	0.805223523306	ENSG00000177565;ENSG00000131069;ENSG00000172115;ENSG00000186951;ENSG00000023330	TBL1XR1;ACSS2;CYCS;PPARA;ALAS1
12	Gene expression (Transcription)	R-HSA-8878171	Transcriptional regulation by RUNX1	12/ 620	217/ 10598	0.055299539170507	0.622458721821	0.805374223409	ENSG00000101335;ENSG00000100911;ENSG00000270276;ENSG00000137801;ENSG00000100519;ENSG00000126457;ENSG00000115233;ENSG00000100567;ENSG00000163041;ENSG00000270882;ENSG00000143947;ENSG00000106588	MYL9;PSME2;H4C15;THBS1;PSMC6;PRMT1;PSMD14;PSMA3;H3-3A;H4C14;RPS27A;PSMA2
2	Disease	R-HSA-9687139	Aberrant regulation of mitotic cell cycle due to RB1 defects	2/ 620	35/ 10598	0.057142857142857	0.615499179125	0.808425012654	ENSG00000124762;ENSG00000175305	CDKN1A;CCNE2
2	Immune System	R-HSA-168638	NOD1/2 Signaling Pathway	2/ 620	35/ 10598	0.057142857142857	0.615499179125	0.808425012654	ENSG00000143947;ENSG00000177889	RPS27A;UBE2N
2	Signal Transduction	R-HSA-1433557	Signaling by SCF-KIT	2/ 620	35/ 10598	0.057142857142857	0.615499179125	0.808425012654	ENSG00000160999;ENSG00000154229	SH2B2;PRKCA
2	Metabolism	R-HSA-70263	Gluconeogenesis	2/ 620	35/ 10598	0.057142857142857	0.615499179125	0.808425012654	ENSG00000074800;ENSG00000109107	ENO1;ALDOC
1	Disease	R-HSA-9651496	Defects of contact activation system (CAS) and kallikrein/kinin system (KKS)	1/ 620	16/ 10598	0.0625	0.619103056254	0.81027241169	ENSG00000169902	TPST1
1	Immune System	R-HSA-937072	TRAF6-mediated induction of TAK1 complex within TLR4 complex	1/ 620	16/ 10598	0.0625	0.619103056254	0.81027241169	ENSG00000143947	RPS27A
1	Disease	R-HSA-9703465	Signaling by FLT3 fusion proteins	1/ 620	16/ 10598	0.0625	0.619103056254	0.81027241169	ENSG00000124762	CDKN1A
1	Hemostasis	R-HSA-210993	Tie2 Signaling	1/ 620	16/ 10598	0.0625	0.619103056254	0.81027241169	ENSG00000154188	ANGPT1
1	Disease	R-HSA-175474	Assembly Of The HIV Virion	1/ 620	16/ 10598	0.0625	0.619103056254	0.81027241169	ENSG00000143947	RPS27A
1	Neuronal System	R-HSA-181430	Norepinephrine Neurotransmitter Release Cycle	1/ 620	16/ 10598	0.0625	0.619103056254	0.81027241169	ENSG00000136854	STXBP1
1	Immune System	R-HSA-1834941	STING mediated induction of host immune responses	1/ 620	16/ 10598	0.0625	0.619103056254	0.81027241169	ENSG00000166888	STAT6
1	Cell Cycle	R-HSA-156711	Polo-like kinase mediated events	1/ 620	16/ 10598	0.0625	0.619103056254	0.81027241169	ENSG00000101057	MYBL2
1	Signal Transduction	R-HSA-5654710	PI-3K cascade:FGFR3	1/ 620	16/ 10598	0.0625	0.619103056254	0.81027241169	ENSG00000068078	FGFR3
1	Disease	R-HSA-9671793	Diseases of hemostasis	1/ 620	16/ 10598	0.0625	0.619103056254	0.81027241169	ENSG00000169902	TPST1
1	Neuronal System	R-HSA-181429	Serotonin Neurotransmitter Release Cycle	1/ 620	16/ 10598	0.0625	0.619103056254	0.81027241169	ENSG00000136854	STXBP1
1	Gene expression (Transcription)	R-HSA-9022699	MECP2 regulates neuronal receptors and channels	1/ 620	16/ 10598	0.0625	0.619103056254	0.81027241169	ENSG00000196591	HDAC2
6	Disease	R-HSA-9664417	Leishmania phagocytosis	6/ 620	110/ 10598	0.054545454545455	0.628960528676	0.81307342664	ENSG00000115091;ENSG00000175866;ENSG00000184009;ENSG00000130429;ENSG00000162704;ENSG00000075624	ACTR3;BAIAP2;ACTG1;ARPC1B;ARPC5;ACTB
6	Disease	R-HSA-9664407	Parasite infection	6/ 620	110/ 10598	0.054545454545455	0.628960528676	0.81307342664	ENSG00000115091;ENSG00000175866;ENSG00000184009;ENSG00000130429;ENSG00000162704;ENSG00000075624	ACTR3;BAIAP2;ACTG1;ARPC1B;ARPC5;ACTB
6	Disease	R-HSA-9664422	FCGR3A-mediated phagocytosis	6/ 620	110/ 10598	0.054545454545455	0.628960528676	0.81307342664	ENSG00000115091;ENSG00000175866;ENSG00000184009;ENSG00000130429;ENSG00000162704;ENSG00000075624	ACTR3;BAIAP2;ACTG1;ARPC1B;ARPC5;ACTB
2	DNA Repair	R-HSA-5693616	Presynaptic phase of homologous DNA pairing and strand exchange	2/ 620	36/ 10598	0.055555555555556	0.630950620511	0.81350713746	ENSG00000133119;ENSG00000163918	RFC3;RFC4
2	Disease	R-HSA-9675126	Diseases of mitotic cell cycle	2/ 620	36/ 10598	0.055555555555556	0.630950620511	0.81350713746	ENSG00000124762;ENSG00000175305	CDKN1A;CCNE2
2	Signal Transduction	R-HSA-5654741	Signaling by FGFR3	2/ 620	36/ 10598	0.055555555555556	0.630950620511	0.81350713746	ENSG00000068078;ENSG00000143947	FGFR3;RPS27A
2	Signal Transduction	R-HSA-1489509	DAG and IP3 signaling	2/ 620	36/ 10598	0.055555555555556	0.630950620511	0.81350713746	ENSG00000154229;ENSG00000154678	PRKCA;PDE1C
14	Neuronal System	R-HSA-112315	Transmission across Chemical Synapses	14/ 620	255/ 10598	0.054901960784314	0.636765080455	0.816720429279	ENSG00000136854;ENSG00000065135;ENSG00000075711;ENSG00000188229;ENSG00000104888;ENSG00000109971;ENSG00000115419;ENSG00000167553;ENSG00000135821;ENSG00000123416;ENSG00000242616;ENSG00000127824;ENSG00000154229;ENSG00000135679	STXBP1;GNAI3;DLG1;TUBB4B;SLC17A7;HSPA8;GLS;TUBA1C;GLUL;TUBA1B;GNG10;TUBA4A;PRKCA;MDM2
4	Cell Cycle	R-HSA-1221632	Meiotic synapsis	4/ 620	74/ 10598	0.054054054054054	0.63602838506	0.817196749097	ENSG00000108055;ENSG00000270276;ENSG00000164754;ENSG00000270882	SMC3;H4C15;RAD21;H4C14
4	Metabolism of proteins	R-HSA-446193	Biosynthesis of the N-glycan precursor (dolichol lipid-linked oligosaccharide, LLO) and transfer to a nascent protein	4/ 620	74/ 10598	0.054054054054054	0.63602838506	0.817196749097	ENSG00000204386;ENSG00000167508;ENSG00000119899;ENSG00000064601	NEU1;MVD;SLC17A5;CTSA
2	Signal Transduction	R-HSA-9031628	NGF-stimulated transcription	2/ 620	37/ 10598	0.054054054054054	0.645913611256	0.818490186085	ENSG00000117318;ENSG00000112658	ID3;SRF
2	Developmental Biology	R-HSA-8853659	RET signaling	2/ 620	37/ 10598	0.054054054054054	0.645913611256	0.818490186085	ENSG00000154229;ENSG00000196923	PRKCA;PDLIM7
1	Immune System	R-HSA-9758274	Regulation of NF-kappa B signaling	1/ 620	17/ 10598	0.058823529411765	0.641419830496	0.821975890515	ENSG00000143947	RPS27A
1	Disease	R-HSA-5602498	MyD88 deficiency (TLR2/4)	1/ 620	17/ 10598	0.058823529411765	0.641419830496	0.821975890515	ENSG00000189403	HMGB1
1	Metabolism of RNA	R-HSA-450604	KSRP (KHSRP) binds and destabilizes mRNA	1/ 620	17/ 10598	0.058823529411765	0.641419830496	0.821975890515	ENSG00000172795	DCP2
1	Disease	R-HSA-5637815	Signaling by Ligand-Responsive EGFR Variants in Cancer	1/ 620	17/ 10598	0.058823529411765	0.641419830496	0.821975890515	ENSG00000143947	RPS27A
1	Transport of small molecules	R-HSA-8963898	Plasma lipoprotein assembly	1/ 620	17/ 10598	0.058823529411765	0.641419830496	0.821975890515	ENSG00000175899	A2M
1	Metabolism	R-HSA-2142845	Hyaluronan metabolism	1/ 620	17/ 10598	0.058823529411765	0.641419830496	0.821975890515	ENSG00000072571	HMMR
1	Metabolism of RNA	R-HSA-450385	Butyrate Response Factor 1 (BRF1) binds and destabilizes mRNA	1/ 620	17/ 10598	0.058823529411765	0.641419830496	0.821975890515	ENSG00000172795	DCP2
1	Signal Transduction	R-HSA-418217	G beta:gamma signalling through PLC beta	1/ 620	17/ 10598	0.058823529411765	0.641419830496	0.821975890515	ENSG00000242616	GNG10
1	Disease	R-HSA-1236382	Constitutive Signaling by Ligand-Responsive EGFR Cancer Variants	1/ 620	17/ 10598	0.058823529411765	0.641419830496	0.821975890515	ENSG00000143947	RPS27A
1	Disease	R-HSA-8876384	Listeria monocytogenes entry into host cells	1/ 620	17/ 10598	0.058823529411765	0.641419830496	0.821975890515	ENSG00000143947	RPS27A
1	Signal Transduction	R-HSA-190242	FGFR1 ligand binding and activation	1/ 620	17/ 10598	0.058823529411765	0.641419830496	0.821975890515	ENSG00000011201	ANOS1
1	Metabolism of proteins	R-HSA-8876725	Protein methylation	1/ 620	17/ 10598	0.058823529411765	0.641419830496	0.821975890515	ENSG00000109971	HSPA8
1	Signal Transduction	R-HSA-8964616	G beta:gamma signalling through CDC42	1/ 620	17/ 10598	0.058823529411765	0.641419830496	0.821975890515	ENSG00000242616	GNG10
4	Cellular responses to stimuli	R-HSA-2559586	DNA Damage/Telomere Stress Induced Senescence	4/ 620	76/ 10598	0.052631578947368	0.656910335392	0.829574267725	ENSG00000124762;ENSG00000270276;ENSG00000270882;ENSG00000175305	CDKN1A;H4C15;H4C14;CCNE2
3	Programmed Cell Death	R-HSA-5218859	Regulated Necrosis	3/ 620	57/ 10598	0.052631578947368	0.656144730459	0.830028711344	ENSG00000172115;ENSG00000189403;ENSG00000143947	CYCS;HMGB1;RPS27A
3	Gene expression (Transcription)	R-HSA-8986944	Transcriptional Regulation by MECP2	3/ 620	57/ 10598	0.052631578947368	0.656144730459	0.830028711344	ENSG00000177565;ENSG00000143815;ENSG00000196591	TBL1XR1;LBR;HDAC2
3	Immune System	R-HSA-450294	MAP kinase activation	3/ 620	58/ 10598	0.051724137931034	0.667775732874	0.835427655631	ENSG00000050748;ENSG00000143947;ENSG00000177889	MAPK9;RPS27A;UBE2N
7	Immune System	R-HSA-2871837	FCERI mediated NF-kB activation	7/ 620	133/ 10598	0.052631578947368	0.667484353093	0.835772004085	ENSG00000100911;ENSG00000106588;ENSG00000100519;ENSG00000177889;ENSG00000115233;ENSG00000100567;ENSG00000143947	PSME2;PSMA2;PSMC6;UBE2N;PSMD14;PSMA3;RPS27A
1	Signal Transduction	R-HSA-5635838	Activation of SMO	1/ 620	18/ 10598	0.055555555555556	0.662431049204	0.835830451306	ENSG00000128602	SMO
1	Developmental Biology	R-HSA-3928664	Ephrin signaling	1/ 620	18/ 10598	0.055555555555556	0.662431049204	0.835830451306	ENSG00000101608	MYL12A
1	Signal Transduction	R-HSA-5218921	VEGFR2 mediated cell proliferation	1/ 620	18/ 10598	0.055555555555556	0.662431049204	0.835830451306	ENSG00000154229	PRKCA
1	Signal Transduction	R-HSA-881907	Gastrin-CREB signalling pathway via PKC and MAPK	1/ 620	18/ 10598	0.055555555555556	0.662431049204	0.835830451306	ENSG00000154229	PRKCA
1	Signal Transduction	R-HSA-5654704	SHC-mediated cascade:FGFR3	1/ 620	18/ 10598	0.055555555555556	0.662431049204	0.835830451306	ENSG00000068078	FGFR3
1	Transport of small molecules	R-HSA-1369062	ABC transporters in lipid homeostasis	1/ 620	18/ 10598	0.055555555555556	0.662431049204	0.835830451306	ENSG00000064687	ABCA7
1	Disease	R-HSA-5603041	IRAK4 deficiency (TLR2/4)	1/ 620	18/ 10598	0.055555555555556	0.662431049204	0.835830451306	ENSG00000189403	HMGB1
1	Neuronal System	R-HSA-500657	Presynaptic function of Kainate receptors	1/ 620	18/ 10598	0.055555555555556	0.662431049204	0.835830451306	ENSG00000242616	GNG10
1	Signal Transduction	R-HSA-6807004	Negative regulation of MET activity	1/ 620	18/ 10598	0.055555555555556	0.662431049204	0.835830451306	ENSG00000143947	RPS27A
7	Immune System	R-HSA-2029480	Fcgamma receptor (FCGR) dependent phagocytosis	7/ 620	135/ 10598	0.051851851851852	0.68267119449	0.841923086851	ENSG00000115091;ENSG00000175866;ENSG00000184009;ENSG00000130429;ENSG00000162704;ENSG00000075624;ENSG00000172757	ACTR3;BAIAP2;ACTG1;ARPC1B;ARPC5;ACTB;CFL1
2	Neuronal System	R-HSA-991365	Activation of GABAB receptors	2/ 620	39/ 10598	0.051282051282051	0.674392123596	0.842990154495	ENSG00000242616;ENSG00000065135	GNG10;GNAI3
2	Neuronal System	R-HSA-977444	GABA B receptor activation	2/ 620	39/ 10598	0.051282051282051	0.674392123596	0.842990154495	ENSG00000242616;ENSG00000065135	GNG10;GNAI3
2	Vesicle-mediated transport	R-HSA-6811438	Intra-Golgi traffic	2/ 620	39/ 10598	0.051282051282051	0.674392123596	0.842990154495	ENSG00000117643;ENSG00000133103	MAN1C1;COG6
2	Signal Transduction	R-HSA-5675221	Negative regulation of MAPK pathway	2/ 620	39/ 10598	0.051282051282051	0.674392123596	0.842990154495	ENSG00000120129;ENSG00000143947	DUSP1;RPS27A
4	Hemostasis	R-HSA-418346	Platelet homeostasis	4/ 620	78/ 10598	0.051282051282051	0.67697159087	0.843355655856	ENSG00000138735;ENSG00000156113;ENSG00000242616;ENSG00000183023	PDE5A;KCNMA1;GNG10;SLC8A1
2	Gene expression (Transcription)	R-HSA-9772755	Formation of WDR5-containing histone-modifying complexes	2/ 620	40/ 10598	0.05	0.68791938975	0.847686800235	ENSG00000145919;ENSG00000164985	BOD1;PSIP1
1	Metabolism	R-HSA-8978934	Metabolism of cofactors	1/ 620	19/ 10598	0.052631578947368	0.682212972601	0.849168046064	ENSG00000138413	IDH1
1	Metabolism	R-HSA-1482925	Acyl chain remodelling of PG	1/ 620	19/ 10598	0.052631578947368	0.682212972601	0.849168046064	ENSG00000153395	LPCAT1
1	Cellular responses to stimuli	R-HSA-3371511	HSF1 activation	1/ 620	19/ 10598	0.052631578947368	0.682212972601	0.849168046064	ENSG00000094631	HDAC6
1	Gene expression (Transcription)	R-HSA-6803204	TP53 Regulates Transcription of Genes Involved in Cytochrome C Release	1/ 620	19/ 10598	0.052631578947368	0.682212972601	0.849168046064	ENSG00000115107	STEAP3
1	Signal Transduction	R-HSA-2028269	Signaling by Hippo	1/ 620	19/ 10598	0.052631578947368	0.682212972601	0.849168046064	ENSG00000114019	AMOTL2
1	Disease	R-HSA-3296482	Defects in vitamin and cofactor metabolism	1/ 620	19/ 10598	0.052631578947368	0.682212972601	0.849168046064	ENSG00000278540	ACACA
1	Metabolism of proteins	R-HSA-381771	Synthesis, secretion, and inactivation of Glucagon-like Peptide-1 (GLP-1)	1/ 620	19/ 10598	0.052631578947368	0.682212972601	0.849168046064	ENSG00000129128	SPCS3
1	Metabolism	R-HSA-2022870	Chondroitin sulfate biosynthesis	1/ 620	19/ 10598	0.052631578947368	0.682212972601	0.849168046064	ENSG00000033100	CHPF2
1	Protein localization	R-HSA-9609523	Insertion of tail-anchored proteins into the endoplasmic reticulum membrane	1/ 620	19/ 10598	0.052631578947368	0.682212972601	0.849168046064	ENSG00000100292	HMOX1
1	Metabolism of proteins	R-HSA-422085	Synthesis, secretion, and deacylation of Ghrelin	1/ 620	19/ 10598	0.052631578947368	0.682212972601	0.849168046064	ENSG00000129128	SPCS3
1	Signal Transduction	R-HSA-5654706	FRS-mediated FGFR3 signaling	1/ 620	19/ 10598	0.052631578947368	0.682212972601	0.849168046064	ENSG00000068078	FGFR3
3	Developmental Biology	R-HSA-375165	NCAM signaling for neurite out-growth	3/ 620	60/ 10598	0.05	0.690168833292	0.849748772208	ENSG00000204262;ENSG00000070182;ENSG00000196557	COL5A2;SPTB;CACNA1H
2	Developmental Biology	R-HSA-419037	NCAM1 interactions	2/ 620	41/ 10598	0.048780487804878	0.700981403791	0.851686631459	ENSG00000204262;ENSG00000196557	COL5A2;CACNA1H
3	Gene expression (Transcription)	R-HSA-73728	RNA Polymerase I Promoter Opening	3/ 620	61/ 10598	0.049180327868852	0.700932419146	0.852329198879	ENSG00000270276;ENSG00000270882;ENSG00000163041	H4C15;H4C14;H3-3A
6	Signal Transduction	R-HSA-166520	Signaling by NTRKs	6/ 620	119/ 10598	0.050420168067227	0.703436757316	0.853966433779	ENSG00000156299;ENSG00000141367;ENSG00000160271;ENSG00000117318;ENSG00000122705;ENSG00000112658	TIAM1;CLTC;RALGDS;ID3;CLTA;SRF
4	Immune System	R-HSA-168928	DDX58/IFIH1-mediated induction of interferon-alpha/beta	4/ 620	80/ 10598	0.05	0.696203387683	0.856463717125	ENSG00000088888;ENSG00000121060;ENSG00000143947;ENSG00000189403	MAVS;TRIM25;RPS27A;HMGB1
3	Protein localization	R-HSA-9033241	Peroxisomal protein import	3/ 620	63/ 10598	0.047619047619048	0.721601301564	0.861134239326	ENSG00000018510;ENSG00000143947;ENSG00000138413	AGPS;RPS27A;IDH1
3	Cell Cycle	R-HSA-9670095	Inhibition of DNA recombination at telomere	3/ 620	63/ 10598	0.047619047619048	0.721601301564	0.861134239326	ENSG00000270276;ENSG00000270882;ENSG00000163041	H4C15;H4C14;H3-3A
1	Programmed Cell Death	R-HSA-111471	Apoptotic factor-mediated response	1/ 620	20/ 10598	0.05	0.700837413191	0.861445987048	ENSG00000172115	CYCS
1	Disease	R-HSA-5655332	Signaling by FGFR3 in disease	1/ 620	20/ 10598	0.05	0.700837413191	0.861445987048	ENSG00000068078	FGFR3
1	Cell Cycle	R-HSA-176412	Phosphorylation of the APC/C	1/ 620	20/ 10598	0.05	0.700837413191	0.861445987048	ENSG00000170312	CDK1
1	Immune System	R-HSA-982772	Growth hormone receptor signaling	1/ 620	20/ 10598	0.05	0.700837413191	0.861445987048	ENSG00000112964	GHR
1	Metabolism of proteins	R-HSA-977068	Termination of O-glycan biosynthesis	1/ 620	20/ 10598	0.05	0.700837413191	0.861445987048	ENSG00000215182	MUC5AC
1	Neuronal System	R-HSA-438066	Unblocking of NMDA receptors, glutamate binding and activation	1/ 620	20/ 10598	0.05	0.700837413191	0.861445987048	ENSG00000075711	DLG1
1	Metabolism	R-HSA-199220	Vitamin B5 (pantothenate) metabolism	1/ 620	20/ 10598	0.05	0.700837413191	0.861445987048	ENSG00000169710	FASN
1	Neuronal System	R-HSA-442982	Ras activation upon Ca2+ influx through NMDA receptor	1/ 620	20/ 10598	0.05	0.700837413191	0.861445987048	ENSG00000075711	DLG1
1	Gene expression (Transcription)	R-HSA-6804115	TP53 regulates transcription of additional cell cycle genes whose exact role in the p53 pathway remain uncertain	1/ 620	20/ 10598	0.05	0.700837413191	0.861445987048	ENSG00000102760	RGCC
1	Neuronal System	R-HSA-8849932	Synaptic adhesion-like molecules	1/ 620	20/ 10598	0.05	0.700837413191	0.861445987048	ENSG00000075711	DLG1
1	Signal Transduction	R-HSA-167044	Signalling to RAS	1/ 620	20/ 10598	0.05	0.700837413191	0.861445987048	ENSG00000160271	RALGDS
1	Immune System	R-HSA-912631	Regulation of signaling by CBL	1/ 620	20/ 10598	0.05	0.700837413191	0.861445987048	ENSG00000143947	RPS27A
1	Gene expression (Transcription)	R-HSA-73980	RNA Polymerase III Transcription Termination	1/ 620	20/ 10598	0.05	0.700837413191	0.861445987048	ENSG00000138385	SSB
3	Metabolism of proteins	R-HSA-8873719	RAB geranylgeranylation	3/ 620	62/ 10598	0.048387096774194	0.711409239458	0.862934727138	ENSG00000168461;ENSG00000111540;ENSG00000117280	RAB31;RAB5B;RAB29
3	Gene expression (Transcription)	R-HSA-5334118	DNA methylation	3/ 620	62/ 10598	0.048387096774194	0.711409239458	0.862934727138	ENSG00000270276;ENSG00000270882;ENSG00000163041	H4C15;H4C14;H3-3A
2	Signal Transduction	R-HSA-112043	PLC beta mediated events	2/ 620	44/ 10598	0.045454545454545	0.73745953238	0.864668370636	ENSG00000154229;ENSG00000154678	PRKCA;PDE1C
4	Signal Transduction	R-HSA-111885	Opioid Signalling	4/ 620	82/ 10598	0.048780487804878	0.714602758004	0.865385113347	ENSG00000154229;ENSG00000242616;ENSG00000065135;ENSG00000154678	PRKCA;GNG10;GNAI3;PDE1C
5	Signal Transduction	R-HSA-187037	Signaling by NTRK1 (TRKA)	5/ 620	103/ 10598	0.048543689320388	0.727764311751	0.867085912628	ENSG00000141367;ENSG00000160271;ENSG00000122705;ENSG00000117318;ENSG00000112658	CLTC;RALGDS;CLTA;ID3;SRF
3	Signal Transduction	R-HSA-5625886	Activated PKN1 stimulates transcription of AR (androgen receptor) regulated genes KLK2 and KLK3	3/ 620	65/ 10598	0.046153846153846	0.741141294794	0.86829500383	ENSG00000270276;ENSG00000270882;ENSG00000163041	H4C15;H4C14;H3-3A
3	Immune System	R-HSA-448424	Interleukin-17 signaling	3/ 620	65/ 10598	0.046153846153846	0.741141294794	0.86829500383	ENSG00000050748;ENSG00000143947;ENSG00000177889	MAPK9;RPS27A;UBE2N
3	Signal Transduction	R-HSA-5654738	Signaling by FGFR2	3/ 620	66/ 10598	0.045454545454545	0.750495240946	0.868901475977	ENSG00000169045;ENSG00000116001;ENSG00000143947	HNRNPH1;TIA1;RPS27A
3	Gene expression (Transcription)	R-HSA-427359	SIRT1 negatively regulates rRNA expression	3/ 620	66/ 10598	0.045454545454545	0.750495240946	0.868901475977	ENSG00000270276;ENSG00000270882;ENSG00000163041	H4C15;H4C14;H3-3A
1	Neuronal System	R-HSA-212676	Dopamine Neurotransmitter Release Cycle	1/ 620	21/ 10598	0.047619047619048	0.718371994761	0.869236006787	ENSG00000136854	STXBP1
1	Transport of small molecules	R-HSA-189200	Cellular hexose transport	1/ 620	21/ 10598	0.047619047619048	0.718371994761	0.869236006787	ENSG00000146411	SLC2A12
1	Immune System	R-HSA-5686938	Regulation of TLR by endogenous ligand	1/ 620	21/ 10598	0.047619047619048	0.718371994761	0.869236006787	ENSG00000189403	HMGB1
1	Hemostasis	R-HSA-428930	Thromboxane signalling through TP receptor	1/ 620	21/ 10598	0.047619047619048	0.718371994761	0.869236006787	ENSG00000242616	GNG10
1	Signal Transduction	R-HSA-5668599	RHO GTPases Activate NADPH Oxidases	1/ 620	21/ 10598	0.047619047619048	0.718371994761	0.869236006787	ENSG00000154229	PRKCA
1	Cell Cycle	R-HSA-113510	E2F mediated regulation of DNA replication	1/ 620	21/ 10598	0.047619047619048	0.718371994761	0.869236006787	ENSG00000170312	CDK1
1	Immune System	R-HSA-8854691	Interleukin-20 family signaling	1/ 620	21/ 10598	0.047619047619048	0.718371994761	0.869236006787	ENSG00000170581	STAT2
1	Organelle biogenesis and maintenance	R-HSA-5620916	VxPx cargo-targeting to cilium	1/ 620	21/ 10598	0.047619047619048	0.718371994761	0.869236006787	ENSG00000090565	RAB11FIP3
1	Cell Cycle	R-HSA-141430	Inactivation of APC/C via direct inhibition of the APC/C complex	1/ 620	21/ 10598	0.047619047619048	0.718371994761	0.869236006787	ENSG00000164109	MAD2L1
1	Cell Cycle	R-HSA-141405	Inhibition of the proteolytic activity of APC/C required for the onset of anaphase by mitotic spindle checkpoint components	1/ 620	21/ 10598	0.047619047619048	0.718371994761	0.869236006787	ENSG00000164109	MAD2L1
1	Signal Transduction	R-HSA-9006115	Signaling by NTRK2 (TRKB)	1/ 620	21/ 10598	0.047619047619048	0.718371994761	0.869236006787	ENSG00000156299	TIAM1
1	Immune System	R-HSA-389357	CD28 dependent PI3K/Akt signaling	1/ 620	21/ 10598	0.047619047619048	0.718371994761	0.869236006787	ENSG00000006062	MAP3K14
1	Disease	R-HSA-9709603	Impaired BRCA2 binding to PALB2	1/ 620	21/ 10598	0.047619047619048	0.718371994761	0.869236006787	ENSG00000111247	RAD51AP1
1	Neuronal System	R-HSA-9617324	Negative regulation of NMDA receptor-mediated neuronal transmission	1/ 620	21/ 10598	0.047619047619048	0.718371994761	0.869236006787	ENSG00000075711	DLG1
1	Signal Transduction	R-HSA-4641263	Regulation of FZD by ubiquitination	1/ 620	21/ 10598	0.047619047619048	0.718371994761	0.869236006787	ENSG00000143947	RPS27A
1	Signal Transduction	R-HSA-202040	G-protein activation	1/ 620	21/ 10598	0.047619047619048	0.718371994761	0.869236006787	ENSG00000242616	GNG10
1	Signal Transduction	R-HSA-392451	G beta:gamma signalling through PI3Kgamma	1/ 620	21/ 10598	0.047619047619048	0.718371994761	0.869236006787	ENSG00000242616	GNG10
3	Chromatin organization	R-HSA-3214841	PKMTs methylate histone lysines	3/ 620	64/ 10598	0.046875	0.731511043413	0.870846480254	ENSG00000270276;ENSG00000270882;ENSG00000074266	H4C15;H4C14;EED
15	Immune System	R-HSA-983168	Antigen processing: Ubiquitination & Proteasome degradation	15/ 620	294/ 10598	0.051020408163265	0.745761693206	0.871631139049	ENSG00000109790;ENSG00000069869;ENSG00000100911;ENSG00000134758;ENSG00000106588;ENSG00000160714;ENSG00000173821;ENSG00000100519;ENSG00000044090;ENSG00000177889;ENSG00000115233;ENSG00000100567;ENSG00000156804;ENSG00000186591;ENSG00000143947	KLHL5;NEDD4;PSME2;RNF138;PSMA2;UBE2Q1;RNF213;PSMC6;CUL7;UBE2N;PSMD14;PSMA3;FBXO32;UBE2H;RPS27A
7	Disease	R-HSA-9679191	Potential therapeutics for SARS	7/ 620	144/ 10598	0.048611111111111	0.74541255123	0.871913967537	ENSG00000178035;ENSG00000170581;ENSG00000004478;ENSG00000163399;ENSG00000115594;ENSG00000196591;ENSG00000196230	IMPDH2;STAT2;FKBP4;ATP1A1;IL1R1;HDAC2;TUBB
6	Metabolism	R-HSA-1483206	Glycerophospholipid biosynthesis	6/ 620	123/ 10598	0.048780487804878	0.733095297695	0.872028680725	ENSG00000115159;ENSG00000134324;ENSG00000100344;ENSG00000185813;ENSG00000163295;ENSG00000153395	GPD2;LPIN1;PNPLA3;PCYT2;ALPI;LPCAT1
4	Chromatin organization	R-HSA-3214815	HDACs deacetylate histones	4/ 620	86/ 10598	0.046511627906977	0.748917577503	0.872554049619	ENSG00000177565;ENSG00000270276;ENSG00000196591;ENSG00000270882	TBL1XR1;H4C15;HDAC2;H4C14
1	Hemostasis	R-HSA-418592	ADP signalling through P2Y purinoceptor 1	1/ 620	22/ 10598	0.045454545454545	0.734880396305	0.873447691015	ENSG00000242616	GNG10
1	Metabolism of proteins	R-HSA-400508	Incretin synthesis, secretion, and inactivation	1/ 620	22/ 10598	0.045454545454545	0.734880396305	0.873447691015	ENSG00000129128	SPCS3
1	Transport of small molecules	R-HSA-8949215	Mitochondrial calcium ion transport	1/ 620	22/ 10598	0.045454545454545	0.734880396305	0.873447691015	ENSG00000136758	YME1L1
1	Neuronal System	R-HSA-9620244	Long-term potentiation	1/ 620	22/ 10598	0.045454545454545	0.734880396305	0.873447691015	ENSG00000075711	DLG1
1	Metabolism	R-HSA-8956321	Nucleotide salvage	1/ 620	22/ 10598	0.045454545454545	0.734880396305	0.873447691015	ENSG00000167900	TK1
1	Gene expression (Transcription)	R-HSA-203927	MicroRNA (miRNA) biogenesis	1/ 620	22/ 10598	0.045454545454545	0.734880396305	0.873447691015	ENSG00000132341	RAN
1	Disease	R-HSA-9704331	Defective HDR through Homologous Recombination Repair (HRR) due to PALB2 loss of BRCA1 binding function	1/ 620	22/ 10598	0.045454545454545	0.734880396305	0.873447691015	ENSG00000111247	RAD51AP1
1	Signal Transduction	R-HSA-2173788	Downregulation of TGF-beta receptor signaling	1/ 620	22/ 10598	0.045454545454545	0.734880396305	0.873447691015	ENSG00000143947	RPS27A
1	Metabolism of proteins	R-HSA-264876	Insulin processing	1/ 620	22/ 10598	0.045454545454545	0.734880396305	0.873447691015	ENSG00000170759	KIF5B
1	Signal Transduction	R-HSA-5654708	Downstream signaling of activated FGFR3	1/ 620	22/ 10598	0.045454545454545	0.734880396305	0.873447691015	ENSG00000068078	FGFR3
1	Immune System	R-HSA-9705462	Inactivation of CSF3 (G-CSF) signaling	1/ 620	22/ 10598	0.045454545454545	0.734880396305	0.873447691015	ENSG00000143947	RPS27A
1	Disease	R-HSA-9704646	Defective HDR through Homologous Recombination Repair (HRR) due to PALB2 loss of BRCA2/RAD51/RAD51C binding function	1/ 620	22/ 10598	0.045454545454545	0.734880396305	0.873447691015	ENSG00000111247	RAD51AP1
1	Signal Transduction	R-HSA-186763	Downstream signal transduction	1/ 620	22/ 10598	0.045454545454545	0.734880396305	0.873447691015	ENSG00000166888	STAT6
1	Digestion and absorption	R-HSA-8935690	Digestion	1/ 620	22/ 10598	0.045454545454545	0.734880396305	0.873447691015	ENSG00000163295	ALPI
1	Disease	R-HSA-9701192	Defective homologous recombination repair (HRR) due to BRCA1 loss of function	1/ 620	22/ 10598	0.045454545454545	0.734880396305	0.873447691015	ENSG00000111247	RAD51AP1
1	Disease	R-HSA-9701193	Defective homologous recombination repair (HRR) due to PALB2 loss of function	1/ 620	22/ 10598	0.045454545454545	0.734880396305	0.873447691015	ENSG00000111247	RAD51AP1
1	Signal Transduction	R-HSA-1250196	SHC1 events in ERBB2 signaling	1/ 620	22/ 10598	0.045454545454545	0.734880396305	0.873447691015	ENSG00000154229	PRKCA
1	Cell Cycle	R-HSA-69273	Cyclin A/B1/B2 associated events during G2/M transition	1/ 620	23/ 10598	0.043478260869565	0.750422581852	0.873617449275	ENSG00000170312	CDK1
1	Transport of small molecules	R-HSA-425410	Metal ion SLC transporters	1/ 620	23/ 10598	0.043478260869565	0.750422581852	0.873617449275	ENSG00000112473	SLC39A7
1	Metabolism	R-HSA-400042	Adrenaline,noradrenaline inhibits insulin secretion	1/ 620	23/ 10598	0.043478260869565	0.750422581852	0.873617449275	ENSG00000242616	GNG10
1	Developmental Biology	R-HSA-1181150	Signaling by NODAL	1/ 620	23/ 10598	0.043478260869565	0.750422581852	0.873617449275	ENSG00000118689	FOXO3
1	Disease	R-HSA-1643713	Signaling by EGFR in Cancer	1/ 620	23/ 10598	0.043478260869565	0.750422581852	0.873617449275	ENSG00000143947	RPS27A
1	Signal Transduction	R-HSA-201556	Signaling by ALK	1/ 620	23/ 10598	0.043478260869565	0.750422581852	0.873617449275	ENSG00000196591	HDAC2
1	Signal Transduction	R-HSA-9648002	RAS processing	1/ 620	23/ 10598	0.043478260869565	0.750422581852	0.873617449275	ENSG00000143947	RPS27A
2	Signal Transduction	R-HSA-177929	Signaling by EGFR	2/ 620	45/ 10598	0.044444444444444	0.748746990598	0.874427403905	ENSG00000137845;ENSG00000143947	ADAM10;RPS27A
2	Developmental Biology	R-HSA-373752	Netrin-1 signaling	2/ 620	45/ 10598	0.044444444444444	0.748746990598	0.874427403905	ENSG00000038382;ENSG00000184347	TRIO;SLIT3
2	Metabolism	R-HSA-194068	Bile acid and bile salt metabolism	2/ 620	45/ 10598	0.044444444444444	0.748746990598	0.874427403905	ENSG00000130703;ENSG00000117859	OSBPL2;OSBPL9
2	Metabolism	R-HSA-1660499	Synthesis of PIPs at the plasma membrane	2/ 620	46/ 10598	0.043478260869565	0.759614947992	0.87465421412	ENSG00000078269;ENSG00000163629	SYNJ2;PTPN13
4	Metabolism of proteins	R-HSA-5389840	Mitochondrial translation elongation	4/ 620	87/ 10598	0.045977011494253	0.756984835495	0.875041247927	ENSG00000136522;ENSG00000198015;ENSG00000210082;ENSG00000115364	MRPL47;MRPL42;MT-RNR2;MRPL19
4	Metabolism of proteins	R-HSA-5368286	Mitochondrial translation initiation	4/ 620	87/ 10598	0.045977011494253	0.756984835495	0.875041247927	ENSG00000136522;ENSG00000198015;ENSG00000210082;ENSG00000115364	MRPL47;MRPL42;MT-RNR2;MRPL19
4	Immune System	R-HSA-877300	Interferon gamma signaling	4/ 620	87/ 10598	0.045977011494253	0.756984835495	0.875041247927	ENSG00000117228;ENSG00000121060;ENSG00000116030;ENSG00000162645	GBP1;TRIM25;SUMO1;GBP2
4	Metabolism of proteins	R-HSA-5419276	Mitochondrial translation termination	4/ 620	87/ 10598	0.045977011494253	0.756984835495	0.875041247927	ENSG00000136522;ENSG00000198015;ENSG00000210082;ENSG00000115364	MRPL47;MRPL42;MT-RNR2;MRPL19
3	Metabolism	R-HSA-422356	Regulation of insulin secretion	3/ 620	67/ 10598	0.044776119402985	0.75957638773	0.875293103048	ENSG00000136854;ENSG00000154229;ENSG00000242616	STXBP1;PRKCA;GNG10
9	Metabolism	R-HSA-196854	Metabolism of vitamins and cofactors	9/ 620	185/ 10598	0.048648648648649	0.762120374115	0.876854564602	ENSG00000162512;ENSG00000124145;ENSG00000130164;ENSG00000169710;ENSG00000138413;ENSG00000089057;ENSG00000278540;ENSG00000160209;ENSG00000142798	SDC3;SDC4;LDLR;FASN;IDH1;SLC23A2;ACACA;PDXK;HSPG2
1	Programmed Cell Death	R-HSA-5357769	Caspase activation via extrinsic apoptotic signalling pathway	1/ 620	24/ 10598	0.041666666666667	0.765055016772	0.879544933546	ENSG00000179222	MAGED1
1	DNA Repair	R-HSA-5693554	Resolution of D-loop Structures through Synthesis-Dependent Strand Annealing (SDSA)	1/ 620	24/ 10598	0.041666666666667	0.765055016772	0.879544933546	ENSG00000111247	RAD51AP1
1	Metabolism	R-HSA-1855204	Synthesis of IP3 and IP4 in the cytosol	1/ 620	24/ 10598	0.041666666666667	0.765055016772	0.879544933546	ENSG00000100605	ITPK1
1	Immune System	R-HSA-912694	Regulation of IFNA/IFNB signaling	1/ 620	24/ 10598	0.041666666666667	0.765055016772	0.879544933546	ENSG00000170581	STAT2
3	Developmental Biology	R-HSA-9821002	Chromatin modifications during the maternal to zygotic transition (MZT)	3/ 620	68/ 10598	0.044117647058824	0.768388528829	0.880631763809	ENSG00000270276;ENSG00000270882;ENSG00000163041	H4C15;H4C14;H3-3A
2	Signal Transduction	R-HSA-5654736	Signaling by FGFR1	2/ 620	47/ 10598	0.042553191489362	0.770073766281	0.881877954398	ENSG00000011201;ENSG00000143947	ANOS1;RPS27A
2	Signal Transduction	R-HSA-1227986	Signaling by ERBB2	2/ 620	47/ 10598	0.042553191489362	0.770073766281	0.881877954398	ENSG00000154229;ENSG00000143947	PRKCA;RPS27A
4	Immune System	R-HSA-168176	Toll Like Receptor 5 (TLR5) Cascade	4/ 620	90/ 10598	0.044444444444444	0.779984993412	0.888399895972	ENSG00000050748;ENSG00000143947;ENSG00000177889;ENSG00000189403	MAPK9;RPS27A;UBE2N;HMGB1
4	Immune System	R-HSA-168142	Toll Like Receptor 10 (TLR10) Cascade	4/ 620	90/ 10598	0.044444444444444	0.779984993412	0.888399895972	ENSG00000050748;ENSG00000143947;ENSG00000177889;ENSG00000189403	MAPK9;RPS27A;UBE2N;HMGB1
4	Immune System	R-HSA-975871	MyD88 cascade initiated on plasma membrane	4/ 620	90/ 10598	0.044444444444444	0.779984993412	0.888399895972	ENSG00000050748;ENSG00000143947;ENSG00000177889;ENSG00000189403	MAPK9;RPS27A;UBE2N;HMGB1
14	Metabolism of proteins	R-HSA-5688426	Deubiquitination	14/ 620	283/ 10598	0.049469964664311	0.779642494982	0.888696043353	ENSG00000170312;ENSG00000092853;ENSG00000100911;ENSG00000106588;ENSG00000170242;ENSG00000100519;ENSG00000175792;ENSG00000075624;ENSG00000115233;ENSG00000100567;ENSG00000121060;ENSG00000088888;ENSG00000143947;ENSG00000135679	CDK1;CLSPN;PSME2;PSMA2;USP47;PSMC6;RUVBL1;ACTB;PSMD14;PSMA3;TRIM25;MAVS;RPS27A;MDM2
1	Metabolism	R-HSA-156588	Glucuronidation	1/ 620	25/ 10598	0.04	0.778830871658	0.889833877378	ENSG00000169764	UGP2
1	Gene expression (Transcription)	R-HSA-76071	RNA Polymerase III Transcription Initiation From Type 3 Promoter	1/ 620	25/ 10598	0.04	0.778830871658	0.889833877378	ENSG00000023608	SNAPC1
1	Gene expression (Transcription)	R-HSA-76066	RNA Polymerase III Transcription Initiation From Type 2 Promoter	1/ 620	25/ 10598	0.04	0.778830871658	0.889833877378	ENSG00000077235	GTF3C1
5	Vesicle-mediated transport	R-HSA-9007101	Rab regulation of trafficking	5/ 620	110/ 10598	0.045454545454545	0.77881242848	0.890502582952	ENSG00000165699;ENSG00000146966;ENSG00000168461;ENSG00000140941;ENSG00000111540	TSC1;DENND2A;RAB31;MAP1LC3B;RAB5B
5	Cell Cycle	R-HSA-1500620	Meiosis	5/ 620	111/ 10598	0.045045045045045	0.785466429309	0.892575487852	ENSG00000270276;ENSG00000108055;ENSG00000164754;ENSG00000270882;ENSG00000163041	H4C15;SMC3;RAD21;H4C14;H3-3A
10	Metabolism of proteins	R-HSA-5689880	Ub-specific processing proteases	10/ 620	209/ 10598	0.047846889952153	0.787497486872	0.894194605956	ENSG00000092853;ENSG00000100911;ENSG00000106588;ENSG00000170242;ENSG00000100519;ENSG00000175792;ENSG00000115233;ENSG00000100567;ENSG00000143947;ENSG00000135679	CLSPN;PSME2;PSMA2;USP47;PSMC6;RUVBL1;PSMD14;PSMA3;RPS27A;MDM2
2	Signal Transduction	R-HSA-2428928	IRS-related events triggered by IGF1R	2/ 620	49/ 10598	0.040816326530612	0.789806495342	0.896126600484	ENSG00000140443;ENSG00000068078	IGF1R;FGFR3
2	Cell Cycle	R-HSA-171306	Packaging Of Telomere Ends	2/ 620	49/ 10598	0.040816326530612	0.789806495342	0.896126600484	ENSG00000270276;ENSG00000270882	H4C15;H4C14
2	Chromatin organization	R-HSA-3214842	HDMs demethylate histones	2/ 620	49/ 10598	0.040816326530612	0.789806495342	0.896126600484	ENSG00000270276;ENSG00000270882	H4C15;H4C14
1	Metabolism	R-HSA-156584	Cytosolic sulfonation of small molecules	1/ 620	26/ 10598	0.038461538461538	0.791800214277	0.896320273261	ENSG00000169902	TPST1
1	Signal Transduction	R-HSA-5218920	VEGFR2 mediated vascular permeability	1/ 620	26/ 10598	0.038461538461538	0.791800214277	0.896320273261	ENSG00000105974	CAV1
1	Gene expression (Transcription)	R-HSA-76061	RNA Polymerase III Transcription Initiation From Type 1 Promoter	1/ 620	26/ 10598	0.038461538461538	0.791800214277	0.896320273261	ENSG00000077235	GTF3C1
1	Transport of small molecules	R-HSA-3295583	TRP channels	1/ 620	26/ 10598	0.038461538461538	0.791800214277	0.896320273261	ENSG00000055732	MCOLN3
1	Neuronal System	R-HSA-997272	Inhibition of voltage gated Ca2+ channels via Gbeta/gamma subunits	1/ 620	26/ 10598	0.038461538461538	0.791800214277	0.896320273261	ENSG00000242616	GNG10
1	Immune System	R-HSA-9674555	Signaling by CSF3 (G-CSF)	1/ 620	26/ 10598	0.038461538461538	0.791800214277	0.896320273261	ENSG00000143947	RPS27A
1	Disease	R-HSA-5339562	Uptake and actions of bacterial toxins	1/ 620	26/ 10598	0.038461538461538	0.791800214277	0.896320273261	ENSG00000159164	SV2A
1	Neuronal System	R-HSA-1296041	Activation of G protein gated Potassium channels	1/ 620	26/ 10598	0.038461538461538	0.791800214277	0.896320273261	ENSG00000242616	GNG10
1	Neuronal System	R-HSA-1296059	G protein gated Potassium channels	1/ 620	26/ 10598	0.038461538461538	0.791800214277	0.896320273261	ENSG00000242616	GNG10
1	Immune System	R-HSA-5621480	Dectin-2 family	1/ 620	26/ 10598	0.038461538461538	0.791800214277	0.896320273261	ENSG00000215182	MUC5AC
2	Signal Transduction	R-HSA-2428924	IGF1R signaling cascade	2/ 620	50/ 10598	0.04	0.799102013837	0.897696474036	ENSG00000140443;ENSG00000068078	IGF1R;FGFR3
2	Muscle contraction	R-HSA-5578775	Ion homeostasis	2/ 620	52/ 10598	0.038461538461538	0.816605897614	0.898205592081	ENSG00000183023;ENSG00000163399	SLC8A1;ATP1A1
2	DNA Repair	R-HSA-73927	Depurination	2/ 620	52/ 10598	0.038461538461538	0.816605897614	0.898205592081	ENSG00000270276;ENSG00000270882	H4C15;H4C14
2	DNA Repair	R-HSA-110330	Recognition and association of DNA glycosylase with site containing an affected purine	2/ 620	52/ 10598	0.038461538461538	0.816605897614	0.898205592081	ENSG00000270276;ENSG00000270882	H4C15;H4C14
2	DNA Repair	R-HSA-110331	Cleavage of the damaged purine	2/ 620	52/ 10598	0.038461538461538	0.816605897614	0.898205592081	ENSG00000270276;ENSG00000270882	H4C15;H4C14
4	Metabolism of proteins	R-HSA-5368287	Mitochondrial translation	4/ 620	93/ 10598	0.043010752688172	0.801227668209	0.898715445329	ENSG00000136522;ENSG00000198015;ENSG00000210082;ENSG00000115364	MRPL47;MRPL42;MT-RNR2;MRPL19
4	Immune System	R-HSA-168181	Toll Like Receptor 7/8 (TLR7/8) Cascade	4/ 620	97/ 10598	0.041237113402062	0.82693610619	0.898843593685	ENSG00000050748;ENSG00000143947;ENSG00000177889;ENSG00000189403	MAPK9;RPS27A;UBE2N;HMGB1
4	Signal Transduction	R-HSA-1912408	Pre-NOTCH Transcription and Translation	4/ 620	97/ 10598	0.041237113402062	0.82693610619	0.898843593685	ENSG00000168214;ENSG00000163041;ENSG00000270276;ENSG00000270882	RBPJ;H3-3A;H4C15;H4C14
3	Chromatin organization	R-HSA-3214858	RMTs methylate histone arginines	3/ 620	72/ 10598	0.041666666666667	0.801031299003	0.899178969581	ENSG00000270276;ENSG00000270882;ENSG00000126457	H4C15;H4C14;PRMT1
3	Metabolism	R-HSA-1483255	PI Metabolism	3/ 620	73/ 10598	0.041095890410959	0.808563320437	0.89941998314	ENSG00000165782;ENSG00000078269;ENSG00000163629	PIP4P1;SYNJ2;PTPN13
3	Gene expression (Transcription)	R-HSA-6807505	RNA polymerase II transcribes snRNA genes	3/ 620	73/ 10598	0.041095890410959	0.808563320437	0.89941998314	ENSG00000118985;ENSG00000064102;ENSG00000023608	ELL2;INTS13;SNAPC1
40	Immune System	R-HSA-1280218	Adaptive Immune System	40/ 620	769/ 10598	0.052015604681404	0.808159222469	0.899648945768	ENSG00000121621;ENSG00000069869;ENSG00000188211;ENSG00000100911;ENSG00000116489;ENSG00000167553;ENSG00000044090;ENSG00000177889;ENSG00000100567;ENSG00000127314;ENSG00000156804;ENSG00000138674;ENSG00000117984;ENSG00000134758;ENSG00000113615;ENSG00000106588;ENSG00000188229;ENSG00000123416;ENSG00000154639;ENSG00000170759;ENSG00000006062;ENSG00000109790;ENSG00000160714;ENSG00000173821;ENSG00000141367…	KIF18A;NEDD4;NCR3LG1;PSME2;CAPZA1;TUBA1C;CUL7;UBE2N;PSMA3;RAP1B;FBXO32;SEC31A;CTSD;RNF138;SEC24A;PSMA2;TUBB4B;TUBA1B;CXADR;KIF5B;MAP3K14;KLHL5;UBE2Q1;RNF213;CLTC;SEC24D;SEC24C;ENAH;PSMC6;ITGB5;RPS27A;CAPZA2;UBE2H;CENPE;PSMD14;COL1A1;CLTA;TUBA4A;HMGB1;CTSA
4	Immune System	R-HSA-975155	MyD88 dependent cascade initiated on endosome	4/ 620	96/ 10598	0.041666666666667	0.820780741671	0.900112709267	ENSG00000050748;ENSG00000143947;ENSG00000177889;ENSG00000189403	MAPK9;RPS27A;UBE2N;HMGB1
4	Vesicle-mediated transport	R-HSA-2173782	Binding and Uptake of Ligands by Scavenger Receptors	4/ 620	96/ 10598	0.041666666666667	0.820780741671	0.900112709267	ENSG00000167996;ENSG00000113140;ENSG00000108821;ENSG00000120694	FTH1;SPARC;COL1A1;HSPH1
2	Signal Transduction	R-HSA-2404192	Signaling by Type 1 Insulin-like Growth Factor 1 Receptor (IGF1R)	2/ 620	51/ 10598	0.03921568627451	0.808031504175	0.900866567391	ENSG00000140443;ENSG00000068078	IGF1R;FGFR3
2	Gene expression (Transcription)	R-HSA-383280	Nuclear Receptor transcription pathway	2/ 620	51/ 10598	0.03921568627451	0.808031504175	0.900866567391	ENSG00000186951;ENSG00000112033	PPARA;PPARD
1	Hemostasis	R-HSA-418360	Platelet calcium homeostasis	1/ 620	27/ 10598	0.037037037037037	0.804010190359	0.901151239194	ENSG00000183023	SLC8A1
1	Digestion and absorption	R-HSA-8963743	Digestion and absorption	1/ 620	27/ 10598	0.037037037037037	0.804010190359	0.901151239194	ENSG00000163295	ALPI
1	Metabolism	R-HSA-163359	Glucagon signaling in metabolic regulation	1/ 620	27/ 10598	0.037037037037037	0.804010190359	0.901151239194	ENSG00000242616	GNG10
1	Hemostasis	R-HSA-114508	Effects of PIP2 hydrolysis	1/ 620	27/ 10598	0.037037037037037	0.804010190359	0.901151239194	ENSG00000102780	DGKH
1	Metabolism of RNA	R-HSA-75067	Processing of Capped Intronless Pre-mRNA	1/ 620	27/ 10598	0.037037037037037	0.804010190359	0.901151239194	ENSG00000182004	SNRPE
1	Cell-Cell communication	R-HSA-9759475	Regulation of CDH11 Expression and Function	1/ 620	27/ 10598	0.037037037037037	0.804010190359	0.901151239194	ENSG00000140937	CDH11
1	Metabolism	R-HSA-211976	Endogenous sterols	1/ 620	27/ 10598	0.037037037037037	0.804010190359	0.901151239194	ENSG00000001630	CYP51A1
5	Developmental Biology	R-HSA-9816359	Maternal to zygotic transition (MZT)	5/ 620	119/ 10598	0.042016806722689	0.833219081323	0.902348124046	ENSG00000151247;ENSG00000270276;ENSG00000161960;ENSG00000270882;ENSG00000163041	EIF4E;H4C15;EIF4A1;H4C14;H3-3A
11	Transport of small molecules	R-HSA-425407	SLC-mediated transmembrane transport	11/ 620	234/ 10598	0.047008547008547	0.813761152761	0.902479473926	ENSG00000183023;ENSG00000146411;ENSG00000139514;ENSG00000103257;ENSG00000168003;ENSG00000104888;ENSG00000151012;ENSG00000225697;ENSG00000112473;ENSG00000119899;ENSG00000092068	SLC8A1;SLC2A12;SLC7A1;SLC7A5;SLC3A2;SLC17A7;SLC7A11;SLC26A6;SLC39A7;SLC17A5;SLC7A8
4	Immune System	R-HSA-975138	TRAF6 mediated induction of NFkB and MAP kinases upon TLR7/8 or 9 activation	4/ 620	95/ 10598	0.042105263157895	0.814446175137	0.90256056223	ENSG00000050748;ENSG00000143947;ENSG00000177889;ENSG00000189403	MAPK9;RPS27A;UBE2N;HMGB1
8	Immune System	R-HSA-2454202	Fc epsilon receptor (FCERI) signaling	8/ 620	180/ 10598	0.044444444444444	0.8341185658	0.902659489769	ENSG00000100911;ENSG00000106588;ENSG00000100519;ENSG00000177889;ENSG00000115233;ENSG00000100567;ENSG00000050748;ENSG00000143947	PSME2;PSMA2;PSMC6;UBE2N;PSMD14;PSMA3;MAPK9;RPS27A
9	Metabolism	R-HSA-1483257	Phospholipid metabolism	9/ 620	195/ 10598	0.046153846153846	0.812782914731	0.902752107853	ENSG00000115159;ENSG00000165782;ENSG00000134324;ENSG00000100344;ENSG00000185813;ENSG00000163295;ENSG00000078269;ENSG00000163629;ENSG00000153395	GPD2;PIP4P1;LPIN1;PNPLA3;PCYT2;ALPI;SYNJ2;PTPN13;LPCAT1
9	Neuronal System	R-HSA-112314	Neurotransmitter receptors and postsynaptic signal transmission	9/ 620	195/ 10598	0.046153846153846	0.812782914731	0.902752107853	ENSG00000065135;ENSG00000075711;ENSG00000188229;ENSG00000167553;ENSG00000123416;ENSG00000242616;ENSG00000127824;ENSG00000154229;ENSG00000135679	GNAI3;DLG1;TUBB4B;TUBA1C;TUBA1B;GNG10;TUBA4A;PRKCA;MDM2
1	Gene expression (Transcription)	R-HSA-5601884	PIWI-interacting RNA (piRNA) biogenesis	1/ 620	28/ 10598	0.035714285714286	0.815505193874	0.9030556764	ENSG00000185697	MYBL1
1	Signal Transduction	R-HSA-1251985	Nuclear signaling by ERBB4	1/ 620	28/ 10598	0.035714285714286	0.815505193874	0.9030556764	ENSG00000113140	SPARC
1	Immune System	R-HSA-450282	MAPK targets/ Nuclear events mediated by MAP kinases	1/ 620	28/ 10598	0.035714285714286	0.815505193874	0.9030556764	ENSG00000050748	MAPK9
1	Metabolism	R-HSA-1482788	Acyl chain remodelling of PC	1/ 620	28/ 10598	0.035714285714286	0.815505193874	0.9030556764	ENSG00000153395	LPCAT1
1	Disease	R-HSA-9694548	Maturation of spike protein	1/ 620	28/ 10598	0.035714285714286	0.815505193874	0.9030556764	ENSG00000071073	MGAT4A
1	Signal Transduction	R-HSA-4641262	Disassembly of the destruction complex and recruitment of AXIN to the membrane	1/ 620	28/ 10598	0.035714285714286	0.815505193874	0.9030556764	ENSG00000105974	CAV1
1	Disease	R-HSA-162588	Budding and maturation of HIV virion	1/ 620	28/ 10598	0.035714285714286	0.815505193874	0.9030556764	ENSG00000143947	RPS27A
1	Neuronal System	R-HSA-442742	CREB1 phosphorylation through NMDA receptor-mediated activation of RAS signaling	1/ 620	28/ 10598	0.035714285714286	0.815505193874	0.9030556764	ENSG00000075711	DLG1
1	Signal Transduction	R-HSA-397795	G-protein beta:gamma signalling	1/ 620	28/ 10598	0.035714285714286	0.815505193874	0.9030556764	ENSG00000242616	GNG10
2	Neuronal System	R-HSA-6794361	Neurexins and neuroligins	2/ 620	53/ 10598	0.037735849056604	0.824836101166	0.903216963044	ENSG00000163110;ENSG00000136854	PDLIM5;STXBP1
4	Immune System	R-HSA-168164	Toll Like Receptor 3 (TLR3) Cascade	4/ 620	98/ 10598	0.040816326530612	0.832915314361	0.903345653443	ENSG00000050748;ENSG00000143947;ENSG00000177889;ENSG00000189403	MAPK9;RPS27A;UBE2N;HMGB1
4	Disease	R-HSA-2219528	PI3K/AKT Signaling in Cancer	4/ 620	98/ 10598	0.040816326530612	0.832915314361	0.903345653443	ENSG00000124762;ENSG00000118689;ENSG00000068078;ENSG00000135679	CDKN1A;FOXO3;FGFR3;MDM2
2	Transport of small molecules	R-HSA-936837	Ion transport by P-type ATPases	2/ 620	54/ 10598	0.037037037037037	0.832732963014	0.903812450659	ENSG00000101974;ENSG00000163399	ATP11C;ATP1A1
1	Cell-Cell communication	R-HSA-9759476	Regulation of Homotypic Cell-Cell Adhesion	1/ 620	29/ 10598	0.03448275862069	0.826327027333	0.904178312549	ENSG00000140937	CDH11
1	Disease	R-HSA-5602358	Diseases associated with the TLR signaling cascade	1/ 620	29/ 10598	0.03448275862069	0.826327027333	0.904178312549	ENSG00000189403	HMGB1
1	Signal Transduction	R-HSA-5654733	Negative regulation of FGFR4 signaling	1/ 620	29/ 10598	0.03448275862069	0.826327027333	0.904178312549	ENSG00000143947	RPS27A
1	Signal Transduction	R-HSA-8863795	Downregulation of ERBB2 signaling	1/ 620	29/ 10598	0.03448275862069	0.826327027333	0.904178312549	ENSG00000143947	RPS27A
1	Cell-Cell communication	R-HSA-9764260	Regulation of Expression and Function of Type II Classical Cadherins	1/ 620	29/ 10598	0.03448275862069	0.826327027333	0.904178312549	ENSG00000140937	CDH11
1	Signal Transduction	R-HSA-182971	EGFR downregulation	1/ 620	29/ 10598	0.03448275862069	0.826327027333	0.904178312549	ENSG00000143947	RPS27A
1	Signal Transduction	R-HSA-420092	Glucagon-type ligand receptors	1/ 620	29/ 10598	0.03448275862069	0.826327027333	0.904178312549	ENSG00000242616	GNG10
1	Cell-Cell communication	R-HSA-420029	Tight junction interactions	1/ 620	29/ 10598	0.03448275862069	0.826327027333	0.904178312549	ENSG00000132849	PATJ
1	Disease	R-HSA-5260271	Diseases of Immune System	1/ 620	29/ 10598	0.03448275862069	0.826327027333	0.904178312549	ENSG00000189403	HMGB1
1	Metabolism	R-HSA-389661	Glyoxylate metabolism and glycine degradation	1/ 620	30/ 10598	0.033333333333333	0.836515052964	0.904589225163	ENSG00000091140	DLD
1	Vesicle-mediated transport	R-HSA-917729	Endosomal Sorting Complex Required For Transport (ESCRT)	1/ 620	30/ 10598	0.033333333333333	0.836515052964	0.904589225163	ENSG00000143947	RPS27A
1	Immune System	R-HSA-1266695	Interleukin-7 signaling	1/ 620	30/ 10598	0.033333333333333	0.836515052964	0.904589225163	ENSG00000168685	IL7R
2	Neuronal System	R-HSA-977443	GABA receptor activation	2/ 620	56/ 10598	0.035714285714286	0.847569581549	0.90855024185	ENSG00000242616;ENSG00000065135	GNG10;GNAI3
3	Vesicle-mediated transport	R-HSA-8876198	RAB GEFs exchange GTP for GDP on RABs	3/ 620	79/ 10598	0.037974683544304	0.848856314632	0.90926874661	ENSG00000146966;ENSG00000168461;ENSG00000111540	DENND2A;RAB31;RAB5B
4	Immune System	R-HSA-937061	TRIF(TICAM1)-mediated TLR4 signaling	4/ 620	101/ 10598	0.03960396039604	0.84982745385	0.90964839944	ENSG00000050748;ENSG00000143947;ENSG00000177889;ENSG00000189403	MAPK9;RPS27A;UBE2N;HMGB1
4	Immune System	R-HSA-166166	MyD88-independent TLR4 cascade	4/ 620	101/ 10598	0.03960396039604	0.84982745385	0.90964839944	ENSG00000050748;ENSG00000143947;ENSG00000177889;ENSG00000189403	MAPK9;RPS27A;UBE2N;HMGB1
1	DNA Repair	R-HSA-5693537	Resolution of D-Loop Structures	1/ 620	32/ 10598	0.03125	0.855135772992	0.910704162573	ENSG00000111247	RAD51AP1
1	Extracellular matrix organization	R-HSA-1592389	Activation of Matrix Metalloproteinases	1/ 620	32/ 10598	0.03125	0.855135772992	0.910704162573	ENSG00000157227	MMP14
1	Signal Transduction	R-HSA-5654727	Negative regulation of FGFR2 signaling	1/ 620	32/ 10598	0.03125	0.855135772992	0.910704162573	ENSG00000143947	RPS27A
1	Signal Transduction	R-HSA-9029569	NR1H3 & NR1H2 regulate gene expression linked to cholesterol transport and efflux	1/ 620	32/ 10598	0.03125	0.855135772992	0.910704162573	ENSG00000177565	TBL1XR1
1	Hemostasis	R-HSA-114604	GPVI-mediated activation cascade	1/ 620	32/ 10598	0.03125	0.855135772992	0.910704162573	ENSG00000108821	COL1A1
1	Neuronal System	R-HSA-1296065	Inwardly rectifying K+ channels	1/ 620	32/ 10598	0.03125	0.855135772992	0.910704162573	ENSG00000242616	GNG10
3	Neuronal System	R-HSA-6794362	Protein-protein interactions at synapses	3/ 620	80/ 10598	0.0375	0.854803831258	0.911008418429	ENSG00000163110;ENSG00000136854;ENSG00000075711	PDLIM5;STXBP1;DLG1
4	Immune System	R-HSA-168138	Toll Like Receptor 9 (TLR9) Cascade	4/ 620	100/ 10598	0.04	0.844357786054	0.911066374857	ENSG00000050748;ENSG00000143947;ENSG00000177889;ENSG00000189403	MAPK9;RPS27A;UBE2N;HMGB1
1	Disease	R-HSA-167238	Pausing and recovery of Tat-mediated HIV elongation	1/ 620	31/ 10598	0.032258064516129	0.846106334872	0.912285704632	ENSG00000092201	SUPT16H
1	Programmed Cell Death	R-HSA-5675482	Regulation of necroptotic cell death	1/ 620	31/ 10598	0.032258064516129	0.846106334872	0.912285704632	ENSG00000143947	RPS27A
1	Disease	R-HSA-167243	Tat-mediated HIV elongation arrest and recovery	1/ 620	31/ 10598	0.032258064516129	0.846106334872	0.912285704632	ENSG00000092201	SUPT16H
1	Signal Transduction	R-HSA-5357956	TNFR1-induced NF-kappa-B signaling pathway	1/ 620	31/ 10598	0.032258064516129	0.846106334872	0.912285704632	ENSG00000143947	RPS27A
1	Signal Transduction	R-HSA-187687	Signalling to ERKs	1/ 620	31/ 10598	0.032258064516129	0.846106334872	0.912285704632	ENSG00000160271	RALGDS
1	DNA Repair	R-HSA-5693568	Resolution of D-loop Structures through Holliday Junction Intermediates	1/ 620	31/ 10598	0.032258064516129	0.846106334872	0.912285704632	ENSG00000111247	RAD51AP1
1	Programmed Cell Death	R-HSA-5213460	RIPK1-mediated regulated necrosis	1/ 620	31/ 10598	0.032258064516129	0.846106334872	0.912285704632	ENSG00000143947	RPS27A
1	Immune System	R-HSA-389356	CD28 co-stimulation	1/ 620	31/ 10598	0.032258064516129	0.846106334872	0.912285704632	ENSG00000006062	MAP3K14
2	DNA Repair	R-HSA-73929	Base-Excision Repair, AP Site Formation	2/ 620	58/ 10598	0.03448275862069	0.861200297808	0.913206642177	ENSG00000270276;ENSG00000270882	H4C15;H4C14
2	Metabolism of proteins	R-HSA-163841	Gamma carboxylation, hypusinylation, hydroxylation, and arylsulfatase activation	2/ 620	58/ 10598	0.03448275862069	0.861200297808	0.913206642177	ENSG00000169902;ENSG00000132507	TPST1;EIF5A
2	Gene expression (Transcription)	R-HSA-6796648	TP53 Regulates Transcription of DNA Repair Genes	2/ 620	58/ 10598	0.03448275862069	0.861200297808	0.913206642177	ENSG00000092201;ENSG00000095002	SUPT16H;MSH2
2	DNA Repair	R-HSA-110329	Cleavage of the damaged pyrimidine	2/ 620	57/ 10598	0.035087719298246	0.854530485224	0.913356859207	ENSG00000270276;ENSG00000270882	H4C15;H4C14
2	DNA Repair	R-HSA-110328	Recognition and association of DNA glycosylase with site containing an affected pyrimidine	2/ 620	57/ 10598	0.035087719298246	0.854530485224	0.913356859207	ENSG00000270276;ENSG00000270882	H4C15;H4C14
2	DNA Repair	R-HSA-73928	Depyrimidination	2/ 620	57/ 10598	0.035087719298246	0.854530485224	0.913356859207	ENSG00000270276;ENSG00000270882	H4C15;H4C14
2	Signal Transduction	R-HSA-198725	Nuclear Events (kinase and transcription factor activation)	2/ 620	57/ 10598	0.035087719298246	0.854530485224	0.913356859207	ENSG00000117318;ENSG00000112658	ID3;SRF
1	Transport of small molecules	R-HSA-8963899	Plasma lipoprotein remodeling	1/ 620	33/ 10598	0.03030303030303	0.863636229227	0.913818822174	ENSG00000101670	LIPG
1	Disease	R-HSA-167287	HIV elongation arrest and recovery	1/ 620	33/ 10598	0.03030303030303	0.863636229227	0.913818822174	ENSG00000092201	SUPT16H
1	DNA Repair	R-HSA-6783310	Fanconi Anemia Pathway	1/ 620	33/ 10598	0.03030303030303	0.863636229227	0.913818822174	ENSG00000143947	RPS27A
1	Disease	R-HSA-167290	Pausing and recovery of HIV elongation	1/ 620	33/ 10598	0.03030303030303	0.863636229227	0.913818822174	ENSG00000092201	SUPT16H
1	Immune System	R-HSA-202433	Generation of second messenger molecules	1/ 620	34/ 10598	0.029411764705882	0.871638646448	0.918333573937	ENSG00000154380	ENAH
3	Cell Cycle	R-HSA-912446	Meiotic recombination	3/ 620	83/ 10598	0.036144578313253	0.871435563691	0.918775880232	ENSG00000270276;ENSG00000270882;ENSG00000163041	H4C15;H4C14;H3-3A
6	Reproduction	R-HSA-1474165	Reproduction	6/ 620	148/ 10598	0.040540540540541	0.871365234196	0.919358884435	ENSG00000108055;ENSG00000270276;ENSG00000125378;ENSG00000164754;ENSG00000270882;ENSG00000163041	SMC3;H4C15;BMP4;RAD21;H4C14;H3-3A
4	Immune System	R-HSA-168188	Toll Like Receptor TLR6:TLR2 Cascade	4/ 620	106/ 10598	0.037735849056604	0.874791739979	0.920997727672	ENSG00000050748;ENSG00000143947;ENSG00000177889;ENSG00000189403	MAPK9;RPS27A;UBE2N;HMGB1
4	Immune System	R-HSA-166058	MyD88:MAL(TIRAP) cascade initiated on plasma membrane	4/ 620	106/ 10598	0.037735849056604	0.874791739979	0.920997727672	ENSG00000050748;ENSG00000143947;ENSG00000177889;ENSG00000189403	MAPK9;RPS27A;UBE2N;HMGB1
2	Immune System	R-HSA-1834949	Cytosolic sensors of pathogen-associated DNA	2/ 620	61/ 10598	0.032786885245902	0.879563900477	0.924043271512	ENSG00000166888;ENSG00000143947	STAT6;RPS27A
1	Metabolism	R-HSA-381676	Glucagon-like Peptide-1 (GLP1) regulates insulin secretion	1/ 620	35/ 10598	0.028571428571429	0.879172160193	0.924290047245	ENSG00000242616	GNG10
6	Signal Transduction	R-HSA-418555	G alpha (s) signalling events	6/ 620	151/ 10598	0.039735099337748	0.883027711708	0.927021974925	ENSG00000115414;ENSG00000148926;ENSG00000065135;ENSG00000160801;ENSG00000242616;ENSG00000128266	FN1;ADM;GNAI3;PTH1R;GNG10;GNAZ
1	Metabolism of proteins	R-HSA-3899300	SUMOylation of transcription cofactors	1/ 620	36/ 10598	0.027777777777778	0.886264204192	0.929757966702	ENSG00000116030	SUMO1
4	Immune System	R-HSA-168179	Toll Like Receptor TLR1:TLR2 Cascade	4/ 620	109/ 10598	0.036697247706422	0.887983606664	0.930899658728	ENSG00000050748;ENSG00000143947;ENSG00000177889;ENSG00000189403	MAPK9;RPS27A;UBE2N;HMGB1
4	Immune System	R-HSA-181438	Toll Like Receptor 2 (TLR2) Cascade	4/ 620	109/ 10598	0.036697247706422	0.887983606664	0.930899658728	ENSG00000050748;ENSG00000143947;ENSG00000177889;ENSG00000189403	MAPK9;RPS27A;UBE2N;HMGB1
1	Signal Transduction	R-HSA-5654743	Signaling by FGFR4	1/ 620	37/ 10598	0.027027027027027	0.892940609548	0.934767494027	ENSG00000143947	RPS27A
1	Metabolism	R-HSA-77289	Mitochondrial Fatty Acid Beta-Oxidation	1/ 620	37/ 10598	0.027027027027027	0.892940609548	0.934767494027	ENSG00000097021	ACOT7
1	Transport of small molecules	R-HSA-432040	Vasopressin regulates renal water homeostasis via Aquaporins	1/ 620	37/ 10598	0.027027027027027	0.892940609548	0.934767494027	ENSG00000242616	GNG10
2	Disease	R-HSA-167172	Transcription of the HIV genome	2/ 620	65/ 10598	0.030769230769231	0.900567046909	0.940082373808	ENSG00000270647;ENSG00000092201	TAF15;SUPT16H
4	Signal Transduction	R-HSA-1912422	Pre-NOTCH Expression and Processing	4/ 620	112/ 10598	0.035714285714286	0.899946191388	0.940099597944	ENSG00000168214;ENSG00000163041;ENSG00000270276;ENSG00000270882	RBPJ;H3-3A;H4C15;H4C14
5	Chromatin organization	R-HSA-3214847	HATs acetylate histones	5/ 620	135/ 10598	0.037037037037037	0.902766290954	0.941711654283	ENSG00000128708;ENSG00000270276;ENSG00000175792;ENSG00000270882;ENSG00000075624	HAT1;H4C15;RUVBL1;H4C14;ACTB
17	Neuronal System	R-HSA-112316	Neuronal System	17/ 620	388/ 10598	0.043814432989691	0.918907681556	0.951817998803	ENSG00000136854;ENSG00000065135;ENSG00000075711;ENSG00000188229;ENSG00000143603;ENSG00000109971;ENSG00000115419;ENSG00000167553;ENSG00000135821;ENSG00000123416;ENSG00000242616;ENSG00000104888;ENSG00000163110;ENSG00000156113;ENSG00000127824;ENSG00000154229;ENSG00000135679	STXBP1;GNAI3;DLG1;TUBB4B;KCNN3;HSPA8;GLS;TUBA1C;GLUL;TUBA1B;GNG10;SLC17A7;PDLIM5;KCNMA1;TUBA4A;PRKCA;MDM2
1	Gene expression (Transcription)	R-HSA-5633008	TP53 Regulates Transcription of Cell Death Genes	1/ 620	42/ 10598	0.023809523809524	0.920891296393	0.953203271705	ENSG00000115107	STEAP3
1	Immune System	R-HSA-512988	Interleukin-3, Interleukin-5 and GM-CSF signaling	1/ 620	42/ 10598	0.023809523809524	0.920891296393	0.953203271705	ENSG00000143947	RPS27A
1	Developmental Biology	R-HSA-186712	Regulation of beta-cell development	1/ 620	41/ 10598	0.024390243902439	0.915955461028	0.954120271904	ENSG00000168214	RBPJ
1	Signal Transduction	R-HSA-109704	PI3K Cascade	1/ 620	41/ 10598	0.024390243902439	0.915955461028	0.954120271904	ENSG00000068078	FGFR3
1	Gene expression (Transcription)	R-HSA-75953	RNA Polymerase II Transcription Initiation	1/ 620	41/ 10598	0.024390243902439	0.915955461028	0.954120271904	ENSG00000270647	TAF15
1	Disease	R-HSA-167161	HIV Transcription Initiation	1/ 620	41/ 10598	0.024390243902439	0.915955461028	0.954120271904	ENSG00000270647	TAF15
1	Disease	R-HSA-167162	RNA Polymerase II HIV Promoter Escape	1/ 620	41/ 10598	0.024390243902439	0.915955461028	0.954120271904	ENSG00000270647	TAF15
1	Gene expression (Transcription)	R-HSA-76042	RNA Polymerase II Transcription Initiation And Promoter Clearance	1/ 620	41/ 10598	0.024390243902439	0.915955461028	0.954120271904	ENSG00000270647	TAF15
1	Gene expression (Transcription)	R-HSA-73776	RNA Polymerase II Promoter Escape	1/ 620	41/ 10598	0.024390243902439	0.915955461028	0.954120271904	ENSG00000270647	TAF15
1	Gene expression (Transcription)	R-HSA-73779	RNA Polymerase II Transcription Pre-Initiation And Promoter Opening	1/ 620	41/ 10598	0.024390243902439	0.915955461028	0.954120271904	ENSG00000270647	TAF15
6	Immune System	R-HSA-983705	Signaling by the B Cell Receptor (BCR)	6/ 620	161/ 10598	0.037267080745342	0.915653671054	0.954479975127	ENSG00000100911;ENSG00000106588;ENSG00000100519;ENSG00000115233;ENSG00000100567;ENSG00000143947	PSME2;PSMA2;PSMC6;PSMD14;PSMA3;RPS27A
4	Metabolism	R-HSA-196849	Metabolism of water-soluble vitamins and cofactors	4/ 620	120/ 10598	0.033333333333333	0.926508308491	0.955664164353	ENSG00000160209;ENSG00000089057;ENSG00000169710;ENSG00000278540	PDXK;SLC23A2;FASN;ACACA
1	Disease	R-HSA-167246	Tat-mediated elongation of the HIV-1 transcript	1/ 620	43/ 10598	0.023255813953488	0.925537696197	0.956670008332	ENSG00000092201	SUPT16H
1	Disease	R-HSA-167200	Formation of HIV-1 elongation complex containing HIV-1 Tat	1/ 620	43/ 10598	0.023255813953488	0.925537696197	0.956670008332	ENSG00000092201	SUPT16H
1	Disease	R-HSA-167169	HIV Transcription Elongation	1/ 620	43/ 10598	0.023255813953488	0.925537696197	0.956670008332	ENSG00000092201	SUPT16H
3	Neuronal System	R-HSA-1296071	Potassium Channels	3/ 620	97/ 10598	0.030927835051546	0.928698934271	0.957254317295	ENSG00000143603;ENSG00000242616;ENSG00000156113	KCNN3;GNG10;KCNMA1
1	Signal Transduction	R-HSA-112399	IRS-mediated signalling	1/ 620	45/ 10598	0.022222222222222	0.934028984627	0.962075944361	ENSG00000068078	FGFR3
1	Disease	R-HSA-167152	Formation of HIV elongation complex in the absence of HIV Tat	1/ 620	45/ 10598	0.022222222222222	0.934028984627	0.962075944361	ENSG00000092201	SUPT16H
1	Signal Transduction	R-HSA-5357905	Regulation of TNFR1 signaling	1/ 620	45/ 10598	0.022222222222222	0.934028984627	0.962075944361	ENSG00000143947	RPS27A
1	Metabolism	R-HSA-1483249	Inositol phosphate metabolism	1/ 620	46/ 10598	0.021739130434783	0.937904852118	0.964048541375	ENSG00000100605	ITPK1
1	Transport of small molecules	R-HSA-445717	Aquaporin-mediated transport	1/ 620	46/ 10598	0.021739130434783	0.937904852118	0.964048541375	ENSG00000242616	GNG10
2	Gene expression (Transcription)	R-HSA-674695	RNA Polymerase II Pre-transcription Events	2/ 620	76/ 10598	0.026315789473684	0.942019891029	0.966930646672	ENSG00000270647;ENSG00000092201	TAF15;SUPT16H
3	Metabolism	R-HSA-211945	Phase I - Functionalization of compounds	3/ 620	103/ 10598	0.029126213592233	0.945150170427	0.969469055202	ENSG00000001630;ENSG00000137124;ENSG00000131069	CYP51A1;ALDH1B1;ACSS2
1	Signal Transduction	R-HSA-74751	Insulin receptor signalling cascade	1/ 620	51/ 10598	0.019607843137255	0.954128640934	0.977998433202	ENSG00000068078	FGFR3
7	Signal Transduction	R-HSA-416476	G alpha (q) signalling events	7/ 620	207/ 10598	0.033816425120773	0.962541645562	0.98388699044	ENSG00000242616;ENSG00000135046;ENSG00000038382;ENSG00000180914;ENSG00000102780;ENSG00000154229;ENSG00000181104	GNG10;ANXA1;TRIO;OXTR;DGKH;PRKCA;F2R
1	Disease	R-HSA-1226099	Signaling by FGFR in disease	1/ 620	54/ 10598	0.018518518518519	0.961752670373	0.984444961	ENSG00000068078	FGFR3
1	Signal Transduction	R-HSA-75893	TNF signaling	1/ 620	54/ 10598	0.018518518518519	0.961752670373	0.984444961	ENSG00000143947	RPS27A
4	Immune System	R-HSA-166016	Toll Like Receptor 4 (TLR4) Cascade	4/ 620	136/ 10598	0.029411764705882	0.961471933051	0.984841042535	ENSG00000050748;ENSG00000143947;ENSG00000177889;ENSG00000189403	MAPK9;RPS27A;UBE2N;HMGB1
9	Chromatin organization	R-HSA-3247509	Chromatin modifying enzymes	9/ 620	253/ 10598	0.035573122529644	0.964340120161	0.985042712768	ENSG00000128708;ENSG00000270276;ENSG00000074266;ENSG00000177565;ENSG00000175792;ENSG00000270882;ENSG00000196591;ENSG00000075624;ENSG00000126457	HAT1;H4C15;EED;TBL1XR1;RUVBL1;H4C14;HDAC2;ACTB;PRMT1
9	Chromatin organization	R-HSA-4839726	Chromatin organization	9/ 620	253/ 10598	0.035573122529644	0.964340120161	0.985042712768	ENSG00000128708;ENSG00000270276;ENSG00000074266;ENSG00000177565;ENSG00000175792;ENSG00000270882;ENSG00000196591;ENSG00000075624;ENSG00000126457	HAT1;H4C15;EED;TBL1XR1;RUVBL1;H4C14;HDAC2;ACTB;PRMT1
1	Gene expression (Transcription)	R-HSA-112382	Formation of RNA Pol II elongation complex	1/ 620	58/ 10598	0.017241379310345	0.969986882469	0.989440284676	ENSG00000092201	SUPT16H
1	Metabolism	R-HSA-2142753	Arachidonic acid metabolism	1/ 620	58/ 10598	0.017241379310345	0.969986882469	0.989440284676	ENSG00000107317	PTGDS
1	Gene expression (Transcription)	R-HSA-75955	RNA Polymerase II Transcription Elongation	1/ 620	58/ 10598	0.017241379310345	0.969986882469	0.989440284676	ENSG00000092201	SUPT16H
1	Metabolism	R-HSA-211897	Cytochrome P450 - arranged by substrate type	1/ 620	65/ 10598	0.015384615384615	0.980368457056	0.995212301554	ENSG00000001630	CYP51A1
1	Immune System	R-HSA-388841	Costimulation by the CD28 family	1/ 620	64/ 10598	0.015625	0.979140743071	0.996022480021	ENSG00000006062	MAP3K14
3	Disease	R-HSA-9662851	Anti-inflammatory response favouring Leishmania parasite infection	3/ 620	125/ 10598	0.024	0.979859569788	0.99606675771	ENSG00000128266;ENSG00000242616;ENSG00000065135	GNAZ;GNG10;GNAI3
3	Disease	R-HSA-9664433	Leishmania parasite growth and survival	3/ 620	125/ 10598	0.024	0.979859569788	0.99606675771	ENSG00000128266;ENSG00000242616;ENSG00000065135	GNAZ;GNG10;GNAI3
3	Muscle contraction	R-HSA-5576891	Cardiac conduction	3/ 620	124/ 10598	0.024193548387097	0.978895849079	0.996460577909	ENSG00000183023;ENSG00000196549;ENSG00000163399	SLC8A1;MME;ATP1A1
4	Immune System	R-HSA-168898	Toll-like Receptor Cascades	4/ 620	155/ 10598	0.025806451612903	0.982840786654	0.997035873669	ENSG00000050748;ENSG00000143947;ENSG00000177889;ENSG00000189403	MAPK9;RPS27A;UBE2N;HMGB1
4	Protein localization	R-HSA-9609507	Protein localization	4/ 620	158/ 10598	0.025316455696203	0.984952526566	0.99849139291	ENSG00000018510;ENSG00000100292;ENSG00000143947;ENSG00000138413	AGPS;HMOX1;RPS27A;IDH1
13	Sensory Perception	R-HSA-9709957	Sensory Perception	13/ 620	622/ 10598	0.020900321543408	0.99999909347	0.99999909347	ENSG00000162512;ENSG00000124145;ENSG00000162496;ENSG00000130164;ENSG00000156113;ENSG00000184009;ENSG00000151239;ENSG00000116489;ENSG00000111142;ENSG00000142798;ENSG00000154229;ENSG00000075624;ENSG00000198898	SDC3;SDC4;DHRS3;LDLR;KCNMA1;ACTG1;TWF1;CAPZA1;METAP2;HSPG2;PRKCA;ACTB;CAPZA2
1	Disease	R-HSA-2219530	Constitutive Signaling by Aberrant PI3K in Cancer	1/ 620	73/ 10598	0.013698630136986	0.987918903108	1	ENSG00000068078	FGFR3
2	Drug ADME	R-HSA-9748784	Drug ADME	2/ 620	108/ 10598	0.018518518518519	0.988808853764	1	ENSG00000239672;ENSG00000178035	NME1;IMPDH2
5	Signal Transduction	R-HSA-375276	Peptide ligand-binding receptors	5/ 620	191/ 10598	0.026178010471204	0.988959813938	1	ENSG00000197746;ENSG00000180914;ENSG00000181195;ENSG00000181104;ENSG00000135046	PSAP;OXTR;PENK;F2R;ANXA1
2	Metabolism	R-HSA-156580	Phase II - Conjugation of compounds	2/ 620	109/ 10598	0.018348623853211	0.989384384717	1	ENSG00000169764;ENSG00000169902	UGP2;TPST1
1	Transport of small molecules	R-HSA-425366	Transport of bile salts and organic acids, metal ions and amine compounds	1/ 620	76/ 10598	0.013157894736842	0.989930781987	1	ENSG00000112473	SLC39A7
9	Signal Transduction	R-HSA-418594	G alpha (i) signalling events	9/ 620	294/ 10598	0.030612244897959	0.991161055021	1	ENSG00000197746;ENSG00000065135;ENSG00000154678;ENSG00000160360;ENSG00000181195;ENSG00000135046;ENSG00000128266;ENSG00000154229;ENSG00000242616	PSAP;GNAI3;PDE1C;GPSM1;PENK;ANXA1;GNAZ;PRKCA;GNG10
1	Immune System	R-HSA-2871796	FCERI mediated MAPK activation	1/ 620	85/ 10598	0.011764705882353	0.994171936482	1	ENSG00000050748	MAPK9
5	Metabolism	R-HSA-211859	Biological oxidations	5/ 620	218/ 10598	0.022935779816514	0.996558737142	1	ENSG00000169764;ENSG00000001630;ENSG00000169902;ENSG00000137124;ENSG00000131069	UGP2;CYP51A1;TPST1;ALDH1B1;ACSS2
1	Signal Transduction	R-HSA-6811558	PI5P, PP2A and IER3 Regulate PI3K/AKT Signaling	1/ 620	99/ 10598	0.01010101010101	0.997512819519	1	ENSG00000068078	FGFR3
1	Immune System	R-HSA-977606	Regulation of Complement cascade	1/ 620	101/ 10598	0.0099009900990099	0.997797911332	1	ENSG00000085063	CD59
1	Signal Transduction	R-HSA-199418	Negative regulation of the PI3K/AKT network	1/ 620	105/ 10598	0.0095238095238095	0.998273929056	1	ENSG00000068078	FGFR3
20	Signal Transduction	R-HSA-388396	GPCR downstream signalling	20/ 620	597/ 10598	0.033500837520938	0.998504095045	1	ENSG00000197746;ENSG00000115414;ENSG00000148926;ENSG00000065135;ENSG00000156299;ENSG00000114346;ENSG00000160801;ENSG00000154678;ENSG00000155366;ENSG00000160360;ENSG00000074964;ENSG00000181195;ENSG00000135046;ENSG00000038382;ENSG00000128266;ENSG00000242616;ENSG00000180914;ENSG00000102780;ENSG00000154229;ENSG00000181104	PSAP;FN1;ADM;GNAI3;TIAM1;ECT2;PTH1R;PDE1C;RHOC;GPSM1;ARHGEF10L;PENK;ANXA1;TRIO;GNAZ;GNG10;OXTR;DGKH;PRKCA;F2R
3	Immune System	R-HSA-198933	Immunoregulatory interactions between a Lymphoid and a non-Lymphoid cell	3/ 620	181/ 10598	0.016574585635359	0.9987145333	1	ENSG00000108821;ENSG00000154639;ENSG00000188211	COL1A1;CXADR;NCR3LG1
1	Immune System	R-HSA-166658	Complement cascade	1/ 620	112/ 10598	0.0089285714285714	0.998873191063	1	ENSG00000085063	CD59
22	Signal Transduction	R-HSA-372790	Signaling by GPCR	22/ 620	669/ 10598	0.03288490284006	0.999373251481	1	ENSG00000115414;ENSG00000114346;ENSG00000160801;ENSG00000156299;ENSG00000128602;ENSG00000155366;ENSG00000181195;ENSG00000154678;ENSG00000154229;ENSG00000197746;ENSG00000085741;ENSG00000065135;ENSG00000135046;ENSG00000074964;ENSG00000242616;ENSG00000038382;ENSG00000180914;ENSG00000102780;ENSG00000181104;ENSG00000148926;ENSG00000160360;ENSG00000128266	FN1;ECT2;PTH1R;TIAM1;SMO;RHOC;PENK;PDE1C;PRKCA;PSAP;WNT11;GNAI3;ANXA1;ARHGEF10L;GNG10;TRIO;OXTR;DGKH;F2R;ADM;GPSM1;GNAZ
1	Developmental Biology	R-HSA-6809371	Formation of the cornified envelope	1/ 620	126/ 10598	0.0079365079365079	0.999520210389	1	ENSG00000167767	KRT80
10	Signal Transduction	R-HSA-500792	GPCR ligand binding	10/ 620	446/ 10598	0.022421524663677	0.999942200193	1	ENSG00000197746;ENSG00000085741;ENSG00000148926;ENSG00000160801;ENSG00000128602;ENSG00000181195;ENSG00000135046;ENSG00000242616;ENSG00000180914;ENSG00000181104	PSAP;WNT11;ADM;PTH1R;SMO;PENK;ANXA1;GNG10;OXTR;F2R
5	Signal Transduction	R-HSA-373076	Class A/1 (Rhodopsin-like receptors)	5/ 620	319/ 10598	0.015673981191223	0.999971251751	1	ENSG00000197746;ENSG00000180914;ENSG00000181195;ENSG00000181104;ENSG00000135046	PSAP;OXTR;PENK;F2R;ANXA1
1	Developmental Biology	R-HSA-6805567	Keratinization	1/ 620	214/ 10598	0.0046728971962617	0.999997819571	1	ENSG00000167767	KRT80
