# Supplementary material for: Cholesterol and steroid synthesis pathways may be involved in the inhibition of osteosarcoma cell viability by calcium-sensing receptor antagonism
Source: PeerJ. 2026 Jan 5;14:e20546. doi: 10.7717/peerj.20546 (PMC12782028; doi:10.7717/peerj.20546)
Supplement: Supplemental Information 6 [file peerj-14-20546-s006.csv]

Number	Pathway ID	Pathway description	Database	Ratio_in_study	Ratio_in_pop	Rich factor	Pvalue	Padjust	First Category	Second Category	Gene_ids	Gene_names
7	hsa00100	Steroid biosynthesis	KEGG PATHWAY	7/ 25	18/ 15002	0.388888889	4.46E-16	1.20E-14	Metabolism	Lipid metabolism	ENSG00000104549|ENSG00000160285|ENSG00000147155|ENSG00000116133|ENSG00000001630|ENSG00000079459|ENSG00000052802	SQLE;LSS;EBP;DHCR24;CYP51A1;FDFT1;MSMO1
7	hsa00900	Terpenoid backbone biosynthesis	KEGG PATHWAY	7/ 25	21/ 15002	0.333333333	1.63E-15	2.19E-14	Metabolism	Metabolism of terpenoids and polyketides	ENSG00000160752|ENSG00000167508|ENSG00000113161|ENSG00000112972|ENSG00000110921|ENSG00000067064|ENSG00000120437	FDPS;MVD;HMGCR;HMGCS1;MVK;IDI1;ACAT2
3	hsa01040	Biosynthesis of unsaturated fatty acids	KEGG PATHWAY	3/ 25	26/ 15002	0.115384615	1.04E-05	9.33E-05	Metabolism	Lipid metabolism	ENSG00000099194|ENSG00000134824|ENSG00000149485	SCD;FADS2;FADS1
3	hsa03320	PPAR signaling pathway	KEGG PATHWAY	3/ 25	71/ 15002	0.042253521	0.000216815	0.001463504	Organismal Systems	Endocrine system	ENSG00000112972|ENSG00000099194|ENSG00000134824	HMGCS1;SCD;FADS2
2	hsa00630	Glyoxylate and dicarboxylate metabolism	KEGG PATHWAY	2/ 25	28/ 15002	0.071428571	0.000981378	0.003785317	Metabolism	Carbohydrate metabolism	ENSG00000131069|ENSG00000120437	ACSS2;ACAT2
2	hsa00650	Butanoate metabolism	KEGG PATHWAY	2/ 25	27/ 15002	0.074074074	0.000912211	0.004104948	Metabolism	Carbohydrate metabolism	ENSG00000112972|ENSG00000120437	HMGCS1;ACAT2
3	hsa04152	AMPK signaling pathway	KEGG PATHWAY	3/ 25	113/ 15002	0.026548673	0.000848136	0.004579935	Environmental Information Processing	Signal transduction	ENSG00000099194|ENSG00000169710|ENSG00000113161	SCD;FASN;HMGCR
2	hsa00280	Valine, leucine and isoleucine degradation	KEGG PATHWAY	2/ 25	46/ 15002	0.043478261	0.002638224	0.007914673	Metabolism	Amino acid metabolism	ENSG00000112972|ENSG00000120437	HMGCS1;ACAT2
2	hsa00620	Pyruvate metabolism	KEGG PATHWAY	2/ 25	45/ 15002	0.044444444	0.002526092	0.008525561	Metabolism	Carbohydrate metabolism	ENSG00000131069|ENSG00000120437	ACSS2;ACAT2
1	hsa00440	Phosphonate and phosphinate metabolism	KEGG PATHWAY	1/ 25	5/ 15002	0.2	0.008305602	0.022425125	Metabolism	Metabolism of other amino acids	ENSG00000185813	PCYT2
2	hsa04936	Alcoholic liver disease	KEGG PATHWAY	2/ 25	131/ 15002	0.015267176	0.019909586	0.048868983	Human Diseases	Endocrine and metabolic disease	ENSG00000099194|ENSG00000169710	SCD;FASN
1	hsa00061	Fatty acid biosynthesis	KEGG PATHWAY	1/ 25	16/ 15002	0.0625	0.026345454	0.059277272	Metabolism	Lipid metabolism	ENSG00000169710	FASN
1	hsa00592	alpha-Linolenic acid metabolism	KEGG PATHWAY	1/ 25	26/ 15002	0.038461538	0.042471603	0.088210252	Metabolism	Lipid metabolism	ENSG00000134824	FADS2
1	hsa00640	Propanoate metabolism	KEGG PATHWAY	1/ 25	31/ 15002	0.032258065	0.050438215	0.097273701	Metabolism	Carbohydrate metabolism	ENSG00000131069	ACSS2
1	hsa00380	Tryptophan metabolism	KEGG PATHWAY	1/ 25	43/ 15002	0.023255814	0.069299313	0.110063614	Metabolism	Amino acid metabolism	ENSG00000120437	ACAT2
1	hsa04975	Fat digestion and absorption	KEGG PATHWAY	1/ 25	42/ 15002	0.023809524	0.067741394	0.114313602	Organismal Systems	Digestive system	ENSG00000120437	ACAT2
1	hsa00071	Fatty acid degradation	KEGG PATHWAY	1/ 25	41/ 15002	0.024390244	0.066180972	0.119125749	Metabolism	Lipid metabolism	ENSG00000120437	ACAT2
1	hsa00310	Lysine degradation	KEGG PATHWAY	1/ 25	55/ 15002	0.018181818	0.087800472	0.131700709	Metabolism	Amino acid metabolism	ENSG00000120437	ACAT2
1	hsa00561	Glycerolipid metabolism	KEGG PATHWAY	1/ 25	61/ 15002	0.016393443	0.096918139	0.137725776	Metabolism	Lipid metabolism	ENSG00000100344	PNPLA3
1	hsa00010	Glycolysis / Gluconeogenesis	KEGG PATHWAY	1/ 25	66/ 15002	0.015151515	0.104449302	0.141006557	Metabolism	Carbohydrate metabolism	ENSG00000131069	ACSS2
1	hsa04976	Bile secretion	KEGG PATHWAY	1/ 25	85/ 15002	0.011764706	0.132521592	0.162640136	Organismal Systems	Digestive system	ENSG00000113161	HMGCR
1	hsa04146	Peroxisome	KEGG PATHWAY	1/ 25	83/ 15002	0.012048193	0.129606876	0.166637412	Cellular Processes	Transport and catabolism	ENSG00000110921	MVK
1	hsa03013	Nucleocytoplasmic transport	KEGG PATHWAY	1/ 25	100/ 15002	0.01	0.154085235	0.173345889	Genetic Information Processing	Translation	ENSG00000153207	AHCTF1
1	hsa00564	Glycerophospholipid metabolism	KEGG PATHWAY	1/ 25	96/ 15002	0.010416667	0.148385788	0.174192013	Metabolism	Lipid metabolism	ENSG00000185813	PCYT2
1	hsa04910	Insulin signaling pathway	KEGG PATHWAY	1/ 25	128/ 15002	0.0078125	0.192968324	0.20840579	Organismal Systems	Endocrine system	ENSG00000169710	FASN
1	hsa05164	Influenza A	KEGG PATHWAY	1/ 25	151/ 15002	0.006622517	0.223618776	0.232219498	Human Diseases	Infectious disease: viral	ENSG00000160752	FDPS
1	hsa05166	Human T-cell leukemia virus 1 infection	KEGG PATHWAY	1/ 25	201/ 15002	0.004975124	0.286441855	0.286441855	Human Diseases	Infectious disease: viral	ENSG00000160752	FDPS
