# Supplementary material for: Cholesterol and steroid synthesis pathways may be involved in the inhibition of osteosarcoma cell viability by calcium-sensing receptor antagonism
Source: PeerJ. 2026 Jan 5;14:e20546. doi: 10.7717/peerj.20546 (PMC12782028; doi:10.7717/peerj.20546)
Supplement: Supplemental Information 7 [file peerj-14-20546-s007.csv]

Number	Category	Pathway ID	Pathway description	Ratio_in_study	Ratio_in_pop	Rich factor	Pvalue	Padjust	Gene_ids	Gene_names
14	Metabolism	R-HSA-191273	Cholesterol biosynthesis	14/ 25	26/ 10598	0.53846153846154	1.65920269767E-32	1.32736215813E-30	ENSG00000160752;ENSG00000052802;ENSG00000104549;ENSG00000167508;ENSG00000160285;ENSG00000147155;ENSG00000116133;ENSG00000001630;ENSG00000079459;ENSG00000113161;ENSG00000112972;ENSG00000110921;ENSG00000067064;ENSG00000120437	FDPS;MSMO1;SQLE;MVD;LSS;EBP;DHCR24;CYP51A1;FDFT1;HMGCR;HMGCS1;MVK;IDI1;ACAT2
17	Metabolism	R-HSA-8957322	Metabolism of steroids	17/ 25	149/ 10598	0.11409395973154	1.26445654738E-26	5.05782618953E-25	ENSG00000160752;ENSG00000099194;ENSG00000186480;ENSG00000052802;ENSG00000104549;ENSG00000167508;ENSG00000160285;ENSG00000147155;ENSG00000116133;ENSG00000001630;ENSG00000079459;ENSG00000113161;ENSG00000112972;ENSG00000110921;ENSG00000067064;ENSG00000120437;ENSG00000169710	FDPS;SCD;INSIG1;MSMO1;SQLE;MVD;LSS;EBP;DHCR24;CYP51A1;FDFT1;HMGCR;HMGCS1;MVK;IDI1;ACAT2;FASN
13	Metabolism	R-HSA-1655829	Regulation of cholesterol biosynthesis by SREBP (SREBF)	13/ 25	53/ 10598	0.24528301886792	1.236709662E-24	3.29789243201E-23	ENSG00000160752;ENSG00000099194;ENSG00000186480;ENSG00000104549;ENSG00000167508;ENSG00000160285;ENSG00000169710;ENSG00000001630;ENSG00000079459;ENSG00000113161;ENSG00000112972;ENSG00000110921;ENSG00000067064	FDPS;SCD;INSIG1;SQLE;MVD;LSS;FASN;CYP51A1;FDFT1;HMGCR;HMGCS1;MVK;IDI1
12	Metabolism	R-HSA-2426168	Activation of gene expression by SREBF (SREBP)	12/ 25	40/ 10598	0.3	6.75684267461E-24	1.35136853492E-22	ENSG00000160752;ENSG00000099194;ENSG00000104549;ENSG00000167508;ENSG00000160285;ENSG00000169710;ENSG00000001630;ENSG00000079459;ENSG00000113161;ENSG00000112972;ENSG00000110921;ENSG00000067064	FDPS;SCD;SQLE;MVD;LSS;FASN;CYP51A1;FDFT1;HMGCR;HMGCS1;MVK;IDI1
21	Metabolism	R-HSA-556833	Metabolism of lipids	21/ 25	706/ 10598	0.029745042492918	1.4608382364E-21	2.33734117823E-20	ENSG00000160752;ENSG00000099194;ENSG00000186480;ENSG00000052802;ENSG00000100344;ENSG00000149485;ENSG00000104549;ENSG00000185813;ENSG00000167508;ENSG00000160285;ENSG00000147155;ENSG00000116133;ENSG00000001630;ENSG00000079459;ENSG00000113161;ENSG00000112972;ENSG00000110921;ENSG00000067064;ENSG00000134824;ENSG00000120437;ENSG00000169710	FDPS;SCD;INSIG1;MSMO1;PNPLA3;FADS1;SQLE;PCYT2;MVD;LSS;EBP;DHCR24;CYP51A1;FDFT1;HMGCR;HMGCS1;MVK;IDI1;FADS2;ACAT2;FASN
22	Metabolism	R-HSA-1430728	Metabolism	22/ 25	2029/ 10598	0.010842779694431	1.8449408483E-13	2.45992113106E-12	ENSG00000160285;ENSG00000079459;ENSG00000113161;ENSG00000067064;ENSG00000149485;ENSG00000147155;ENSG00000116133;ENSG00000001630;ENSG00000110921;ENSG00000134824;ENSG00000160752;ENSG00000186480;ENSG00000104549;ENSG00000185813;ENSG00000167508;ENSG00000131069;ENSG00000112972;ENSG00000052802;ENSG00000099194;ENSG00000100344;ENSG00000120437;ENSG00000169710	LSS;FDFT1;HMGCR;IDI1;FADS1;EBP;DHCR24;CYP51A1;MVK;FADS2;FDPS;INSIG1;SQLE;PCYT2;MVD;ACSS2;HMGCS1;MSMO1;SCD;PNPLA3;ACAT2;FASN
2	Metabolism	R-HSA-6807062	Cholesterol biosynthesis via lathosterol	2/ 25	3/ 10598	0.66666666666667	1.60043020245E-5	0.000182906308851	ENSG00000116133;ENSG00000147155	DHCR24;EBP
2	Metabolism	R-HSA-6807047	Cholesterol biosynthesis via desmosterol	2/ 25	3/ 10598	0.66666666666667	1.60043020245E-5	0.000182906308851	ENSG00000116133;ENSG00000147155	DHCR24;EBP
4	Metabolism	R-HSA-400206	Regulation of lipid metabolism by PPARalpha	4/ 25	113/ 10598	0.035398230088496	0.000130400491419	0.000948367210319	ENSG00000112972;ENSG00000149485;ENSG00000079459;ENSG00000113161	HMGCS1;FADS1;FDFT1;HMGCR
2	Metabolism	R-HSA-2046105	Linoleic acid (LA) metabolism	2/ 25	7/ 10598	0.28571428571429	0.000111383229526	0.00099007315134	ENSG00000134824;ENSG00000149485	FADS2;FADS1
4	Metabolism	R-HSA-1989781	PPARA activates gene expression	4/ 25	112/ 10598	0.035714285714286	0.000125984556935	0.00100787645548	ENSG00000112972;ENSG00000149485;ENSG00000079459;ENSG00000113161	HMGCS1;FADS1;FDFT1;HMGCR
2	Signal Transduction	R-HSA-9029558	NR1H2 & NR1H3 regulate gene expression linked to lipogenesis	2/ 25	9/ 10598	0.22222222222222	0.000190390793521	0.0012692719568	ENSG00000099194;ENSG00000169710	SCD;FASN
2	Metabolism	R-HSA-2046104	alpha-linolenic (omega3) and linoleic (omega6) acid metabolism	2/ 25	12/ 10598	0.16666666666667	0.000347538002702	0.00213869540124	ENSG00000134824;ENSG00000149485	FADS2;FADS1
2	Metabolism	R-HSA-2046106	alpha-linolenic acid (ALA) metabolism	2/ 25	12/ 10598	0.16666666666667	0.000347538002702	0.00213869540124	ENSG00000134824;ENSG00000149485	FADS2;FADS1
4	Metabolism	R-HSA-8978868	Fatty acid metabolism	4/ 25	174/ 10598	0.022988505747126	0.000678086838552	0.00361646313894	ENSG00000169710;ENSG00000099194;ENSG00000134824;ENSG00000149485	FASN;SCD;FADS2;FADS1
2	Developmental Biology	R-HSA-9619665	EGR2 and SOX10-mediated initiation of Schwann cell myelination	2/ 25	24/ 10598	0.083333333333333	0.00142834612353	0.00714173061763	ENSG00000001630;ENSG00000113161	CYP51A1;HMGCR
2	Metabolism	R-HSA-75105	Fatty acyl-CoA biosynthesis	2/ 25	36/ 10598	0.055555555555556	0.00320435883796	0.015079335708	ENSG00000099194;ENSG00000169710	SCD;FASN
2	Signal Transduction	R-HSA-9024446	NR1H2 and NR1H3-mediated signaling	2/ 25	42/ 10598	0.047619047619048	0.00434155908733	0.0192958181659	ENSG00000099194;ENSG00000169710	SCD;FASN
1	Metabolism of proteins	R-HSA-446199	Synthesis of Dolichyl-phosphate	1/ 25	5/ 10598	0.2	0.0117413691025	0.0494373435897	ENSG00000167508	MVD
1	Metabolism	R-HSA-1482883	Acyl chain remodeling of DAG and TAG	1/ 25	7/ 10598	0.14285714285714	0.0164007621103	0.0656030484413	ENSG00000100344	PNPLA3
1	Metabolism	R-HSA-163765	ChREBP activates metabolic gene expression	1/ 25	8/ 10598	0.125	0.0187225429564	0.0713239731673	ENSG00000169710	FASN
2	Metabolism	R-HSA-211945	Phase I - Functionalization of compounds	2/ 25	103/ 10598	0.019417475728155	0.0242657081655	0.0882389387835	ENSG00000001630;ENSG00000131069	CYP51A1;ACSS2
1	Metabolism	R-HSA-1483213	Synthesis of PE	1/ 25	11/ 10598	0.090909090909091	0.0256563602319	0.0892395138499	ENSG00000185813	PCYT2
1	Metabolism	R-HSA-71384	Ethanol oxidation	1/ 25	12/ 10598	0.083333333333333	0.0279571622523	0.093190540841	ENSG00000131069	ACSS2
2	Metabolism	R-HSA-1483206	Glycerophospholipid biosynthesis	2/ 25	123/ 10598	0.016260162601626	0.033682449494	0.107783838381	ENSG00000185813;ENSG00000100344	PCYT2;PNPLA3
1	Metabolism	R-HSA-199220	Vitamin B5 (pantothenate) metabolism	1/ 25	20/ 10598	0.05	0.0461767424498	0.142082284461	ENSG00000169710	FASN
1	Cell Cycle	R-HSA-9615933	Postmitotic nuclear pore complex (NPC) reformation	1/ 25	24/ 10598	0.041666666666667	0.0551631436418	0.163446351531	ENSG00000153207	AHCTF1
1	Metabolism	R-HSA-211976	Endogenous sterols	1/ 25	27/ 10598	0.037037037037037	0.0618495468147	0.176712990899	ENSG00000001630	CYP51A1
1	Programmed Cell Death	R-HSA-111465	Apoptotic cleavage of cellular proteins	1/ 25	34/ 10598	0.029411764705882	0.0772749608674	0.206066562313	ENSG00000092853	CLSPN
1	Cell Cycle	R-HSA-176187	Activation of ATR in response to replication stress	1/ 25	36/ 10598	0.027777777777778	0.0816373083968	0.210676924895	ENSG00000092853	CLSPN
2	Metabolism	R-HSA-1483257	Phospholipid metabolism	2/ 25	195/ 10598	0.01025641025641	0.0766539113252	0.211459065725	ENSG00000185813;ENSG00000100344	PCYT2;PNPLA3
2	Metabolism	R-HSA-211859	Biological oxidations	2/ 25	218/ 10598	0.0091743119266055	0.0927911032509	0.231977758127	ENSG00000001630;ENSG00000131069	CYP51A1;ACSS2
1	Programmed Cell Death	R-HSA-75153	Apoptotic execution phase	1/ 25	48/ 10598	0.020833333333333	0.10739854273	0.260360103589	ENSG00000092853	CLSPN
1	Organelle biogenesis and maintenance	R-HSA-2151201	Transcriptional activation of mitochondrial biogenesis	1/ 25	52/ 10598	0.019230769230769	0.115830388707	0.272542091075	ENSG00000131069	ACSS2
1	Transport of small molecules	R-HSA-936837	Ion transport by P-type ATPases	1/ 25	54/ 10598	0.018518518518519	0.120017585007	0.274325908588	ENSG00000101974	ATP11C
2	Cell Cycle	R-HSA-69620	Cell Cycle Checkpoints	2/ 25	278/ 10598	0.0071942446043165	0.138842247279	0.292299467955	ENSG00000153207;ENSG00000092853	AHCTF1;CLSPN
1	Metabolism	R-HSA-211897	Cytochrome P450 - arranged by substrate type	1/ 25	65/ 10598	0.015384615384615	0.142709043466	0.292736499418	ENSG00000001630	CYP51A1
1	Metabolism of proteins	R-HSA-446219	Synthesis of substrates in N-glycan biosythesis	1/ 25	60/ 10598	0.016666666666667	0.132465266128	0.294367258062	ENSG00000167508	MVD
2	Signal Transduction	R-HSA-9006931	Signaling by Nuclear Receptors	2/ 25	277/ 10598	0.0072202166064982	0.138036285138	0.298456832731	ENSG00000099194;ENSG00000169710	SCD;FASN
1	Cell Cycle	R-HSA-2995410	Nuclear Envelope (NE) Reassembly	1/ 25	69/ 10598	0.014492753623188	0.15082035903	0.30164071806	ENSG00000153207	AHCTF1
1	Metabolism of proteins	R-HSA-446193	Biosynthesis of the N-glycan precursor (dolichol lipid-linked oligosaccharide, LLO) and transfer to a nascent protein	1/ 25	74/ 10598	0.013513513513514	0.160855932819	0.313865234768	ENSG00000167508	MVD
1	DNA Repair	R-HSA-5693607	Processing of DNA double-strand break ends	1/ 25	91/ 10598	0.010989010989011	0.194132228465	0.352967688117	ENSG00000092853	CLSPN
1	Organelle biogenesis and maintenance	R-HSA-1592230	Mitochondrial biogenesis	1/ 25	91/ 10598	0.010989010989011	0.194132228465	0.352967688117	ENSG00000131069	ACSS2
1	Metabolism	R-HSA-163685	Integration of energy metabolism	1/ 25	96/ 10598	0.010416666666667	0.2036757942	0.354218772521	ENSG00000169710	FASN
1	Cell Cycle	R-HSA-141444	Amplification of signal from unattached kinetochores via a MAD2 inhibitory signal	1/ 25	87/ 10598	0.011494252873563	0.186418415508	0.355082696206	ENSG00000153207	AHCTF1
1	Cell Cycle	R-HSA-141424	Amplification of signal from the kinetochores	1/ 25	87/ 10598	0.011494252873563	0.186418415508	0.355082696206	ENSG00000153207	AHCTF1
1	Cell Cycle	R-HSA-69618	Mitotic Spindle Checkpoint	1/ 25	104/ 10598	0.0096153846153846	0.218720205785	0.372289711974	ENSG00000153207	AHCTF1
1	Cell Cycle	R-HSA-9648025	EML4 and NUDC in mitotic spindle formation	1/ 25	109/ 10598	0.0091743119266055	0.227983995491	0.379973325819	ENSG00000153207	AHCTF1
1	Metabolism	R-HSA-196849	Metabolism of water-soluble vitamins and cofactors	1/ 25	120/ 10598	0.0083333333333333	0.247994597525	0.396791356039	ENSG00000169710	FASN
1	DNA Repair	R-HSA-5693567	HDR through Homologous Recombination (HRR) or Single Strand Annealing (SSA)	1/ 25	124/ 10598	0.0080645161290323	0.255146966475	0.400230535647	ENSG00000092853	CLSPN
1	Cell Cycle	R-HSA-2500257	Resolution of Sister Chromatid Cohesion	1/ 25	119/ 10598	0.0084033613445378	0.246196229903	0.401953028414	ENSG00000153207	AHCTF1
1	Signal Transduction	R-HSA-5663220	RHO GTPases Activate Formins	1/ 25	130/ 10598	0.0076923076923077	0.265753204312	0.408851083557	ENSG00000153207	AHCTF1
1	DNA Repair	R-HSA-5693538	Homology Directed Repair	1/ 25	130/ 10598	0.0076923076923077	0.265753204312	0.408851083557	ENSG00000092853	CLSPN
1	DNA Repair	R-HSA-5693532	DNA Double-Strand Break Repair	1/ 25	157/ 10598	0.0063694267515924	0.311713314201	0.461797502519	ENSG00000092853	CLSPN
1	Cell Cycle	R-HSA-69481	G2/M Checkpoints	1/ 25	161/ 10598	0.0062111801242236	0.318282768929	0.462956754806	ENSG00000092853	CLSPN
1	Programmed Cell Death	R-HSA-109581	Apoptosis	1/ 25	170/ 10598	0.0058823529411765	0.332844675677	0.475492393824	ENSG00000092853	CLSPN
1	Transport of small molecules	R-HSA-983712	Ion channel transport	1/ 25	174/ 10598	0.0057471264367816	0.339220349874	0.476098736666	ENSG00000101974	ATP11C
1	Metabolism	R-HSA-196854	Metabolism of vitamins and cofactors	1/ 25	185/ 10598	0.0054054054054054	0.356453285253	0.483326488478	ENSG00000169710	FASN
1	Cell Cycle	R-HSA-68877	Mitotic Prometaphase	1/ 25	189/ 10598	0.0052910052910053	0.362612172179	0.483482896238	ENSG00000153207	AHCTF1
1	Cell Cycle	R-HSA-2467813	Separation of Sister Chromatids	1/ 25	182/ 10598	0.0054945054945055	0.351796669964	0.485236786157	ENSG00000153207	AHCTF1
2	Developmental Biology	R-HSA-9675108	Nervous system development	2/ 25	545/ 10598	0.0036697247706422	0.370821873559	0.486323768601	ENSG00000001630;ENSG00000113161	CYP51A1;HMGCR
1	Programmed Cell Death	R-HSA-5357801	Programmed Cell Death	1/ 25	202/ 10598	0.004950495049505	0.382240196608	0.493213156913	ENSG00000092853	CLSPN
1	Metabolism of proteins	R-HSA-5689880	Ub-specific processing proteases	1/ 25	209/ 10598	0.0047846889952153	0.392567430299	0.498498324189	ENSG00000092853	CLSPN
1	Cell Cycle	R-HSA-2555396	Mitotic Metaphase and Anaphase	1/ 25	222/ 10598	0.0045045045045045	0.411308510538	0.506225859124	ENSG00000153207	AHCTF1
1	Cell Cycle	R-HSA-68882	Mitotic Anaphase	1/ 25	221/ 10598	0.0045248868778281	0.40988682514	0.512358531425	ENSG00000153207	AHCTF1
2	Cell Cycle	R-HSA-1640170	Cell Cycle	2/ 25	649/ 10598	0.0030816640986133	0.458216415642	0.555413837142	ENSG00000153207;ENSG00000092853	AHCTF1;CLSPN
1	Metabolism of proteins	R-HSA-5688426	Deubiquitination	1/ 25	283/ 10598	0.0035335689045936	0.49208023401	0.570527807548	ENSG00000092853	CLSPN
1	Metabolism of proteins	R-HSA-446203	Asparagine N-linked glycosylation	1/ 25	281/ 10598	0.00355871886121	0.489609570427	0.576011259326	ENSG00000167508	MVD
1	Organelle biogenesis and maintenance	R-HSA-1852241	Organelle biogenesis and maintenance	1/ 25	277/ 10598	0.0036101083032491	0.484633586581	0.578666969052	ENSG00000131069	ACSS2
1	DNA Repair	R-HSA-73894	DNA Repair	1/ 25	305/ 10598	0.0032786885245902	0.518510760636	0.584237476773	ENSG00000092853	CLSPN
1	Signal Transduction	R-HSA-195258	RHO GTPase Effectors	1/ 25	302/ 10598	0.0033112582781457	0.514985963133	0.588555386438	ENSG00000153207	AHCTF1
1	Cell Cycle	R-HSA-68886	M Phase	1/ 25	391/ 10598	0.0025575447570332	0.609713692994	0.677459658882	ENSG00000153207	AHCTF1
1	Cell Cycle	R-HSA-69278	Cell Cycle, Mitotic	1/ 25	528/ 10598	0.0018939393939394	0.721712775534	0.790918110174	ENSG00000153207	AHCTF1
1	Signal Transduction	R-HSA-9716542	Signaling by Rho GTPases, Miro GTPases and RHOBTB3	1/ 25	657/ 10598	0.0015220700152207	0.798469778777	0.840494503976	ENSG00000153207	AHCTF1
1	Transport of small molecules	R-HSA-382551	Transport of small molecules	1/ 25	686/ 10598	0.0014577259475219	0.812680813797	0.844343702646	ENSG00000101974	ATP11C
1	Signal Transduction	R-HSA-194315	Signaling by Rho GTPases	1/ 25	644/ 10598	0.0015527950310559	0.791768517178	0.84455308499	ENSG00000153207	AHCTF1
2	Developmental Biology	R-HSA-1266738	Developmental Biology	2/ 25	1193/ 10598	0.0016764459346186	0.789664036072	0.853690849807	ENSG00000001630;ENSG00000113161	CYP51A1;HMGCR
2	Metabolism of proteins	R-HSA-597592	Post-translational protein modification	2/ 25	1370/ 10598	0.0014598540145985	0.852321675635	0.874176077574	ENSG00000167508;ENSG00000092853	MVD;CLSPN
2	Metabolism of proteins	R-HSA-392499	Metabolism of proteins	2/ 25	1870/ 10598	0.0010695187165775	0.950586445352	0.950586445352	ENSG00000167508;ENSG00000092853	MVD;CLSPN
3	Signal Transduction	R-HSA-162582	Signal Transduction	3/ 25	2432/ 10598	0.0012335526315789	0.948388106763	0.960393019507	ENSG00000153207;ENSG00000099194;ENSG00000169710	AHCTF1;SCD;FASN
