# Supplementary material for: Cholesterol and steroid synthesis pathways may be involved in the inhibition of osteosarcoma cell viability by calcium-sensing receptor antagonism
Source: PeerJ. 2026 Jan 5;14:e20546. doi: 10.7717/peerj.20546 (PMC12782028; doi:10.7717/peerj.20546)
Supplement: Supplemental Information 10 [file peerj-14-20546-s010.xls]

## Sheet: Sheet1
ITEM TO CHECK	IMPORTANCE	CHECKLIST
EXPERIMENTAL DESIGN
Definition of experimental and control groups	E	MIQE supplementary materials, page 4 and line 93
Number within each group	E	MIQE supplementary materials, page 4 and line 93
Assay carried out by core lab or investigator's lab?	D
Acknowledgement of authors' contributions	D
SAMPLE
Description	E	MIQE supplementary materials, page 5 and line 111
Volume/mass of sample processed	D
Microdissection or macrodissection	E
Processing procedure	E	MIQE supplementary materials, page 5 and line 118
If frozen - how and how quickly?	E	MIQE supplementary materials, page 5 and line 118
If fixed - with what, how quickly?	E	MIQE supplementary materials, page 5 and line 118
Sample storage conditions and duration (especially for FFPE samples)	E	MIQE supplementary materials, page 5 and line 112
NUCLEIC ACID EXTRACTION
Procedure and/or instrumentation	E	MIQE supplementary materials, page 3 and line 80
Name of kit and details of any modifications	E	MIQE supplementary materials, page 3 and line 80
Source of additional reagents used	D
Details of DNase or RNAse treatment	E	MIQE supplementary materials, page 5 and line 118
Contamination assessment (DNA or RNA)	E	MIQE supplementary materials, page 5 and line 118
Nucleic acid quantification	E	MIQE supplementary materials, page 5 and line 118
Instrument and method	E	MIQE supplementary materials, page 5 and line 118
Purity (A260/A280)	D
Yield	D
RNA integrity method/instrument	E	MIQE supplementary materials, page 5 and line 118
RIN/RQI or Cq of 3' and 5' transcripts	E	MIQE supplementary materials, page 5 and line 118
Electrophoresis traces	D
Inhibition testing (Cq dilutions, spike or other)	E	MIQE supplementary materials, page 5 and line 118
REVERSE TRANSCRIPTION
Complete reaction conditions	E	MIQE supplementary materials, page 5 and line 118
Amount of RNA and reaction volume	E	MIQE supplementary materials, page 5 and line 118
Priming oligonucleotide (if using GSP) and concentration	E	MIQE supplementary materials, page 5 and line 118
Reverse transcriptase and concentration	E	MIQE supplementary materials, page 5 and line 118
Temperature and time	E	MIQE supplementary materials, page 5 and line 118
Manufacturer of reagents and catalogue numbers	D
Cqs with and without RT	D*
Storage conditions of cDNA	D
qPCR TARGET INFORMATION
If multiplex, efficiency and LOD of each assay.	E
Sequence accession number	E
Location of amplicon	D
Amplicon length	E
In silico specificity screen (BLAST, etc)	E
Pseudogenes, retropseudogenes or other homologs?	D
Sequence alignment	D
Secondary structure analysis of amplicon	D
Location of each primer by exon or intron (if applicable)	E
What splice variants are targeted?	E
qPCR OLIGONUCLEOTIDES
Primer sequences	E	MIQE supplementary materials, page 5 and line 118
RTPrimerDB Identification Number	D
Probe sequences	D**
Location and identity of any modifications	E
Manufacturer of oligonucleotides	D
Purification method	D
qPCR PROTOCOL
Complete reaction conditions	E
Reaction volume and amount of cDNA/DNA	E
Primer, (probe), Mg++ and dNTP concentrations	E
Polymerase identity and concentration	E
Buffer/kit identity and manufacturer	E
Exact chemical constitution of the buffer	D
Additives (SYBR Green I, DMSO, etc.)	E
Manufacturer of plates/tubes and catalog number	D
Complete thermocycling parameters	E
Reaction setup (manual/robotic)	D
Manufacturer of qPCR instrument	E
qPCR VALIDATION
Evidence of optimisation (from gradients)	D
Specificity (gel, sequence, melt, or digest)	E
For SYBR Green I, Cq of the NTC	E
Standard curves with slope and y-intercept	E
PCR efficiency calculated from slope	E
Confidence interval for PCR efficiency or standard error	D
r2 of standard curve	E
Linear dynamic range	E
Cq variation at lower limit	E
Confidence intervals throughout range	D
Evidence for limit of detection	E
If multiplex, efficiency and LOD of each assay.	E
DATA ANALYSIS
qPCR analysis program (source, version)	E	MIQE supplementary materials, page 5 and line 118
Cq method determination	E	MIQE supplementary materials, page 5 and line 118
Outlier identification and disposition	E	MIQE supplementary materials, page 5 and line 118
Results of NTCs	E	MIQE supplementary materials, page 5 and line 118
Justification of number and choice of reference genes	E	MIQE supplementary materials, page 5 and line 116
Description of normalisation method	E	MIQE supplementary materials, page 5 and line 118
Number and concordance of biological replicates	D
Number and stage (RT or qPCR) of technical replicates	E	MIQE supplementary materials, page 5 and line 118
Repeatability (intra-assay variation)	E
Reproducibility (inter-assay variation, %CV)	D
Power analysis	D
Statistical methods for result significance	E	MIQE supplementary materials, page 5 and line 118
Software (source, version)	E	MIQE supplementary materials, page 5 and line 122
Cq or raw data submission using RDML	D
Table 1. MIQE checklist for authors, reviewers and editors. All essential information (E) must be submitted with the manuscript. Desirable
information (D) should be submitted if available. If using primers obtained from RTPrimerDB, information on qPCR target, oligonucleotides,
protocols and validation is available from that source.
*: Assessing the absence of DNA using a no RT assay is essential when first extracting RNA. Once the sample has been validated as
RDNA-free, inclusion of a no-RT control is desirable, but no longer essential.
**: Disclosure of the probe sequence is highly desirable and strongly encouraged. However, since not all commercial pre-designed assay
vendors provide this information, it cannot be an essential requirement. Use of such assays is advised against.
